# Supplementary material for: The bZIP Transcription Factor GmbZIP15 Negatively Regulates Salt- and Drought-Stress Responses in Soybean
Source: Int J Mol Sci. 2020 Oct 21;21(20):7778. doi: 10.3390/ijms21207778 (PMC7589023; doi:10.3390/ijms21207778)
Supplement: Supplementary file 1 [file ijms-21-07778-s001.zip]

Archive with 4 entries (3 files):
- supplementary material/
- supplementary material/supplementary figure.pdf
- supplementary material/Table S1.xlsx
- supplementary material/Table S2.xlsx
