# Supplementary material for: The bZIP Transcription Factor GmbZIP15 Negatively Regulates Salt- and Drought-Stress Responses in Soybean
Source: Int J Mol Sci. 2020 Oct 21;21(20):7778. doi: 10.3390/ijms21207778 (PMC7589023; doi:10.3390/ijms21207778)
Supplement: Supplementary file 1 [file ijms-21-07778-s001.zip › supplementary material/Table S1.xlsx]

## Sheet: Sheet5
Table S2 DEGs of GmbZIP15 under salt stress condition
gene	locus	sample_1	sample_2	value_1	value_2	log2(fold_change)	q_value
Glyma.01G000700,Glyma.01G000900	Chr01:143388-193346	CK-15-OE	Salt-15OE	4.64548	2.27223	-1.03172	0.0008
Glyma.01G002400	Chr01:329018-331724	CK-15-OE	Salt-15OE	10.8268	4.97421	-1.12206	0.00055
Glyma.01G004200	Chr01:425397-427700	CK-15-OE	Salt-15OE	4.26913	14.0086	1.7143	5e-05
Glyma.01G006000	Chr01:585971-587305	CK-15-OE	Salt-15OE	26.9805	9.26245	-1.54245	5e-05
Glyma.01G007800	Chr01:763290-771911	CK-15-OE	Salt-15OE	0.602762	0.0966893	-2.64016	0.00185
Glyma.01G010500	Chr01:1018532-1021955	CK-15-OE	Salt-15OE	2.43691	5.28699	1.11739	0.0001
Glyma.01G019500	Chr01:1905828-1906826	CK-15-OE	Salt-15OE	3.23522	0.412598	-2.97105	0.0008
Glyma.01G021000	Chr01:2122588-2125447	CK-15-OE	Salt-15OE	0.670268	3.98239	2.57082	5e-05
Glyma.01G021700	Chr01:2197775-2200232	CK-15-OE	Salt-15OE	1.97361	4.95185	1.32713	5e-05
Glyma.01G022300	Chr01:2215382-2217438	CK-15-OE	Salt-15OE	0.706056	1.67122	1.24305	0.005
Glyma.01G024000	Chr01:2455766-2457552	CK-15-OE	Salt-15OE	73.2931	33.488	-1.13003	5e-05
Glyma.01G047900	Chr01:5585128-5586802	CK-15-OE	Salt-15OE	1.30165	3.61097	1.47204	0.0003
Glyma.01G061000	Chr01:8397418-8398861	CK-15-OE	Salt-15OE	2.62753	1.20071	-1.12982	0.0097
Glyma.01G067300	Chr01:10969997-10973414	CK-15-OE	Salt-15OE	1.72198	0.657927	-1.38807	0.008
Glyma.01G068000	Chr01:11288737-11297869	CK-15-OE	Salt-15OE	79.3979	28.969	-1.45459	5e-05
Glyma.01G069500	Chr01:11732151-11738183	CK-15-OE	Salt-15OE	10.0993	4.75451	-1.08689	5e-05
Glyma.01G072900,Glyma.01G073000	Chr01:13455838-13467439	CK-15-OE	Salt-15OE	4.08144	1.98651	-1.03884	0.0102
Glyma.01G080400	Chr01:22123567-22126731	CK-15-OE	Salt-15OE	26.9354	10.7212	-1.32904	5e-05
Glyma.01G080600	Chr01:22689419-22695550	CK-15-OE	Salt-15OE	4.06042	1.49963	-1.43702	5e-05
Glyma.01G082700,Glyma.01G082800,Glyma.01G082900	Chr01:24095748-24106308	CK-15-OE	Salt-15OE	79.53	2.03918	-5.28544	5e-05
Glyma.01G091300	Chr01:27619279-27620219	CK-15-OE	Salt-15OE	5.33176	0.932416	-2.51557	0.00125
Glyma.01G095900	Chr01:30191329-30191622	CK-15-OE	Salt-15OE	116.005	55.5138	-1.06327	0.00615
Glyma.01G106000	Chr01:35856496-35858671	CK-15-OE	Salt-15OE	2.91396	10.6121	1.86465	5e-05
Glyma.01G114400	Chr01:39584591-39586937	CK-15-OE	Salt-15OE	0.657379	1.39229	1.08267	0.0084
Glyma.01G114800	Chr01:39687454-39688421	CK-15-OE	Salt-15OE	78.5233	38.181	-1.04026	5e-05
Glyma.01G122600	Chr01:42021584-42058746	CK-15-OE	Salt-15OE	36.7731	12.0742	-1.60673	0.00105
Glyma.01G131900	Chr01:44855861-44857831	CK-15-OE	Salt-15OE	0.592311	1.58909	1.42377	0.00155
Glyma.01G134700	Chr01:45655720-45661304	CK-15-OE	Salt-15OE	0.37924	3.78803	3.32026	0.00115
Glyma.01G149800	Chr01:48700088-48705979	CK-15-OE	Salt-15OE	0.562173	1.19497	1.08789	0.00625
Glyma.01G154500,Glyma.01G154600	Chr01:49196539-49208272	CK-15-OE	Salt-15OE	1.84275	0.488407	-1.91571	5e-05
Glyma.01G157300	Chr01:49512428-49516713	CK-15-OE	Salt-15OE	1.83972	4.18	1.18401	5e-05
Glyma.01G157600	Chr01:49557884-49567435	CK-15-OE	Salt-15OE	9.83532	3.17214	-1.63252	5e-05
Glyma.01G159700	Chr01:49821062-49824498	CK-15-OE	Salt-15OE	0.976494	0.204676	-2.25427	0.00215
Glyma.01G179300	Chr01:51519272-51530379	CK-15-OE	Salt-15OE	1.18134	0.479857	-1.29975	0.0002
Glyma.01G190100	Chr01:52500162-52502529	CK-15-OE	Salt-15OE	5.34629	12.7849	1.25783	5e-05
Glyma.01G195000	Chr01:52920864-52924028	CK-15-OE	Salt-15OE	1.35691	0.405475	-1.74264	0.0008
Glyma.01G203400	Chr01:53662609-53665746	CK-15-OE	Salt-15OE	2.81888	17.3942	2.62541	5e-05
Glyma.01G204200	Chr01:53707026-53710997	CK-15-OE	Salt-15OE	5.74325	2.40458	-1.25609	0.0001
Glyma.01G210700	Chr01:54226526-54227655	CK-15-OE	Salt-15OE	3.46572	1.33006	-1.38166	0.001
Glyma.01G212100,Glyma.01G212200	Chr01:54366071-54380932	CK-15-OE	Salt-15OE	1.80414	4.37374	1.27755	5e-05
Glyma.01G213500	Chr01:54475958-54479749	CK-15-OE	Salt-15OE	1.89048	4.79672	1.3433	0.0007
Glyma.01G217700	Chr01:54785363-54786929	CK-15-OE	Salt-15OE	3.01491	0.885333	-1.76782	0.00145
Glyma.01G220000	Chr01:54942534-54944623	CK-15-OE	Salt-15OE	2.13081	0.915371	-1.21898	0.00845
Glyma.01G228700	Chr01:55659009-55660950	CK-15-OE	Salt-15OE	3.36804	1.36304	-1.30508	0.00215
Glyma.01G236500	Chr01:56194028-56194868	CK-15-OE	Salt-15OE	1.30573	5.99302	2.19843	5e-05
Glyma.01G238800	Chr01:56317140-56322861	CK-15-OE	Salt-15OE	6.87204	26.5541	1.95012	5e-05
Glyma.01G243800	Chr01:56643768-56644584	CK-15-OE	Salt-15OE	12.2034	4.40054	-1.47154	0.00025
Glyma.01G244600	Chr01:56692569-56694334	CK-15-OE	Salt-15OE	2.38499	0.844137	-1.49843	0.00055
Glyma.01G013500	Chr01:1284134-1293050	CK-15-OE	Salt-15OE	4.31436	1.921	-1.16729	5e-05
Glyma.01G023300	Chr01:2343206-2348080	CK-15-OE	Salt-15OE	28.3476	60.3069	1.0891	5e-05
Glyma.01G034000	Chr01:3552795-3554993	CK-15-OE	Salt-15OE	59.7976	19.6646	-1.60449	5e-05
Glyma.01G034900	Chr01:3613544-3615901	CK-15-OE	Salt-15OE	3.32968	1.45926	-1.19015	0.00165
Glyma.01G037200	Chr01:3946314-3948100	CK-15-OE	Salt-15OE	0.561657	2.70671	2.26878	5e-05
Glyma.01G044100	Chr01:4841033-4848720	CK-15-OE	Salt-15OE	4.39669	10.3914	1.24091	5e-05
Glyma.01G045400	Chr01:5140833-5144197	CK-15-OE	Salt-15OE	0.604423	1.88337	1.63968	0.00425
Glyma.01G055000	Chr01:7112583-7116323	CK-15-OE	Salt-15OE	2.26106	1.08109	-1.06451	0.0029
Glyma.01G061800	Chr01:8532372-8535077	CK-15-OE	Salt-15OE	0.793721	3.62268	2.19035	5e-05
Glyma.01G062100	Chr01:8627175-8631264	CK-15-OE	Salt-15OE	4.80708	1.30011	-1.88652	5e-05
Glyma.01G063700	Chr01:9099407-9105345	CK-15-OE	Salt-15OE	0.358245	0.985349	1.45969	0.00155
Glyma.01G080200	Chr01:21841492-21845164	CK-15-OE	Salt-15OE	33.5712	16.1437	-1.05625	5e-05
Glyma.01G087000,Glyma.01G087100	Chr01:26205314-26243998	CK-15-OE	Salt-15OE	22.6865	9.57613	-1.24432	0.00015
Glyma.01G097900	Chr01:32298851-32301763	CK-15-OE	Salt-15OE	0.533079	1.72418	1.69349	5e-05
Glyma.01G098700	Chr01:32881079-32884497	CK-15-OE	Salt-15OE	5.27867	27.2708	2.36911	5e-05
Glyma.01G104100	Chr01:35075046-35085310	CK-15-OE	Salt-15OE	3.39064	1.4481	-1.2274	0.0002
Glyma.01G110600	Chr01:37576929-37579873	CK-15-OE	Salt-15OE	5.35219	1.17979	-2.18159	0.00015
-	Chr01:37822795-37827322	CK-15-OE	Salt-15OE	3.36554	1.60197	-1.07099	0.0016
Glyma.01G128100	Chr01:44021617-44025300	CK-15-OE	Salt-15OE	0.224834	1.98745	3.14398	5e-05
Glyma.01G130000	Chr01:44436184-44440093	CK-15-OE	Salt-15OE	2.9696	1.00277	-1.56627	0.00575
Glyma.01G133000	Chr01:45249977-45258013	CK-15-OE	Salt-15OE	1.70519	0.798266	-1.09499	0.0009
Glyma.01G150400	Chr01:48743165-48746043	CK-15-OE	Salt-15OE	20.666	46.458	1.16866	5e-05
Glyma.01G153300	Chr01:49049374-49052384	CK-15-OE	Salt-15OE	0.545245	3.138	2.52487	5e-05
Glyma.01G156700	Chr01:49417999-49422754	CK-15-OE	Salt-15OE	1.64806	0.788296	-1.06396	0.007
Glyma.01G164000	Chr01:50154839-50161550	CK-15-OE	Salt-15OE	7.67797	3.38027	-1.18359	5e-05
Glyma.01G166000	Chr01:50355755-50357120	CK-15-OE	Salt-15OE	50.1576	22.0009	-1.1889	5e-05
Glyma.01G166600	Chr01:50443698-50446916	CK-15-OE	Salt-15OE	2.93864	1.43477	-1.03433	0.00275
Glyma.01G173600	Chr01:51051682-51054726	CK-15-OE	Salt-15OE	1.7997	0.822769	-1.1292	0.005
Glyma.01G177400	Chr01:51377574-51385173	CK-15-OE	Salt-15OE	0.698144	0.244017	-1.51654	0.00485
Glyma.01G180400	Chr01:51665275-51670329	CK-15-OE	Salt-15OE	2.35965	0.365627	-2.69013	0.00215
Glyma.01G180500	Chr01:51685409-51686341	CK-15-OE	Salt-15OE	1.32995	0.350353	-1.92449	0.0093
Glyma.01G188700	Chr01:52395593-52399481	CK-15-OE	Salt-15OE	5.27104	2.28426	-1.20636	5e-05
Glyma.01G189600	Chr01:52461365-52463442	CK-15-OE	Salt-15OE	0.941586	1.89774	1.01111	0.0049
Glyma.01G190900	Chr01:52555620-52557449	CK-15-OE	Salt-15OE	3.91573	7.96468	1.02433	0.00115
Glyma.01G196800	Chr01:53106925-53109093	CK-15-OE	Salt-15OE	1.55803	7.18897	2.20606	5e-05
Glyma.01G198100	Chr01:53209160-53212088	CK-15-OE	Salt-15OE	5.24508	2.14983	-1.28674	5e-05
Glyma.01G199600	Chr01:53330655-53336012	CK-15-OE	Salt-15OE	1.35848	2.84655	1.06722	0.00015
Glyma.01G204400	Chr01:53722327-53724096	CK-15-OE	Salt-15OE	1.76832	16.6794	3.23762	5e-05
Glyma.01G209700	Chr01:54126054-54127290	CK-15-OE	Salt-15OE	57.0209	9.99048	-2.51287	5e-05
Glyma.01G214600	Chr01:54554209-54556579	CK-15-OE	Salt-15OE	8.9091	21.2389	1.25336	5e-05
Glyma.01G215500	Chr01:54604651-54610266	CK-15-OE	Salt-15OE	5.83926	1.1542	-2.33889	5e-05
Glyma.01G223600	Chr01:55232813-55237060	CK-15-OE	Salt-15OE	0.439106	1.19892	1.44909	0.0007
Glyma.01G226200	Chr01:55472016-55475182	CK-15-OE	Salt-15OE	0.756023	0.173539	-2.12317	0.0037
Glyma.01G240500	Chr01:56437480-56441707	CK-15-OE	Salt-15OE	1.63135	0.512615	-1.67012	0.0004
Glyma.01G240700	Chr01:56444948-56448284	CK-15-OE	Salt-15OE	1.60336	0.319604	-2.32674	0.00025
Glyma.01G241200	Chr01:56475140-56476991	CK-15-OE	Salt-15OE	4.47708	11.1922	1.32186	5e-05
Glyma.02G000300	Chr02:27155-30502	CK-15-OE	Salt-15OE	5.78192	2.49962	-1.20984	0.00745
Glyma.02G000400	Chr02:40098-44249	CK-15-OE	Salt-15OE	1.58207	4.56543	1.52893	5e-05
Glyma.02G005200	Chr02:574678-579262	CK-15-OE	Salt-15OE	60.4983	28.2621	-1.09802	5e-05
Glyma.02G008800	Chr02:882914-884424	CK-15-OE	Salt-15OE	46.7716	22.0963	-1.08183	0.00015
-	Chr02:945764-947674	CK-15-OE	Salt-15OE	0.0869818	3.16443	5.18509	0.00285
Glyma.02G011300	Chr02:1059115-1061565	CK-15-OE	Salt-15OE	7.87154	2.69444	-1.54666	5e-05
Glyma.02G026900	Chr02:2442023-2444063	CK-15-OE	Salt-15OE	5.4831	12.1664	1.14984	0.0001
Glyma.02G032300	Chr02:2949685-2951107	CK-15-OE	Salt-15OE	106.135	38.2016	-1.47419	5e-05
Glyma.02G034200	Chr02:3168259-3170814	CK-15-OE	Salt-15OE	0.0918658	0.650526	2.82401	0.00195
Glyma.02G035900	Chr02:3318924-3320914	CK-15-OE	Salt-15OE	6.7613	2.19746	-1.62147	0.0014
Glyma.02G039900	Chr02:3740499-3749572	CK-15-OE	Salt-15OE	5.66738	2.73963	-1.0487	0.00055
Glyma.02G040000	Chr02:3753069-3754692	CK-15-OE	Salt-15OE	6.39952	2.6892	-1.25079	0.0012
Glyma.02G040700	Chr02:3830529-3832199	CK-15-OE	Salt-15OE	2.39213	5.34123	1.15887	0.00035
Glyma.02G042500	Chr02:3995111-3998421	CK-15-OE	Salt-15OE	7.99913	0.458074	-4.12619	5e-05
Glyma.02G048700	Chr02:4456123-4457800	CK-15-OE	Salt-15OE	2.07955	0.31906	-2.70437	0.0003
Glyma.02G052300	Chr02:4798698-4802521	CK-15-OE	Salt-15OE	0.216789	1.00176	2.20817	0.0072
Glyma.02G056000	Chr02:5035861-5036856	CK-15-OE	Salt-15OE	5.44706	1.14102	-2.25515	0.0014
Glyma.02G066200	Chr02:5878332-5880666	CK-15-OE	Salt-15OE	1.30067	3.04893	1.22905	0.003
Glyma.02G083700	Chr02:7285571-7286481	CK-15-OE	Salt-15OE	8.96094	2.99107	-1.58299	0.00745
Glyma.02G095500	Chr02:8589282-8597716	CK-15-OE	Salt-15OE	1.37304	3.49984	1.34992	5e-05
Glyma.02G104300	Chr02:9885788-9914751	CK-15-OE	Salt-15OE	16.2557	82.3075	2.34008	5e-05
Glyma.02G104600	Chr02:9939728-9941617	CK-15-OE	Salt-15OE	5.98836	2.73689	-1.12962	0.00065
Glyma.02G109500	Chr02:10502969-10505543	CK-15-OE	Salt-15OE	3.09986	0.942945	-1.71696	0.00045
Glyma.02G109700	Chr02:10518500-10523556	CK-15-OE	Salt-15OE	2.39265	0.99968	-1.25907	0.00805
Glyma.02G123500	Chr02:12327498-12328217	CK-15-OE	Salt-15OE	0	1.46383	inf	5e-05
Glyma.02G124500	Chr02:12445410-12453687	CK-15-OE	Salt-15OE	49.559	14.6692	-1.75636	5e-05
Glyma.02G128800	Chr02:13148101-13150151	CK-15-OE	Salt-15OE	0.280358	5.55287	4.30789	5e-05
Glyma.02G132100	Chr02:13635756-13639351	CK-15-OE	Salt-15OE	89.4809	17.2376	-2.37602	5e-05
Glyma.02G137400	Chr02:14214096-14219443	CK-15-OE	Salt-15OE	6.86305	15.6474	1.189	5e-05
Glyma.02G155200	Chr02:15896779-15903906	CK-15-OE	Salt-15OE	0.686717	0.281559	-1.28628	0.00665
Glyma.02G186900	Chr02:34352455-34356920	CK-15-OE	Salt-15OE	22.4265	10.9014	-1.04069	5e-05
Glyma.02G190900	Chr02:35985073-35985938	CK-15-OE	Salt-15OE	0.94827	16.9433	4.15927	5e-05
Glyma.02G197300	Chr02:37497063-37498639	CK-15-OE	Salt-15OE	0.242019	1.13065	2.22396	0.00625
Glyma.02G201600	Chr02:38561010-38565244	CK-15-OE	Salt-15OE	3.55839	1.50739	-1.23917	0.00105
Glyma.02G208200	Chr02:39317567-39318781	CK-15-OE	Salt-15OE	0.430476	3.18952	2.88933	5e-05
Glyma.02G209700,Glyma.02G209800	Chr02:39493718-39497059	CK-15-OE	Salt-15OE	4.91247	0	#NAME?	0.00025
Glyma.02G217000	Chr02:40398944-40399322	CK-15-OE	Salt-15OE	24.5543	58.3165	1.24793	0.00045
Glyma.02G219300	Chr02:40718695-40728068	CK-15-OE	Salt-15OE	2.56812	1.0645	-1.27053	0.0056
Glyma.02G227300,Glyma.02G227400	Chr02:41432652-41436406	CK-15-OE	Salt-15OE	25.7614	1.7371	-3.89045	5e-05
Glyma.02G230900	Chr02:41841060-41847063	CK-15-OE	Salt-15OE	2.1761	5.67788	1.38361	0.0003
Glyma.02G242700,Glyma.02G242800	Chr02:43112301-43116436	CK-15-OE	Salt-15OE	6.44299	16.1388	1.32473	0.00025
Glyma.02G247700	Chr02:43533451-43537741	CK-15-OE	Salt-15OE	11.8142	3.75963	-1.65186	5e-05
Glyma.02G248900	Chr02:43650590-43652074	CK-15-OE	Salt-15OE	2.91737	6.71793	1.20335	0.0004
Glyma.02G252500	Chr02:43963181-43966638	CK-15-OE	Salt-15OE	8.32116	3.74513	-1.15177	0.00085
Glyma.02G262500	Chr02:44848704-44851315	CK-15-OE	Salt-15OE	12.7575	4.23077	-1.59235	5e-05
Glyma.02G266200	Chr02:45092858-45097191	CK-15-OE	Salt-15OE	8.83744	1.97486	-2.16188	5e-05
Glyma.02G267900	Chr02:45247638-45254658	CK-15-OE	Salt-15OE	11.6104	24.764	1.09283	0.0001
Glyma.02G274300	Chr02:45741945-45747585	CK-15-OE	Salt-15OE	1.70076	3.52961	1.05333	0.0002
Glyma.02G277900	Chr02:46057139-46061401	CK-15-OE	Salt-15OE	1.43795	0.412577	-1.80127	0.001
Glyma.02G282200	Chr02:46446678-46449712	CK-15-OE	Salt-15OE	3.82103	1.43644	-1.41147	0.00035
Glyma.02G284500	Chr02:46598684-46602060	CK-15-OE	Salt-15OE	4.51912	1.71544	-1.39746	0.001
Glyma.02G284800	Chr02:46617840-46620117	CK-15-OE	Salt-15OE	0.123543	1.8612	3.91315	0.0001
Glyma.02G285200	Chr02:46634248-46636858	CK-15-OE	Salt-15OE	1.56605	3.77415	1.26903	0.00065
Glyma.02G286600	Chr02:46727382-46734174	CK-15-OE	Salt-15OE	0.880824	0.118198	-2.89765	0.00755
Glyma.02G294900	Chr02:47300148-47306133	CK-15-OE	Salt-15OE	49.022	16.5301	-1.56833	5e-05
Glyma.02G007400	Chr02:765014-766775	CK-15-OE	Salt-15OE	0.213483	2.13526	3.32222	0.0012
Glyma.02G008000	Chr02:822821-829313	CK-15-OE	Salt-15OE	2.27341	7.5688	1.73521	5e-05
Glyma.02G015600	Chr02:1395955-1400025	CK-15-OE	Salt-15OE	4.79668	10.9271	1.1878	5e-05
Glyma.02G024200	Chr02:2152654-2160738	CK-15-OE	Salt-15OE	2.65573	6.67023	1.32863	5e-05
Glyma.02G035200	Chr02:3264239-3265610	CK-15-OE	Salt-15OE	2.44286	5.16964	1.08149	0.0007
Glyma.02G039700	Chr02:3723624-3724989	CK-15-OE	Salt-15OE	170.741	391.337	1.1966	5e-05
Glyma.02G042700	Chr02:4007238-4008338	CK-15-OE	Salt-15OE	0.672561	0.0787298	-3.09468	0.00525
Glyma.02G043900	Chr02:4079231-4081323	CK-15-OE	Salt-15OE	0.830563	0.311709	-1.41389	0.0078
Glyma.02G053600	Chr02:4889653-4892206	CK-15-OE	Salt-15OE	1.06247	2.89951	1.44838	0.0004
Glyma.02G054900	Chr02:4969682-4970505	CK-15-OE	Salt-15OE	0	1.55815	inf	5e-05
Glyma.02G055000	Chr02:4974146-4975335	CK-15-OE	Salt-15OE	0	1.09151	inf	5e-05
Glyma.02G056700	Chr02:5096426-5100481	CK-15-OE	Salt-15OE	8.24147	3.42118	-1.26841	0.00015
Glyma.02G062900,Glyma.02G063000,Glyma.02G063100,Glyma.02G063300,Glyma.02G063400	Chr02:5671017-5690074	CK-15-OE	Salt-15OE	16.4934	34.1973	1.05199	0.00055
Glyma.02G065000	Chr02:5797382-5801754	CK-15-OE	Salt-15OE	0.877914	2.92294	1.73527	5e-05
Glyma.02G082500	Chr02:7168448-7169168	CK-15-OE	Salt-15OE	4.56348	1.52686	-1.57956	0.00095
Glyma.02G083500	Chr02:7262348-7263553	CK-15-OE	Salt-15OE	12.321	4.55215	-1.43649	0.0001
Glyma.02G092000	Chr02:8151155-8154178	CK-15-OE	Salt-15OE	4.27104	0.446269	-3.2586	0.00035
Glyma.02G093200	Chr02:8275303-8278047	CK-15-OE	Salt-15OE	5.07981	19.0931	1.9102	5e-05
Glyma.02G100300	Chr02:9449377-9454175	CK-15-OE	Salt-15OE	0.686632	1.67793	1.28907	0.0024
Glyma.02G104500	Chr02:9914774-9917324	CK-15-OE	Salt-15OE	4.02621	19.2427	2.25682	5e-05
Glyma.02G106000	Chr02:10112451-10118379	CK-15-OE	Salt-15OE	2.76514	1.19733	-1.20753	0.001
Glyma.02G108200	Chr02:10334438-10336268	CK-15-OE	Salt-15OE	2.10353	0.330251	-2.67118	0.00075
Glyma.02G110800	Chr02:10682062-10695191	CK-15-OE	Salt-15OE	1.5865	0.5413	-1.55135	0.0029
-	Chr02:10721128-10725867	CK-15-OE	Salt-15OE	1.43043	0.597888	-1.2585	0.00655
Glyma.02G112400	Chr02:10905624-10907687	CK-15-OE	Salt-15OE	66.9634	162.332	1.2775	5e-05
Glyma.02G112900	Chr02:10932899-10936021	CK-15-OE	Salt-15OE	0.805609	3.3242	2.04486	0.0002
Glyma.02G118300	Chr02:11606111-11607417	CK-15-OE	Salt-15OE	2.10737	0	#NAME?	0.00595
Glyma.02G120300	Chr02:11862174-11866155	CK-15-OE	Salt-15OE	3.17653	0.174949	-4.18245	5e-05
Glyma.02G136000	Chr02:14099586-14101529	CK-15-OE	Salt-15OE	24.3403	53.3251	1.13146	5e-05
Glyma.02G136100,Glyma.02G136200	Chr02:14104154-14112193	CK-15-OE	Salt-15OE	9.52574	22.1802	1.21937	5e-05
Glyma.02G136300	Chr02:14113717-14116112	CK-15-OE	Salt-15OE	10.802	23.7417	1.13612	5e-05
Glyma.02G142700	Chr02:14716291-14718738	CK-15-OE	Salt-15OE	34.6972	14.7813	-1.23105	5e-05
Glyma.02G143400	Chr02:14792917-14797112	CK-15-OE	Salt-15OE	1.07331	0.46504	-1.20664	0.00215
Glyma.02G144000	Chr02:14841490-14846180	CK-15-OE	Salt-15OE	1.49155	3.42152	1.19783	0.00015
Glyma.02G148200	Chr02:15283889-15287318	CK-15-OE	Salt-15OE	1.04836	3.39073	1.69346	0.00015
Glyma.02G151000	Chr02:15536592-15547661	CK-15-OE	Salt-15OE	2.21765	0.835673	-1.40802	0.0002
Glyma.02G153100	Chr02:15732981-15733688	CK-15-OE	Salt-15OE	14.5344	3.33154	-2.12521	5e-05
Glyma.02G155500	Chr02:15919282-15921921	CK-15-OE	Salt-15OE	92.7874	0.984284	-6.55871	5e-05
Glyma.02G156800	Chr02:16787593-16790041	CK-15-OE	Salt-15OE	6.40951	0.971326	-2.72219	5e-05
Glyma.02G173200	Chr02:27557101-27563952	CK-15-OE	Salt-15OE	4.48826	2.11502	-1.08549	0.0004
-	Chr02:31071422-31074930	CK-15-OE	Salt-15OE	1.3566	0.325092	-2.06107	0.0018
Glyma.02G184700	Chr02:32314179-32315903	CK-15-OE	Salt-15OE	6.575	1.59292	-2.04532	0.00015
Glyma.02G191100	Chr02:36096496-36101975	CK-15-OE	Salt-15OE	2.95372	1.4516	-1.02489	0.00165
Glyma.02G195300	Chr02:36867043-36869767	CK-15-OE	Salt-15OE	0.137344	0.80766	2.55595	0.0073
Glyma.02G211300	Chr02:39654527-39661366	CK-15-OE	Salt-15OE	6.76576	2.35339	-1.52351	5e-05
Glyma.02G214300	Chr02:40041025-40049944	CK-15-OE	Salt-15OE	3.51051	1.74259	-1.01045	0.0074
Glyma.02G232600	Chr02:42001352-42004784	CK-15-OE	Salt-15OE	10.1378	24.8068	1.29099	5e-05
Glyma.02G236800	Chr02:42480998-42483226	CK-15-OE	Salt-15OE	0.276508	2.03512	2.87972	5e-05
Glyma.02G238700	Chr02:42722616-42726326	CK-15-OE	Salt-15OE	31.0249	15.4748	-1.0035	0.00015
Glyma.02G252200	Chr02:43927108-43932907	CK-15-OE	Salt-15OE	0.744048	0.211082	-1.81759	0.0054
Glyma.02G254500	Chr02:44149728-44155654	CK-15-OE	Salt-15OE	31.861	15.5219	-1.03749	5e-05
Glyma.02G256700	Chr02:44309643-44312775	CK-15-OE	Salt-15OE	16.9779	6.09155	-1.47878	5e-05
Glyma.02G260100	Chr02:44684683-44688689	CK-15-OE	Salt-15OE	0.638603	4.72912	2.88858	5e-05
Glyma.02G261200,Glyma.02G261300	Chr02:44740163-44742226	CK-15-OE	Salt-15OE	1.30232	0.3046	-2.09609	0.00535
Glyma.02G265800	Chr02:45064501-45066268	CK-15-OE	Salt-15OE	9.91493	4.66369	-1.08813	0.00435
Glyma.02G267500	Chr02:45183007-45188166	CK-15-OE	Salt-15OE	2.18769	5.73649	1.39076	5e-05
Glyma.02G268200	Chr02:45277439-45279284	CK-15-OE	Salt-15OE	0	0.726075	inf	5e-05
Glyma.02G272700	Chr02:45640496-45647671	CK-15-OE	Salt-15OE	10.8155	5.39344	-1.00382	0.0003
Glyma.02G282300	Chr02:46451314-46452099	CK-15-OE	Salt-15OE	116.293	625.642	2.42757	5e-05
Glyma.02G283500	Chr02:46529089-46534506	CK-15-OE	Salt-15OE	1.35818	10.2537	2.9164	5e-05
Glyma.02G292800	Chr02:47164819-47167693	CK-15-OE	Salt-15OE	248.928	540.743	1.11921	5e-05
Glyma.02G296300	Chr02:47399262-47406237	CK-15-OE	Salt-15OE	3.37609	10.3553	1.61694	5e-05
Glyma.02G298300,Glyma.02G298400,Glyma.02G298500	Chr02:47557606-47586555	CK-15-OE	Salt-15OE	16.3379	38.9311	1.2527	5e-05
Glyma.02G304700	Chr02:47976140-47983625	CK-15-OE	Salt-15OE	7.09435	3.48224	-1.02665	0.00075
Glyma.02G307100	Chr02:48150742-48152515	CK-15-OE	Salt-15OE	2.42651	0.769094	-1.65765	0.0027
-	Chr02:24553121-24553312	CK-15-OE	Salt-15OE	2919.95	354.952	-3.04025	0.00025
Glyma.03G016400	Chr03:1597131-1598225	CK-15-OE	Salt-15OE	0.316062	1.93749	2.61591	0.0014
Glyma.03G018800	Chr03:1875181-1876855	CK-15-OE	Salt-15OE	7.56912	3.26951	-1.21105	5e-05
Glyma.03G040100,Glyma.03G040400	Chr03:5025104-5052307	CK-15-OE	Salt-15OE	13.5751	0.744163	-4.1892	0.00945
Glyma.03G040300	Chr03:5025104-5052307	CK-15-OE	Salt-15OE	31.7015	11.5031	-1.46253	5e-05
Glyma.03G042600	Chr03:5393166-5398284	CK-15-OE	Salt-15OE	0.588023	1.68377	1.51775	0.0003
Glyma.03G042700	Chr03:5405761-5409385	CK-15-OE	Salt-15OE	0.128657	4.33247	5.07359	5e-05
Glyma.03G046600,Glyma.03G046700,Glyma.03G046800,Glyma.03G047000	Chr03:5940786-5982926	CK-15-OE	Salt-15OE	11.0682	5.39168	-1.03761	0.00525
Glyma.03G051000	Chr03:6640830-6645244	CK-15-OE	Salt-15OE	1.93837	6.59981	1.76758	0.0005
Glyma.03G071700	Chr03:17105800-17108097	CK-15-OE	Salt-15OE	1.31065	5.80546	2.14713	5e-05
Glyma.03G074600	Chr03:18550944-18551974	CK-15-OE	Salt-15OE	1.29004	4.92558	1.93288	5e-05
Glyma.03G074800	Chr03:18555877-18558484	CK-15-OE	Salt-15OE	5.63246	2.31503	-1.28274	5e-05
Glyma.03G083200	Chr03:23140218-23143908	CK-15-OE	Salt-15OE	19.7369	53.4705	1.43785	5e-05
Glyma.03G088200	Chr03:26184414-26204828	CK-15-OE	Salt-15OE	1.30291	0.553626	-1.23475	0.00165
Glyma.03G088500	Chr03:26302103-26305993	CK-15-OE	Salt-15OE	14.1509	5.53394	-1.35451	5e-05
Glyma.03G088800	Chr03:26329302-26332471	CK-15-OE	Salt-15OE	0.493538	3.64271	2.88378	5e-05
Glyma.03G088900	Chr03:26473836-26475085	CK-15-OE	Salt-15OE	6.96457	3.27367	-1.08912	0.0001
Glyma.03G099400	Chr03:28751223-28754579	CK-15-OE	Salt-15OE	1.93993	0.447776	-2.11516	0.00035
Glyma.03G106900	Chr03:30627415-30630485	CK-15-OE	Salt-15OE	8.00977	16.0562	1.0033	0.00025
Glyma.03G113200	Chr03:32000184-32001852	CK-15-OE	Salt-15OE	4.67995	1.02254	-2.19434	5e-05
Glyma.03G126300	Chr03:34035948-34040310	CK-15-OE	Salt-15OE	4.28	1.84751	-1.21203	0.00245
Glyma.03G129300	Chr03:34394683-34396542	CK-15-OE	Salt-15OE	22.5616	56.2749	1.31862	5e-05
Glyma.03G131600	Chr03:34657710-34658702	CK-15-OE	Salt-15OE	1.58861	7.16681	2.17356	0.0001
Glyma.03G138600	Chr03:35508002-35511455	CK-15-OE	Salt-15OE	1.61728	4.57176	1.49918	5e-05
Glyma.03G141100	Chr03:35717702-35718299	CK-15-OE	Salt-15OE	0	1.50253	inf	5e-05
Glyma.03G141600	Chr03:35756968-35760823	CK-15-OE	Salt-15OE	4.42972	9.03202	1.02783	0.0001
Glyma.03G144500	Chr03:36014625-36020913	CK-15-OE	Salt-15OE	192.622	450.446	1.22558	5e-05
Glyma.03G148300	Chr03:36396978-36399535	CK-15-OE	Salt-15OE	8.93251	19.3937	1.11845	0.0001
Glyma.03G152500	Chr03:36754075-36759373	CK-15-OE	Salt-15OE	0.58352	3.81895	2.71032	0.0001
Glyma.03G160000	Chr03:37508219-37518661	CK-15-OE	Salt-15OE	5.12366	11.1387	1.12033	0.0001
Glyma.03G168900	Chr03:38317592-38318845	CK-15-OE	Salt-15OE	0.565764	1.9369	1.77548	0.0095
Glyma.03G172300	Chr03:38659117-38661362	CK-15-OE	Salt-15OE	14.0882	3.27852	-2.10337	5e-05
Glyma.03G174300	Chr03:38810867-38813493	CK-15-OE	Salt-15OE	6.08804	13.4704	1.14575	5e-05
Glyma.03G176400	Chr03:38939055-38943653	CK-15-OE	Salt-15OE	34.1261	15.5586	-1.13316	5e-05
Glyma.03G186900	Chr03:39847438-39849829	CK-15-OE	Salt-15OE	14.8431	30.0402	1.0171	0.0001
Glyma.03G187000	Chr03:39852802-39854986	CK-15-OE	Salt-15OE	12.2111	55.5893	2.18662	5e-05
Glyma.03G188400	Chr03:39948669-39954592	CK-15-OE	Salt-15OE	1.27554	0.593017	-1.10497	0.00785
Glyma.03G188500	Chr03:39957459-39962189	CK-15-OE	Salt-15OE	1.43461	4.65137	1.697	5e-05
Glyma.03G193200	Chr03:40407451-40411320	CK-15-OE	Salt-15OE	2.6299	1.08823	-1.27302	0.0013
Glyma.03G200100	Chr03:40897608-40898945	CK-15-OE	Salt-15OE	6.76199	3.28431	-1.04186	0.002
Glyma.03G200900	Chr03:40955129-40957292	CK-15-OE	Salt-15OE	4.04754	1.87604	-1.10936	0.00065
Glyma.03G205900	Chr03:41375577-41381938	CK-15-OE	Salt-15OE	6.90763	2.59649	-1.41163	5e-05
Glyma.03G210500	Chr03:41692685-41693810	CK-15-OE	Salt-15OE	3.68744	1.26936	-1.53852	0.00135
Glyma.03G218300	Chr03:42186828-42191368	CK-15-OE	Salt-15OE	6.48357	3.21497	-1.01198	0.0008
Glyma.03G223600	Chr03:42617804-42620608	CK-15-OE	Salt-15OE	107.328	48.9694	-1.13207	0.0006
Glyma.03G225500	Chr03:42786847-42793688	CK-15-OE	Salt-15OE	2.92379	1.36479	-1.09917	0.00685
Glyma.03G226800	Chr03:42889872-42893352	CK-15-OE	Salt-15OE	0.58218	1.37408	1.23893	0.00685
Glyma.03G232500	Chr03:43357739-43360975	CK-15-OE	Salt-15OE	0.235133	1.96233	3.06101	5e-05
Glyma.03G242900	Chr03:44076298-44079720	CK-15-OE	Salt-15OE	26.3285	13.0566	-1.01185	0.0002
Glyma.03G245900	Chr03:44300358-44310559	CK-15-OE	Salt-15OE	1.70379	0.587533	-1.53601	0.00015
Glyma.03G246600	Chr03:44355047-44357092	CK-15-OE	Salt-15OE	7.9059	2.87483	-1.45945	5e-05
Glyma.03G247500	Chr03:44429283-44430566	CK-15-OE	Salt-15OE	31.7792	11.5726	-1.45737	5e-05
Glyma.03G249800	Chr03:44588636-44595274	CK-15-OE	Salt-15OE	2.55832	7.10358	1.47335	5e-05
Glyma.03G250700	Chr03:44637658-44643389	CK-15-OE	Salt-15OE	68.1745	24.9853	-1.44815	5e-05
Glyma.03G252700	Chr03:44841959-44844706	CK-15-OE	Salt-15OE	21.9323	4.27366	-2.35951	5e-05
Glyma.03G253000	Chr03:44856720-44878708	CK-15-OE	Salt-15OE	5.44626	2.36549	-1.20313	5e-05
Glyma.03G256600	Chr03:45150971-45156710	CK-15-OE	Salt-15OE	6.82536	15.3148	1.16595	0.0001
Glyma.03G258200	Chr03:45263296-45265671	CK-15-OE	Salt-15OE	2.07671	6.41376	1.62687	0.002
Glyma.03G259500	Chr03:45369925-45371523	CK-15-OE	Salt-15OE	2.25091	5.54904	1.30173	0.0001
Glyma.03G263000	Chr03:45628791-45630480	CK-15-OE	Salt-15OE	0.502157	5.54843	3.46587	5e-05
Glyma.03G005800	Chr03:545101-549977	CK-15-OE	Salt-15OE	3.49672	17.7587	2.34445	5e-05
Glyma.03G006700	Chr03:612985-618392	CK-15-OE	Salt-15OE	5.07252	1.31491	-1.94774	5e-05
Glyma.03G017200	Chr03:1735157-1738810	CK-15-OE	Salt-15OE	18.141	8.68661	-1.06239	0.00035
Glyma.03G021200	Chr03:2170566-2172891	CK-15-OE	Salt-15OE	0.668902	4.02825	2.59029	5e-05
Glyma.03G028000	Chr03:3070088-3077358	CK-15-OE	Salt-15OE	14.1782	3.35906	-2.07755	5e-05
Glyma.03G031600	Chr03:3553411-3555394	CK-15-OE	Salt-15OE	1.78349	0.564018	-1.66089	0.0055
Glyma.03G044500	Chr03:5664501-5665511	CK-15-OE	Salt-15OE	0.464681	3.4272	2.88272	0.0002
Glyma.03G051300,Glyma.03G051500	Chr03:6696310-6769319	CK-15-OE	Salt-15OE	3.23113	8.67379	1.42462	5e-05
Glyma.03G054900	Chr03:7467092-7472007	CK-15-OE	Salt-15OE	0.519892	1.78444	1.77918	0.0001
Glyma.03G066700,Glyma.03G066800	Chr03:13373847-13441205	CK-15-OE	Salt-15OE	97.2704	351.545	1.85364	5e-05
Glyma.03G074000	Chr03:18377067-18379801	CK-15-OE	Salt-15OE	2.20177	4.83296	1.13424	0.00715
Glyma.03G076300	Chr03:18837873-18840909	CK-15-OE	Salt-15OE	4.75401	1.83662	-1.37209	0.00105
Glyma.03G086000	Chr03:25351482-25363757	CK-15-OE	Salt-15OE	1.10163	2.31758	1.07298	0.00035
Glyma.03G086800	Chr03:25665937-25669694	CK-15-OE	Salt-15OE	1.32888	2.7868	1.06839	0.0009
Glyma.03G089700	Chr03:26680306-26686194	CK-15-OE	Salt-15OE	25.7968	9.96333	-1.37249	5e-05
Glyma.03G098500,Glyma.03G098600	Chr03:28609932-28658434	CK-15-OE	Salt-15OE	3.99936	48.5422	3.6014	5e-05
Glyma.03G101000	Chr03:28992695-29005762	CK-15-OE	Salt-15OE	2.49348	8.41485	1.75478	5e-05
Glyma.03G103600	Chr03:29762717-29766420	CK-15-OE	Salt-15OE	209.994	57.7016	-1.86367	5e-05
Glyma.03G109900	Chr03:31359984-31361793	CK-15-OE	Salt-15OE	18.5099	6.60778	-1.48606	5e-05
Glyma.03G110500	Chr03:31418820-31444439	CK-15-OE	Salt-15OE	8.80394	3.11488	-1.49897	5e-05
Glyma.03G111300	Chr03:31600882-31607678	CK-15-OE	Salt-15OE	0.275013	1.03372	1.91027	0.0002
Glyma.03G120700	Chr03:33242127-33243660	CK-15-OE	Salt-15OE	6.78607	17.832	1.39382	5e-05
Glyma.03G122500,Glyma.03G123000	Chr03:33543920-33584024	CK-15-OE	Salt-15OE	47.4778	151.64	1.67532	5e-05
Glyma.03G123600	Chr03:33648275-33651507	CK-15-OE	Salt-15OE	0.946624	0.326081	-1.53756	0.00745
Glyma.03G124100,Glyma.03G124300	Chr03:33688105-33710691	CK-15-OE	Salt-15OE	31.2038	1.19188	-4.7104	5e-05
Glyma.03G130000	Chr03:34468142-34470468	CK-15-OE	Salt-15OE	16.0186	7.1379	-1.16617	0.0001
Glyma.03G130800	Chr03:34589839-34591131	CK-15-OE	Salt-15OE	42.9537	15.9004	-1.43372	5e-05
Glyma.03G131700	Chr03:34663815-34666062	CK-15-OE	Salt-15OE	30.6336	10.5978	-1.53135	5e-05
Glyma.03G147900	Chr03:36353585-36354997	CK-15-OE	Salt-15OE	2.56348	0.813364	-1.65613	0.00145
Glyma.03G148100	Chr03:36368591-36369509	CK-15-OE	Salt-15OE	5.77639	0.783298	-2.88254	5e-05
-	Chr03:36663220-36668050	CK-15-OE	Salt-15OE	1.94239	0.583576	-1.73484	0.0005
Glyma.03G153900,Glyma.03G154000	Chr03:36891921-36903520	CK-15-OE	Salt-15OE	7.85071	3.92052	-1.00178	0.00135
Glyma.03G156400	Chr03:37149352-37154406	CK-15-OE	Salt-15OE	0.866549	1.8662	1.10675	0.0015
Glyma.03G157700	Chr03:37314068-37317844	CK-15-OE	Salt-15OE	2.76643	14.0985	2.34945	5e-05
Glyma.03G167800	Chr03:38202352-38210883	CK-15-OE	Salt-15OE	0.631662	3.03329	2.26366	5e-05
Glyma.03G171100	Chr03:38570655-38573726	CK-15-OE	Salt-15OE	100.224	233.334	1.21917	5e-05
Glyma.03G173300	Chr03:38743384-38744272	CK-15-OE	Salt-15OE	0.341888	3.59577	3.39471	0.00075
Glyma.03G175100	Chr03:38861822-38863485	CK-15-OE	Salt-15OE	1.7479	4.19249	1.26218	0.00945
Glyma.03G175800	Chr03:38903689-38906090	CK-15-OE	Salt-15OE	2.02375	5.39602	1.41486	0.00035
Glyma.03G180900	Chr03:39267447-39269246	CK-15-OE	Salt-15OE	8.12967	3.10083	-1.39054	5e-05
Glyma.03G190400	Chr03:40114542-40115198	CK-15-OE	Salt-15OE	0	1.26146	inf	5e-05
Glyma.03G201000	Chr03:40968933-40970257	CK-15-OE	Salt-15OE	1.90825	7.2017	1.91609	5e-05
Glyma.03G201100,Glyma.03G201500	Chr03:40972016-40990121	CK-15-OE	Salt-15OE	1.04388	3.61211	1.79088	0.0076
-	Chr03:41598241-41601360	CK-15-OE	Salt-15OE	6.55176	2.97148	-1.1407	0.00085
Glyma.03G210200	Chr03:41674032-41674678	CK-15-OE	Salt-15OE	7.13632	0.80625	-3.14588	0.0001
Glyma.03G218600	Chr03:42212142-42215665	CK-15-OE	Salt-15OE	1.78733	3.82728	1.09852	0.0003
Glyma.03G219200	Chr03:42276171-42281598	CK-15-OE	Salt-15OE	0.95	0.418676	-1.18209	0.00455
Glyma.03G220200	Chr03:42338450-42343255	CK-15-OE	Salt-15OE	1.01614	0.288772	-1.81509	0.0036
Glyma.03G228900	Chr03:43094939-43098769	CK-15-OE	Salt-15OE	10.5363	4.02664	-1.38772	5e-05
Glyma.03G239000	Chr03:43806052-43809178	CK-15-OE	Salt-15OE	2.69112	0.506259	-2.41026	5e-05
Glyma.03G239500	Chr03:43827164-43830404	CK-15-OE	Salt-15OE	2.6997	6.01729	1.15632	0.0026
Glyma.03G253400	Chr03:44899607-44901536	CK-15-OE	Salt-15OE	2.87475	1.0888	-1.40071	0.00115
Glyma.03G257800	Chr03:45221776-45225095	CK-15-OE	Salt-15OE	1.72972	3.70115	1.09743	0.00045
Glyma.04G004500	Chr04:384956-387999	CK-15-OE	Salt-15OE	2.86786	9.83131	1.77741	5e-05
Glyma.04G007100	Chr04:545440-546561	CK-15-OE	Salt-15OE	2.30951	0.925266	-1.31964	0.0102
Glyma.04G010200	Chr04:802886-805349	CK-15-OE	Salt-15OE	0.755732	0.29389	-1.3626	0.0085
Glyma.04G015000	Chr04:1148685-1154071	CK-15-OE	Salt-15OE	6.61369	18.6104	1.49258	5e-05
Glyma.04G022300,Glyma.04G022400,Glyma.04G022600	Chr04:1754774-1784474	CK-15-OE	Salt-15OE	2.58171	1.10796	-1.22042	0.0008
Glyma.04G026500	Chr04:2154938-2159326	CK-15-OE	Salt-15OE	12.9373	28.448	1.13679	5e-05
Glyma.04G040600	Chr04:3239922-3244675	CK-15-OE	Salt-15OE	1.67502	0.775759	-1.1105	0.0077
Glyma.04G045400	Chr04:3622780-3633180	CK-15-OE	Salt-15OE	1.75959	3.94112	1.16337	5e-05
Glyma.04G050400	Chr04:4101274-4104780	CK-15-OE	Salt-15OE	1.88702	7.70778	2.03021	5e-05
Glyma.04G058400	Chr04:4795138-4801346	CK-15-OE	Salt-15OE	1.42458	0.487078	-1.54831	0.0001
Glyma.04G062100	Chr04:5106146-5111732	CK-15-OE	Salt-15OE	0.619696	0.265716	-1.22167	0.00755
Glyma.04G066300	Chr04:5525938-5528040	CK-15-OE	Salt-15OE	1.75243	0.483488	-1.85781	0.0021
Glyma.04G067700	Chr04:5662071-5663861	CK-15-OE	Salt-15OE	13.3547	29.5839	1.14746	5e-05
Glyma.04G070700,Glyma.04G070800,Glyma.04G070900	Chr04:5916287-5920775	CK-15-OE	Salt-15OE	1.6628	0.557895	-1.57555	0.0072
Glyma.04G072300	Chr04:6020430-6025196	CK-15-OE	Salt-15OE	35.1612	16.3225	-1.10712	5e-05
Glyma.04G075300	Chr04:6306337-6309068	CK-15-OE	Salt-15OE	1.08212	2.16903	1.00319	0.0031
Glyma.04G075800	Chr04:6342148-6343000	CK-15-OE	Salt-15OE	0.648785	4.12489	2.66854	0.00075
Glyma.04G091800	Chr04:8103467-8105859	CK-15-OE	Salt-15OE	3.7822	0.637456	-2.56883	5e-05
Glyma.04G103400	Chr04:9611224-9615074	CK-15-OE	Salt-15OE	0.335307	1.3174	1.97413	0.0004
Glyma.04G104300,Glyma.04G104400	Chr04:9877150-9889282	CK-15-OE	Salt-15OE	33.7518	14.0503	-1.26437	5e-05
Glyma.04G107500	Chr04:11317834-11319777	CK-15-OE	Salt-15OE	4.04407	9.59161	1.24596	0.00045
Glyma.04G108100,Glyma.04G108200	Chr04:11501334-11514116	CK-15-OE	Salt-15OE	5.09283	2.11493	-1.26786	0.0001
Glyma.04G123800	Chr04:16009754-16014505	CK-15-OE	Salt-15OE	15.4214	63.6967	2.04629	5e-05
Glyma.04G126100	Chr04:16937745-16942191	CK-15-OE	Salt-15OE	7.29598	2.35772	-1.62971	0.0001
Glyma.04G138500	Chr04:21541457-21545419	CK-15-OE	Salt-15OE	41.9812	19.8764	-1.07869	0.00165
Glyma.04G173200	Chr04:43362988-43366448	CK-15-OE	Salt-15OE	1.78408	0.389051	-2.19715	0.00025
Glyma.04G179500	Chr04:44452522-44463143	CK-15-OE	Salt-15OE	6.93124	113.638	4.03519	5e-05
Glyma.04G180100	Chr04:44588254-44601344	CK-15-OE	Salt-15OE	7.08598	14.2824	1.0112	0.0002
Glyma.04G182700,Glyma.04G182800	Chr04:44913267-44918962	CK-15-OE	Salt-15OE	4.29684	14.8571	1.7898	5e-05
Glyma.04G189900	Chr04:46066905-46071217	CK-15-OE	Salt-15OE	2.91208	1.41956	-1.03661	0.0037
Glyma.04G198700	Chr04:47105733-47111703	CK-15-OE	Salt-15OE	1.46701	0.460734	-1.67088	0.00115
Glyma.04G200200	Chr04:47272564-47276282	CK-15-OE	Salt-15OE	1.20651	0.442727	-1.44635	0.00455
Glyma.04G202300	Chr04:47511761-47517379	CK-15-OE	Salt-15OE	39.8045	110.376	1.47143	5e-05
Glyma.04G203300	Chr04:47602051-47609553	CK-15-OE	Salt-15OE	1.986	4.0004	1.01028	0.0003
Glyma.04G206000	Chr04:47856237-47864893	CK-15-OE	Salt-15OE	0.335304	0.779416	1.21692	0.00375
Glyma.04G213800	Chr04:48547094-48556152	CK-15-OE	Salt-15OE	2.92246	0.956576	-1.61123	5e-05
Glyma.04G221700	Chr04:49244860-49246316	CK-15-OE	Salt-15OE	11.2922	34.9908	1.63164	5e-05
Glyma.04G222500	Chr04:49310766-49312445	CK-15-OE	Salt-15OE	10.9475	25.1835	1.20187	5e-05
Glyma.04G230000	Chr04:49888836-49889767	CK-15-OE	Salt-15OE	23.8729	9.37366	-1.34869	5e-05
Glyma.04G230500	Chr04:49911154-49914384	CK-15-OE	Salt-15OE	0.194089	1.06785	2.45992	0.0002
Glyma.04G236400	Chr04:50475854-50481115	CK-15-OE	Salt-15OE	3.15426	7.1177	1.17411	0.0001
Glyma.04G236900,Glyma.04G237000	Chr04:50545448-50572435	CK-15-OE	Salt-15OE	14.0703	50.3869	1.84039	5e-05
-	Chr04:50768658-50772886	CK-15-OE	Salt-15OE	0.725573	0.144765	-2.32541	0.0022
Glyma.04G246900	Chr04:51419774-51420848	CK-15-OE	Salt-15OE	1.15263	4.13909	1.84439	5e-05
Glyma.04G247800	Chr04:51501117-51504910	CK-15-OE	Salt-15OE	4.23307	2.06818	-1.03334	0.00415
Glyma.04G251500	Chr04:51829842-51834285	CK-15-OE	Salt-15OE	2.01971	0.572517	-1.81876	0.00205
Glyma.04G254300	Chr04:52099465-52105171	CK-15-OE	Salt-15OE	3.58959	10.6113	1.56372	5e-05
Glyma.04G255400	Chr04:52186008-52192422	CK-15-OE	Salt-15OE	9.84321	0.709395	-3.79447	5e-05
Glyma.04G001200	Chr04:106988-117394	CK-15-OE	Salt-15OE	13.7892	4.29231	-1.68372	0.005
Glyma.04G004200	Chr04:361721-364849	CK-15-OE	Salt-15OE	0.83622	0.234627	-1.83351	0.00025
Glyma.04G011000	Chr04:856245-857570	CK-15-OE	Salt-15OE	1.37697	2.99583	1.12146	0.0071
Glyma.04G012300	Chr04:910830-913254	CK-15-OE	Salt-15OE	48.064	98.9048	1.04109	5e-05
Glyma.04G012500	Chr04:923941-926454	CK-15-OE	Salt-15OE	14.4774	4.70409	-1.62182	5e-05
Glyma.04G018400	Chr04:1436015-1443342	CK-15-OE	Salt-15OE	2.69505	1.19638	-1.17164	0.0092
Glyma.04G021200	Chr04:1671298-1672909	CK-15-OE	Salt-15OE	2.06108	6.51913	1.66128	5e-05
Glyma.04G023500	Chr04:1854617-1855970	CK-15-OE	Salt-15OE	4.51397	12.7596	1.49912	5e-05
Glyma.04G026400	Chr04:2139709-2141696	CK-15-OE	Salt-15OE	2.83507	5.67832	1.00208	0.00135
Glyma.04G029000	Chr04:2341361-2358499	CK-15-OE	Salt-15OE	3.2648	1.43423	-1.18672	0.00195
Glyma.04G040000	Chr04:3213936-3216162	CK-15-OE	Salt-15OE	1.16606	7.34206	2.65454	5e-05
Glyma.04G040200	Chr04:3216959-3224721	CK-15-OE	Salt-15OE	0.201966	1.58402	2.97141	0.00035
Glyma.04G041200	Chr04:3280192-3283345	CK-15-OE	Salt-15OE	3.72429	9.5223	1.35434	5e-05
Glyma.04G050300	Chr04:4092202-4094078	CK-15-OE	Salt-15OE	9.68015	4.6314	-1.06358	0.00125
Glyma.04G060600	Chr04:4946983-4948216	CK-15-OE	Salt-15OE	2.87465	0.253306	-3.50443	0.00165
Glyma.04G062000	Chr04:5100121-5101979	CK-15-OE	Salt-15OE	0.738288	1.58984	1.10663	0.0079
Glyma.04G062200	Chr04:5112211-5119695	CK-15-OE	Salt-15OE	1.07715	2.75314	1.35386	5e-05
Glyma.04G073200	Chr04:6101502-6104348	CK-15-OE	Salt-15OE	0.809894	1.91585	1.24218	0.0037
Glyma.04G087000	Chr04:7417148-7437974	CK-15-OE	Salt-15OE	14.6728	3.88125	-1.91856	5e-05
Glyma.04G087800	Chr04:7517592-7519983	CK-15-OE	Salt-15OE	3.20637	7.98298	1.31599	5e-05
Glyma.04G088800	Chr04:7664615-7668043	CK-15-OE	Salt-15OE	2.69501	5.4678	1.02067	0.0001
Glyma.04G100300	Chr04:9196678-9197994	CK-15-OE	Salt-15OE	0.894822	10.5225	3.55574	5e-05
Glyma.04G100400	Chr04:9219563-9221412	CK-15-OE	Salt-15OE	1.87906	20.0618	3.41637	5e-05
Glyma.04G117800	Chr04:13823884-13830604	CK-15-OE	Salt-15OE	49.4215	17.0161	-1.53824	5e-05
Glyma.04G121300	Chr04:15188267-15207403	CK-15-OE	Salt-15OE	2.2253	0.991578	-1.1662	0.00065
Glyma.04G121700	Chr04:15326289-15328370	CK-15-OE	Salt-15OE	0.17227	0.813494	2.23946	0.00815
Glyma.04G123700	Chr04:16002629-16006606	CK-15-OE	Salt-15OE	6.19699	38.8681	2.64895	5e-05
Glyma.04G134200	Chr04:19214275-19215243	CK-15-OE	Salt-15OE	0.676957	10.521	3.95807	5e-05
Glyma.04G135300	Chr04:19936146-19943615	CK-15-OE	Salt-15OE	23.2519	10.213	-1.18694	5e-05
Glyma.04G145700	Chr04:26899715-26900693	CK-15-OE	Salt-15OE	0.792006	2.11247	1.41535	0.00675
Glyma.04G149300	Chr04:31852284-31855252	CK-15-OE	Salt-15OE	0.145356	1.011	2.79812	0.0012
Glyma.04G155300	Chr04:36122599-36131315	CK-15-OE	Salt-15OE	19.2009	8.92847	-1.10469	0.0002
Glyma.04G165400	Chr04:41326472-41330652	CK-15-OE	Salt-15OE	0.291358	0.989973	1.7646	0.0001
Glyma.04G166300	Chr04:41751969-41757736	CK-15-OE	Salt-15OE	1.7221	4.99166	1.53535	5e-05
Glyma.04G174800	Chr04:43654267-43660992	CK-15-OE	Salt-15OE	8.00274	16.2487	1.02176	5e-05
Glyma.04G175300	Chr04:43795914-43801223	CK-15-OE	Salt-15OE	3.00685	6.59862	1.13391	5e-05
Glyma.04G178400	Chr04:44291494-44298876	CK-15-OE	Salt-15OE	4.49339	1.54675	-1.53856	5e-05
Glyma.04G178500	Chr04:44309767-44310438	CK-15-OE	Salt-15OE	0.860338	7.84901	3.18953	0.0002
Glyma.04G189800	Chr04:46061469-46065087	CK-15-OE	Salt-15OE	1.71812	0.520545	-1.72274	0.00295
Glyma.04G190800	Chr04:46143079-46147719	CK-15-OE	Salt-15OE	25.2278	67.1293	1.41193	5e-05
Glyma.04G192800	Chr04:46445788-46448085	CK-15-OE	Salt-15OE	2.29941	1.03208	-1.15571	0.0037
Glyma.04G198600	Chr04:47085883-47088424	CK-15-OE	Salt-15OE	94.0463	45.8602	-1.03613	0.0002
Glyma.04G205300	Chr04:47795436-47799313	CK-15-OE	Salt-15OE	1.9149	4.86475	1.34509	5e-05
Glyma.04G208300	Chr04:48062885-48064803	CK-15-OE	Salt-15OE	2.03517	11.1023	2.44764	5e-05
Glyma.04G209800	Chr04:48192079-48195828	CK-15-OE	Salt-15OE	0.133032	0.612609	2.2032	0.00775
Glyma.04G216300	Chr04:48755399-48765666	CK-15-OE	Salt-15OE	2.36484	1.01192	-1.22464	0.00065
Glyma.04G227900	Chr04:49711250-49720745	CK-15-OE	Salt-15OE	3.45274	0.48219	-2.84007	5e-05
Glyma.04G228200	Chr04:49753280-49754534	CK-15-OE	Salt-15OE	1.27128	3.12116	1.2958	0.00425
Glyma.04G230400	Chr04:49904855-49905610	CK-15-OE	Salt-15OE	3.79002	11.8695	1.64698	0.0008
Glyma.04G233000	Chr04:50128619-50133262	CK-15-OE	Salt-15OE	5.45069	2.65864	-1.03575	0.00015
Glyma.04G239400	Chr04:50786867-50788346	CK-15-OE	Salt-15OE	2.81396	1.12666	-1.32056	0.00275
Glyma.04G248100	Chr04:51523226-51529392	CK-15-OE	Salt-15OE	0.427113	0.942866	1.14244	0.00455
Glyma.04G249000	Chr04:51588778-51592246	CK-15-OE	Salt-15OE	20.7036	43.3199	1.06515	0.00015
Glyma.04G250600	Chr04:51706974-51711602	CK-15-OE	Salt-15OE	0.330861	3.65614	3.46603	5e-05
Glyma.04G251200	Chr04:51802206-51807936	CK-15-OE	Salt-15OE	36.8507	13.33	-1.46701	5e-05
Glyma.04G252000	Chr04:51882952-51887424	CK-15-OE	Salt-15OE	0.232735	0.89909	1.94978	0.00165
-	Chr04:6411176-6411457	CK-15-OE	Salt-15OE	0	2.22221	inf	0.00145
-	Chr04:13213813-13214317	CK-15-OE	Salt-15OE	0.84434	0	#NAME?	0.0003
-	Chr04:33989050-33989272	CK-15-OE	Salt-15OE	802.36	207.276	-1.95269	5e-05
Glyma.05G011200	Chr05:981445-982115	CK-15-OE	Salt-15OE	82.7136	298.023	1.84923	5e-05
Glyma.05G019400	Chr05:1712986-1730486	CK-15-OE	Salt-15OE	7.62614	16.659	1.12728	5e-05
Glyma.05G022600	Chr05:1980135-1985661	CK-15-OE	Salt-15OE	0.270355	0.772147	1.51402	0.00905
Glyma.05G023800	Chr05:2066102-2068831	CK-15-OE	Salt-15OE	0.981632	0.161944	-2.59969	0.0047
Glyma.05G035700	Chr05:3138854-3145745	CK-15-OE	Salt-15OE	5.93306	1.65847	-1.83892	5e-05
Glyma.05G040200	Chr05:3582198-3589666	CK-15-OE	Salt-15OE	2.37465	0.953655	-1.31617	0.0016
Glyma.05G050800	Chr05:4545583-4548974	CK-15-OE	Salt-15OE	1.57917	0.651871	-1.27651	0.00305
Glyma.05G056000	Chr05:5108839-5112353	CK-15-OE	Salt-15OE	8.7197	3.80173	-1.19762	5e-05
Glyma.05G059300	Chr05:5529421-5537523	CK-15-OE	Salt-15OE	0.874924	1.7872	1.03047	0.0066
-	Chr05:6431919-6434828	CK-15-OE	Salt-15OE	1.47438	0.540135	-1.44871	0.00455
Glyma.05G091600	Chr05:22177246-22181986	CK-15-OE	Salt-15OE	3.61205	1.65813	-1.12326	0.0002
Glyma.05G101700	Chr05:27055004-27059944	CK-15-OE	Salt-15OE	3.13468	9.64394	1.62131	5e-05
Glyma.05G114400	Chr05:30348183-30352430	CK-15-OE	Salt-15OE	0.921971	0.214953	-2.1007	0.00205
Glyma.05G119100	Chr05:31203232-31205663	CK-15-OE	Salt-15OE	1.84243	4.53052	1.29807	0.0028
Glyma.05G122900	Chr05:31656338-31662155	CK-15-OE	Salt-15OE	0.620484	1.50652	1.27975	0.0015
Glyma.05G124900	Chr05:31831741-31833736	CK-15-OE	Salt-15OE	0.0669975	0.656621	3.29288	0.01
Glyma.05G129700	Chr05:32281937-32287791	CK-15-OE	Salt-15OE	0.660692	0.1795	-1.87999	0.0022
Glyma.05G132700	Chr05:32564099-32566876	CK-15-OE	Salt-15OE	1.16821	0.532162	-1.13436	0.007
Glyma.05G134300	Chr05:32700698-32706863	CK-15-OE	Salt-15OE	1.1542	0.396397	-1.54188	0.00565
Glyma.05G141500	Chr05:33484053-33485880	CK-15-OE	Salt-15OE	1.10184	0.1613	-2.7721	0.0075
Glyma.05G143500	Chr05:33741082-33744871	CK-15-OE	Salt-15OE	0.22557	0.653667	1.53498	0.0067
Glyma.05G150400	Chr05:34429992-34432911	CK-15-OE	Salt-15OE	2.50601	7.10657	1.50376	5e-05
Glyma.05G151200	Chr05:34489325-34501948	CK-15-OE	Salt-15OE	6.69297	2.69924	-1.31009	5e-05
Glyma.05G157700	Chr05:34993079-34996685	CK-15-OE	Salt-15OE	7.20109	2.15293	-1.74192	5e-05
Glyma.05G159500	Chr05:35145745-35146075	CK-15-OE	Salt-15OE	0	2.83624	inf	5e-05
Glyma.05G161300,Glyma.05G161600	Chr05:35302139-35310360	CK-15-OE	Salt-15OE	7.20741	60.8942	3.07875	5e-05
Glyma.05G169400	Chr05:35977052-35985343	CK-15-OE	Salt-15OE	3.37412	7.39395	1.13183	5e-05
Glyma.05G174000	Chr05:36314000-36318617	CK-15-OE	Salt-15OE	0.126239	0.626825	2.3119	0.0012
Glyma.05G175900	Chr05:36499103-36505277	CK-15-OE	Salt-15OE	3.33148	7.81343	1.22979	5e-05
Glyma.05G186800,Glyma.05G187000	Chr05:37328393-37348583	CK-15-OE	Salt-15OE	2.80042	199.212	6.15252	5e-05
Glyma.05G189600	Chr05:37541209-37543394	CK-15-OE	Salt-15OE	1.09249	4.73502	2.11575	5e-05
Glyma.05G190200	Chr05:37592566-37598126	CK-15-OE	Salt-15OE	4.89115	2.38169	-1.03819	0.0002
Glyma.05G191000	Chr05:37665840-37673520	CK-15-OE	Salt-15OE	0.730529	1.59079	1.12273	0.00375
Glyma.05G195000	Chr05:37939651-37946300	CK-15-OE	Salt-15OE	2.2101	26.1575	3.56504	5e-05
Glyma.05G204600,Glyma.05G204800	Chr05:38801520-38816378	CK-15-OE	Salt-15OE	245.318	85.6813	-1.5176	0.00015
Glyma.05G210900	Chr05:39264533-39271542	CK-15-OE	Salt-15OE	14.2287	5.18362	-1.45677	0.00015
Glyma.05G211600	Chr05:39307863-39310546	CK-15-OE	Salt-15OE	0.410497	11.3774	4.79265	5e-05
Glyma.05G216400	Chr05:39673238-39678762	CK-15-OE	Salt-15OE	66.0388	27.0386	-1.28829	0.0001
Glyma.05G225900	Chr05:40451888-40453596	CK-15-OE	Salt-15OE	7.39538	3.22914	-1.19548	0.0018
Glyma.05G231200	Chr05:40895037-40900255	CK-15-OE	Salt-15OE	3.08471	6.22099	1.01201	0.0001
Glyma.05G234600	Chr05:41164260-41166301	CK-15-OE	Salt-15OE	0.314275	3.28815	3.38718	5e-05
Glyma.05G012700	Chr05:1188325-1193370	CK-15-OE	Salt-15OE	1.14191	0.500519	-1.18995	0.00425
Glyma.05G014200	Chr05:1334984-1337743	CK-15-OE	Salt-15OE	22.6002	9.79447	-1.2063	5e-05
Glyma.05G032600	Chr05:2848694-2852187	CK-15-OE	Salt-15OE	0.670723	1.56528	1.22264	0.001
Glyma.05G033800	Chr05:2933200-2939304	CK-15-OE	Salt-15OE	5.33956	1.99991	-1.41678	5e-05
Glyma.05G037700	Chr05:3334269-3337647	CK-15-OE	Salt-15OE	1.08387	3.04946	1.49236	0.00025
Glyma.05G043800,Glyma.05G043900	Chr05:3908417-3911751	CK-15-OE	Salt-15OE	84.9527	24.6097	-1.78743	5e-05
Glyma.05G045200	Chr05:4018864-4023021	CK-15-OE	Salt-15OE	126.37	58.0127	-1.12321	5e-05
Glyma.05G064500	Chr05:6314574-6317826	CK-15-OE	Salt-15OE	0.659647	1.39535	1.08086	0.0083
Glyma.05G068100	Chr05:6893336-6895516	CK-15-OE	Salt-15OE	6.91151	2.81539	-1.29567	0.005
Glyma.05G069100	Chr05:7142682-7145005	CK-15-OE	Salt-15OE	7.76324	3.39025	-1.19527	0.0004
Glyma.05G070600	Chr05:7440773-7447586	CK-15-OE	Salt-15OE	0.355678	1.1189	1.65344	0.001
Glyma.05G078300	Chr05:10441483-10446972	CK-15-OE	Salt-15OE	0.768149	0.28456	-1.43265	0.00185
Glyma.05G081300	Chr05:12096918-12103135	CK-15-OE	Salt-15OE	10.6407	5.07676	-1.06761	0.00045
Glyma.05G085200	Chr05:15489207-15492400	CK-15-OE	Salt-15OE	1.03161	2.22413	1.10834	0.0018
Glyma.05G088800	Chr05:19164644-19170703	CK-15-OE	Salt-15OE	1.57105	0.769397	-1.02993	0.0085
Glyma.05G090800,Glyma.05G090900	Chr05:20617012-20621897	CK-15-OE	Salt-15OE	31.0222	0.851819	-5.18661	5e-05
Glyma.05G091700	Chr05:22185829-22188823	CK-15-OE	Salt-15OE	1.03543	0.266487	-1.95809	0.0034
Glyma.05G100000	Chr05:26480523-26483780	CK-15-OE	Salt-15OE	1.59942	3.37005	1.07522	0.0002
Glyma.05G102100	Chr05:27106099-27107900	CK-15-OE	Salt-15OE	31.6939	94.0463	1.56917	5e-05
Glyma.05G109400	Chr05:29015130-29032484	CK-15-OE	Salt-15OE	1.33958	0.462281	-1.53494	5e-05
Glyma.05G109600	Chr05:29118131-29120389	CK-15-OE	Salt-15OE	0.144644	2.68485	4.21426	0.0035
Glyma.05G113400	Chr05:30061093-30066533	CK-15-OE	Salt-15OE	0.72276	2.63724	1.86744	5e-05
Glyma.05G116800	Chr05:30957154-30965495	CK-15-OE	Salt-15OE	8.43883	16.9499	1.00616	5e-05
Glyma.05G129200	Chr05:32244024-32244862	CK-15-OE	Salt-15OE	1.06777	7.44836	2.80232	5e-05
Glyma.05G138700	Chr05:33110956-33114099	CK-15-OE	Salt-15OE	10.2377	26.3741	1.36523	5e-05
Glyma.05G139500	Chr05:33196399-33200842	CK-15-OE	Salt-15OE	0.312225	2.21872	2.82907	5e-05
Glyma.05G146600	Chr05:34039734-34050061	CK-15-OE	Salt-15OE	3.15498	8.44656	1.42073	5e-05
Glyma.05G153800	Chr05:34718597-34723570	CK-15-OE	Salt-15OE	3.36489	1.27074	-1.40489	0.002
Glyma.05G155400	Chr05:34830290-34833837	CK-15-OE	Salt-15OE	1.78243	5.2689	1.56365	5e-05
Glyma.05G169900	Chr05:36025432-36026691	CK-15-OE	Salt-15OE	11.2662	2.36464	-2.25231	5e-05
Glyma.05G172800	Chr05:36258344-36259215	CK-15-OE	Salt-15OE	52.4847	24.258	-1.11344	5e-05
Glyma.05G179800	Chr05:36767541-36770445	CK-15-OE	Salt-15OE	1.52522	0.438515	-1.79832	0.00085
Glyma.05G185700	Chr05:37255132-37259953	CK-15-OE	Salt-15OE	1.51758	4.12711	1.44336	5e-05
Glyma.05G186700	Chr05:37324377-37326512	CK-15-OE	Salt-15OE	0.0872009	1.30556	3.90418	0.00725
Glyma.05G187300	Chr05:37355208-37362336	CK-15-OE	Salt-15OE	23.9461	55.0202	1.20017	5e-05
Glyma.05G188700	Chr05:37450636-37451891	CK-15-OE	Salt-15OE	4.53476	0.350665	-3.69286	0.0001
Glyma.05G194100	Chr05:37879317-37887156	CK-15-OE	Salt-15OE	5.93137	14.0242	1.24148	5e-05
Glyma.05G196200	Chr05:38035327-38038053	CK-15-OE	Salt-15OE	4.10241	1.98892	-1.04449	0.0013
Glyma.05G203100,Glyma.05G203200	Chr05:38681498-38689289	CK-15-OE	Salt-15OE	0.882216	0.298519	-1.56331	0.0044
Glyma.05G209000	Chr05:39098575-39099952	CK-15-OE	Salt-15OE	2.5396	9.35863	1.8817	5e-05
Glyma.05G211700	Chr05:39315580-39318444	CK-15-OE	Salt-15OE	0.226967	1.07665	2.24599	0.00105
Glyma.05G215900	Chr05:39636108-39638136	CK-15-OE	Salt-15OE	2.16164	5.27923	1.2882	0.0003
Glyma.05G218900	Chr05:39848782-39857793	CK-15-OE	Salt-15OE	0.774847	0.325297	-1.25215	0.0041
Glyma.05G236400	Chr05:41274512-41279615	CK-15-OE	Salt-15OE	0.661383	0.169259	-1.96625	0.0032
Glyma.05G237200	Chr05:41356615-41361074	CK-15-OE	Salt-15OE	0.590053	2.1415	1.85971	0.00045
Glyma.05G242600	Chr05:41752947-41754953	CK-15-OE	Salt-15OE	1.03443	2.4388	1.23733	0.00235
Glyma.05G248200	Chr05:42124918-42125764	CK-15-OE	Salt-15OE	2.8407	0.997644	-1.50965	0.0029
Glyma.05G248400	Chr05:42149182-42155958	CK-15-OE	Salt-15OE	6.94202	3.17717	-1.12762	0.00025
-	Chr05:5263763-5264582	CK-15-OE	Salt-15OE	1.70815	3.93187	1.20279	0.00925
Glyma.06G029800	Chr06:2332582-2338556	CK-15-OE	Salt-15OE	0.942191	0.298089	-1.66028	0.0018
Glyma.06G042300	Chr06:3194306-3197140	CK-15-OE	Salt-15OE	0.61289	1.66876	1.44508	0.00065
Glyma.06G042900	Chr06:3264036-3266176	CK-15-OE	Salt-15OE	0.76825	2.44111	1.66789	0.0004
Glyma.06G043800	Chr06:3334246-3340874	CK-15-OE	Salt-15OE	1.36668	0.627795	-1.12231	0.00415
Glyma.06G044200	Chr06:3362508-3366628	CK-15-OE	Salt-15OE	5.92597	12.1642	1.03751	5e-05
Glyma.06G044500	Chr06:3387496-3388739	CK-15-OE	Salt-15OE	1.45688	5.19239	1.83352	0.0001
Glyma.06G047300	Chr06:3580264-3581900	CK-15-OE	Salt-15OE	0	0.936315	inf	5e-05
Glyma.06G047800	Chr06:3609292-3611327	CK-15-OE	Salt-15OE	0.241834	0.860377	1.83095	0.00445
Glyma.06G050500	Chr06:3840578-3841194	CK-15-OE	Salt-15OE	8.86525	88.6228	3.32144	5e-05
Glyma.06G053200	Chr06:4026786-4030186	CK-15-OE	Salt-15OE	6.2137	13.5254	1.12214	0.0001
Glyma.06G056300	Chr06:4240891-4249727	CK-15-OE	Salt-15OE	6.30864	2.78631	-1.17897	5e-05
Glyma.06G064100	Chr06:4885442-4886377	CK-15-OE	Salt-15OE	28.5525	14.0444	-1.02362	0.0003
Glyma.06G067700	Chr06:5171384-5173237	CK-15-OE	Salt-15OE	1.82756	0.510502	-1.83993	0.0018
Glyma.06G068100	Chr06:5213048-5216445	CK-15-OE	Salt-15OE	0.852455	2.33906	1.45623	5e-05
Glyma.06G068800	Chr06:5272613-5274289	CK-15-OE	Salt-15OE	10.1446	4.86149	-1.06124	0.0002
Glyma.06G072500	Chr06:5578690-5584118	CK-15-OE	Salt-15OE	4.56283	2.05448	-1.15116	0.0005
Glyma.06G076200	Chr06:5902264-5902594	CK-15-OE	Salt-15OE	0	1.75417	inf	0.006
Glyma.06G080300	Chr06:6170064-6172700	CK-15-OE	Salt-15OE	2.36816	0.800247	-1.56525	0.0017
Glyma.06G085700	Chr06:6572102-6573348	CK-15-OE	Salt-15OE	1.54613	3.09789	1.00262	0.0055
Glyma.06G087800	Chr06:6788417-6793747	CK-15-OE	Salt-15OE	5.013	10.88	1.11794	5e-05
Glyma.06G091100	Chr06:7112835-7115139	CK-15-OE	Salt-15OE	2.67893	5.4957	1.03664	0.00045
Glyma.06G104600	Chr06:8335741-8339836	CK-15-OE	Salt-15OE	0.239011	1.11467	2.22147	0.00015
Glyma.06G105500	Chr06:8436785-8438969	CK-15-OE	Salt-15OE	14.6481	3.3276	-2.13816	5e-05
Glyma.06G112200	Chr06:9100886-9105364	CK-15-OE	Salt-15OE	0.594742	3.67435	2.62715	5e-05
Glyma.06G114000	Chr06:9242092-9244402	CK-15-OE	Salt-15OE	23.3919	52.8971	1.17718	5e-05
Glyma.06G116300	Chr06:9459082-9464834	CK-15-OE	Salt-15OE	5.22236	20.1693	1.94939	5e-05
Glyma.06G120300	Chr06:9778587-9785737	CK-15-OE	Salt-15OE	3.99481	1.26126	-1.66326	5e-05
Glyma.06G124100	Chr06:10090050-10095373	CK-15-OE	Salt-15OE	27.3018	13.3588	-1.0312	0.00145
Glyma.06G135900	Chr06:11153273-11154147	CK-15-OE	Salt-15OE	1.50489	4.32917	1.52444	0.00495
Glyma.06G137000	Chr06:11215487-11225024	CK-15-OE	Salt-15OE	11.8353	3.27384	-1.85404	5e-05
Glyma.06G144000	Chr06:11726251-11727355	CK-15-OE	Salt-15OE	0.235707	2.10466	3.15852	0.0017
Glyma.06G149500	Chr06:12215001-12218892	CK-15-OE	Salt-15OE	0.823754	1.96791	1.25638	0.00575
Glyma.06G150600,Glyma.06G150700	Chr06:12289057-12299174	CK-15-OE	Salt-15OE	1.88303	0.715265	-1.39651	0.00615
Glyma.06G151300	Chr06:12334322-12343486	CK-15-OE	Salt-15OE	0.447468	1.12175	1.32589	0.00095
Glyma.06G153600	Chr06:12533505-12538895	CK-15-OE	Salt-15OE	0.653581	1.59106	1.28355	0.00275
Glyma.06G157400	Chr06:12937295-12939138	CK-15-OE	Salt-15OE	4.71594	29.1819	2.62946	5e-05
Glyma.06G165100	Chr06:13689930-13693384	CK-15-OE	Salt-15OE	4.16858	0.729011	-2.51554	5e-05
Glyma.06G170300,Glyma.06G170400	Chr06:14267296-14285728	CK-15-OE	Salt-15OE	24.2208	3.76705	-2.68474	5e-05
Glyma.06G186200	Chr06:16206099-16206810	CK-15-OE	Salt-15OE	1.6112	8.75477	2.44193	5e-05
Glyma.06G189900	Chr06:16673748-16680536	CK-15-OE	Salt-15OE	18.6788	40.4984	1.11646	5e-05
Glyma.06G192200	Chr06:16972565-16975863	CK-15-OE	Salt-15OE	4.68268	2.3148	-1.01645	0.0082
Glyma.06G193500	Chr06:17163369-17165881	CK-15-OE	Salt-15OE	2.93659	12.8387	2.12828	5e-05
Glyma.06G200000	Chr06:18315161-18320845	CK-15-OE	Salt-15OE	6.42366	3.07451	-1.06304	0.0003
Glyma.06G212700,Glyma.06G212800	Chr06:21387834-21393263	CK-15-OE	Salt-15OE	2.57615	1.04074	-1.30761	0.00665
Glyma.06G214800	Chr06:22081983-22084966	CK-15-OE	Salt-15OE	0.196637	0.73352	1.8993	0.0057
Glyma.06G234800	Chr06:37821684-37825571	CK-15-OE	Salt-15OE	5.01901	2.46466	-1.02601	0.00395
Glyma.06G248900	Chr06:42013054-42017115	CK-15-OE	Salt-15OE	1.83339	6.70235	1.87015	5e-05
-	Chr06:42496142-42499118	CK-15-OE	Salt-15OE	4.26427	1.60181	-1.4126	0.0052
-	Chr06:42499503-42502113	CK-15-OE	Salt-15OE	4.35911	1.90694	-1.19277	0.00255
Glyma.06G258000	Chr06:44214666-44215756	CK-15-OE	Salt-15OE	3.42651	11.8817	1.79393	5e-05
Glyma.06G268900	Chr06:45753985-45797578	CK-15-OE	Salt-15OE	0.213869	0.709217	1.7295	0.00065
Glyma.06G283800	Chr06:47191043-47195889	CK-15-OE	Salt-15OE	18.083	4.76115	-1.92525	5e-05
Glyma.06G288700	Chr06:47736687-47740686	CK-15-OE	Salt-15OE	7.41793	2.50074	-1.56866	5e-05
Glyma.06G296000	Chr06:48475831-48480901	CK-15-OE	Salt-15OE	1.97326	0.81684	-1.27245	0.00455
Glyma.06G307100	Chr06:49594180-49599176	CK-15-OE	Salt-15OE	14.1778	7.02493	-1.01308	5e-05
Glyma.06G308300	Chr06:49706989-49708300	CK-15-OE	Salt-15OE	6.16752	15.1308	1.29473	5e-05
Glyma.06G316900	Chr06:50565176-50572581	CK-15-OE	Salt-15OE	5.85425	1.70831	-1.77691	5e-05
Glyma.06G318400	Chr06:50701894-50707887	CK-15-OE	Salt-15OE	1.18003	3.17926	1.42986	5e-05
Glyma.06G322800	Chr06:51099315-51101983	CK-15-OE	Salt-15OE	4.90079	1.65958	-1.5622	0.0042
Glyma.06G323700	Chr06:51145661-51155029	CK-15-OE	Salt-15OE	0.373302	0.853776	1.19351	0.0031
Glyma.06G005900	Chr06:474757-478718	CK-15-OE	Salt-15OE	5.26129	2.58461	-1.02547	0.0008
Glyma.06G012200	Chr06:900350-902864	CK-15-OE	Salt-15OE	31.3295	14.1328	-1.14847	5e-05
Glyma.06G016200	Chr06:1206344-1210422	CK-15-OE	Salt-15OE	20.8956	9.51401	-1.13507	0.0001
Glyma.06G018800	Chr06:1422631-1427740	CK-15-OE	Salt-15OE	3.01185	1.4713	-1.03355	0.00475
Glyma.06G021200	Chr06:1600040-1607406	CK-15-OE	Salt-15OE	1.99451	5.16507	1.37276	5e-05
Glyma.06G024000	Chr06:1800213-1805368	CK-15-OE	Salt-15OE	1.26058	2.74934	1.125	0.0011
Glyma.06G024300	Chr06:1820185-1822892	CK-15-OE	Salt-15OE	2.14039	0.88247	-1.27825	0.0067
Glyma.06G025400	Chr06:1933159-1939199	CK-15-OE	Salt-15OE	4.20391	12.4164	1.56244	0.0002
Glyma.06G035300	Chr06:2729439-2733576	CK-15-OE	Salt-15OE	1.41011	8.05358	2.51382	5e-05
Glyma.06G037300	Chr06:2860878-2870869	CK-15-OE	Salt-15OE	9.85628	3.99644	-1.30233	0.0001
Glyma.06G044400	Chr06:3381868-3382860	CK-15-OE	Salt-15OE	120.049	472.283	1.97603	5e-05
Glyma.06G045400	Chr06:3452455-3454706	CK-15-OE	Salt-15OE	1.65969	3.92319	1.24111	0.00085
Glyma.06G047600	Chr06:3593960-3595420	CK-15-OE	Salt-15OE	5.41606	11.885	1.13383	0.0023
Glyma.06G049400	Chr06:3717316-3721092	CK-15-OE	Salt-15OE	4.46394	8.95587	1.00452	5e-05
Glyma.06G055700	Chr06:4205008-4207699	CK-15-OE	Salt-15OE	0.525336	1.41568	1.43018	0.00915
Glyma.06G061200	Chr06:4615388-4616541	CK-15-OE	Salt-15OE	2.29867	0.516513	-2.15392	0.00225
Glyma.06G069600	Chr06:5338315-5344365	CK-15-OE	Salt-15OE	33.1992	74.3574	1.16333	5e-05
Glyma.06G078200	Chr06:6051657-6055863	CK-15-OE	Salt-15OE	3.00763	1.22528	-1.29552	0.00195
Glyma.06G085900	Chr06:6617008-6622706	CK-15-OE	Salt-15OE	4.76555	1.51217	-1.65602	0.0002
Glyma.06G095700	Chr06:7561433-7567456	CK-15-OE	Salt-15OE	37.6458	14.4391	-1.3825	5e-05
Glyma.06G097300	Chr06:7685575-7689497	CK-15-OE	Salt-15OE	3.79686	8.89437	1.22808	0.0001
Glyma.06G102000	Chr06:8100146-8101629	CK-15-OE	Salt-15OE	1.18832	20.8911	4.13589	5e-05
Glyma.06G107800	Chr06:8663689-8668294	CK-15-OE	Salt-15OE	0.837555	5.88289	2.81227	5e-05
Glyma.06G109600	Chr06:8866938-8872536	CK-15-OE	Salt-15OE	3.83869	1.63705	-1.22952	0.00055
Glyma.06G114200	Chr06:9259000-9262206	CK-15-OE	Salt-15OE	0.202585	1.21709	2.58683	0.0043
Glyma.06G118500,Glyma.06G118600	Chr06:9644406-9650144	CK-15-OE	Salt-15OE	68.0865	27.9149	-1.28633	5e-05
Glyma.06G119700	Chr06:9737041-9744521	CK-15-OE	Salt-15OE	3.85357	11.0138	1.51505	5e-05
Glyma.06G125600	Chr06:10247992-10250167	CK-15-OE	Salt-15OE	0.11894	1.18194	3.31285	0.00485
Glyma.06G127900	Chr06:10510305-10515614	CK-15-OE	Salt-15OE	4.33987	13.1886	1.60356	5e-05
Glyma.06G128700	Chr06:10581291-10588773	CK-15-OE	Salt-15OE	4.66002	15.7669	1.75849	0.00015
Glyma.06G141200	Chr06:11503085-11506571	CK-15-OE	Salt-15OE	2.25291	0.580521	-1.95637	0.0009
Glyma.06G142900	Chr06:11634917-11636457	CK-15-OE	Salt-15OE	20.0176	57.0796	1.51171	5e-05
Glyma.06G143700	Chr06:11701046-11705149	CK-15-OE	Salt-15OE	42.5508	98.7548	1.21466	5e-05
Glyma.06G148500	Chr06:12136374-12141342	CK-15-OE	Salt-15OE	1.23436	0.179111	-2.78484	5e-05
Glyma.06G149100	Chr06:12182440-12193212	CK-15-OE	Salt-15OE	24.7682	6.63257	-1.90085	5e-05
Glyma.06G151400	Chr06:12350254-12351217	CK-15-OE	Salt-15OE	1.64844	3.81103	1.20908	0.00195
Glyma.06G152500	Chr06:12424218-12432850	CK-15-OE	Salt-15OE	9.94567	4.23952	-1.23017	5e-05
Glyma.06G153900	Chr06:12545456-12549694	CK-15-OE	Salt-15OE	1.30303	2.80868	1.10802	0.0012
Glyma.06G162700	Chr06:13453238-13457965	CK-15-OE	Salt-15OE	4.36977	1.84026	-1.24764	5e-05
Glyma.06G164000,Glyma.06G164100	Chr06:13569675-13571536	CK-15-OE	Salt-15OE	16.5989	7.38007	-1.16938	0.0001
Glyma.06G164400	Chr06:13603808-13607717	CK-15-OE	Salt-15OE	4.04874	0.949041	-2.09293	0.0002
Glyma.06G166200	Chr06:13846520-13851113	CK-15-OE	Salt-15OE	1.71461	4.24069	1.30642	5e-05
Glyma.06G176700	Chr06:14945845-14947616	CK-15-OE	Salt-15OE	0.541997	1.30975	1.27294	0.00875
Glyma.06G185300	Chr06:16098643-16099702	CK-15-OE	Salt-15OE	105.438	366.238	1.79639	5e-05
Glyma.06G186800	Chr06:16231886-16252797	CK-15-OE	Salt-15OE	2.61821	1.28668	-1.02493	0.0027
Glyma.06G188900	Chr06:16472024-16477396	CK-15-OE	Salt-15OE	1.23197	2.69463	1.12912	0.0007
Glyma.06G195000	Chr06:17424361-17427308	CK-15-OE	Salt-15OE	6.98127	15.2674	1.12889	5e-05
Glyma.06G222100	Chr06:28874525-28928599	CK-15-OE	Salt-15OE	2.27058	1.06505	-1.09214	0.0073
Glyma.06G223400	Chr06:29581407-29585240	CK-15-OE	Salt-15OE	2.68277	5.78411	1.10837	5e-05
Glyma.06G235000	Chr06:37851826-37853215	CK-15-OE	Salt-15OE	1.86651	0.437088	-2.09435	0.00045
Glyma.06G258200	Chr06:44277957-44281705	CK-15-OE	Salt-15OE	0.235206	0.912872	1.95649	0.00025
Glyma.06G261900	Chr06:44875368-44879760	CK-15-OE	Salt-15OE	0.690684	0.255911	-1.43238	0.00385
Glyma.06G265500	Chr06:45343542-45347113	CK-15-OE	Salt-15OE	0.209128	1.75197	3.06652	5e-05
Glyma.06G275900	Chr06:46685942-46689788	CK-15-OE	Salt-15OE	1.15076	0.331192	-1.79685	0.0053
Glyma.06G283200	Chr06:47114653-47119627	CK-15-OE	Salt-15OE	1.44596	0.537663	-1.42725	0.00155
Glyma.06G290200	Chr06:47906560-47909375	CK-15-OE	Salt-15OE	0.19477	3.62437	4.21789	0.00465
Glyma.06G295400	Chr06:48443153-48444810	CK-15-OE	Salt-15OE	0.283227	1.51616	2.4204	0.0006
Glyma.06G298600	Chr06:48741425-48742170	CK-15-OE	Salt-15OE	23.9168	5.92273	-2.01369	5e-05
Glyma.06G302200	Chr06:49127139-49132358	CK-15-OE	Salt-15OE	0.220433	3.32775	3.91614	5e-05
Glyma.06G311800	Chr06:50032531-50035886	CK-15-OE	Salt-15OE	1.20577	0.442001	-1.44784	0.0089
Glyma.06G312500	Chr06:50095531-50099822	CK-15-OE	Salt-15OE	5.04177	1.95302	-1.36822	0.00115
Glyma.06G313500	Chr06:50191599-50203098	CK-15-OE	Salt-15OE	10.9122	4.03951	-1.43369	5e-05
Glyma.06G323000	Chr06:51103665-51106094	CK-15-OE	Salt-15OE	81.9666	39.5009	-1.05315	5e-05
Glyma.06G324300	Chr06:51189320-51193954	CK-15-OE	Salt-15OE	24.0851	6.8742	-1.80888	5e-05
-	Chr06:29619406-29619802	CK-15-OE	Salt-15OE	13.3977	30.3991	1.18204	0.00435
-	Chr06:36437138-36439896	CK-15-OE	Salt-15OE	2.06227	0.95745	-1.10697	0.00105
Glyma.07G001300	Chr07:132865-141435	CK-15-OE	Salt-15OE	31.4089	10.3425	-1.60258	5e-05
Glyma.07G001600	Chr07:157627-163428	CK-15-OE	Salt-15OE	16.6533	8.30629	-1.00354	0.0001
Glyma.07G005900	Chr07:429672-432674	CK-15-OE	Salt-15OE	0.177907	0.971975	2.4498	0.00255
Glyma.07G014100	Chr07:1106614-1114086	CK-15-OE	Salt-15OE	56.8926	25.8497	-1.13809	5e-05
Glyma.07G014500,Glyma.07G014600	Chr07:1145045-1156127	CK-15-OE	Salt-15OE	842.371	275.02	-1.61492	5e-05
Glyma.07G015300	Chr07:1208760-1215579	CK-15-OE	Salt-15OE	1.19073	2.48851	1.06343	0.0021
Glyma.07G017600	Chr07:1415836-1422680	CK-15-OE	Salt-15OE	1.08107	0.160537	-2.75148	5e-05
Glyma.07G021100	Chr07:1647677-1650627	CK-15-OE	Salt-15OE	1.70069	0.533755	-1.67187	0.0017
Glyma.07G026800	Chr07:2100015-2104324	CK-15-OE	Salt-15OE	4.75441	2.22819	-1.09339	0.0009
Glyma.07G039500	Chr07:3237702-3238856	CK-15-OE	Salt-15OE	0.617898	2.10574	1.76889	0.00495
Glyma.07G047900	Chr07:4016340-4019909	CK-15-OE	Salt-15OE	1.21244	2.87562	1.24596	0.0007
Glyma.07G056600	Chr07:5017782-5024046	CK-15-OE	Salt-15OE	12.5879	2.7159	-2.21253	5e-05
Glyma.07G060300	Chr07:5353934-5357409	CK-15-OE	Salt-15OE	9.33033	3.62783	-1.36282	5e-05
Glyma.07G067500	Chr07:6085335-6090387	CK-15-OE	Salt-15OE	4.0089	10.1595	1.34155	5e-05
Glyma.07G071300	Chr07:6491173-6498684	CK-15-OE	Salt-15OE	1.07187	0.339029	-1.66064	0.0043
Glyma.07G080300	Chr07:7299893-7301815	CK-15-OE	Salt-15OE	6.68936	2.98746	-1.16295	0.00105
Glyma.07G083700	Chr07:7728661-7731125	CK-15-OE	Salt-15OE	1.28817	0.265055	-2.28096	0.0066
Glyma.07G084800	Chr07:7807655-7810724	CK-15-OE	Salt-15OE	1.93615	0.702533	-1.46255	0.00195
Glyma.07G087200	Chr07:8063713-8064534	CK-15-OE	Salt-15OE	0.992358	7.58622	2.93445	0.00015
Glyma.07G094500,Glyma.07G094700,Glyma.07G095000,Glyma.07G095200	Chr07:8810206-8902172	CK-15-OE	Salt-15OE	1.00289	2.31359	1.20597	0.0007
Glyma.07G099300	Chr07:9384058-9385586	CK-15-OE	Salt-15OE	4.98924	1.86849	-1.41694	0.0016
Glyma.07G103100	Chr07:9884035-9885354	CK-15-OE	Salt-15OE	2.47251	1.20741	-1.03406	0.00985
Glyma.07G104700	Chr07:10118033-10122396	CK-15-OE	Salt-15OE	0.538693	1.18743	1.14031	0.0017
Glyma.07G120400	Chr07:13867230-13871631	CK-15-OE	Salt-15OE	146.255	47.9816	-1.60793	5e-05
Glyma.07G121900	Chr07:14222737-14268964	CK-15-OE	Salt-15OE	10.4085	21.0471	1.01586	0.0001
Glyma.07G127400	Chr07:15264633-15266586	CK-15-OE	Salt-15OE	1.26928	0.536984	-1.24106	0.0084
Glyma.07G138900	Chr07:16465076-16469598	CK-15-OE	Salt-15OE	0.777546	5.38635	2.79231	0.00015
Glyma.07G139200	Chr07:16541124-16542222	CK-15-OE	Salt-15OE	53.6175	122.054	1.18674	5e-05
Glyma.07G139700,Glyma.07G139800,Glyma.07G140400,Glyma.07G140700	Chr07:16580991-16663988	CK-15-OE	Salt-15OE	191.218	480.192	1.32839	5e-05
Glyma.07G149400	Chr07:17949040-17956139	CK-15-OE	Salt-15OE	3.62769	0.72079	-2.3314	5e-05
Glyma.07G150500	Chr07:18116419-18120419	CK-15-OE	Salt-15OE	1.10866	0.321012	-1.78812	0.004
Glyma.07G156900,Glyma.07G157000	Chr07:19269505-19275984	CK-15-OE	Salt-15OE	2.22894	0.928643	-1.26316	0.0004
Glyma.07G158100	Chr07:19626477-19655455	CK-15-OE	Salt-15OE	1.53201	0.544375	-1.49275	0.00875
Glyma.07G160900,Glyma.07G161000	Chr07:20913723-20920220	CK-15-OE	Salt-15OE	3.16549	0.871447	-1.86094	0.0007
Glyma.07G167300	Chr07:27014695-27022463	CK-15-OE	Salt-15OE	1.91276	0.684185	-1.48319	0.00015
Glyma.07G185500	Chr07:35312435-35316830	CK-15-OE	Salt-15OE	8.03982	2.96416	-1.43954	5e-05
Glyma.07G191200	Chr07:35869433-35874172	CK-15-OE	Salt-15OE	0.200975	1.60647	2.9988	0.00015
Glyma.07G192600	Chr07:36035595-36038586	CK-15-OE	Salt-15OE	0.780611	1.95449	1.32412	0.00735
Glyma.07G201800	Chr07:37074545-37078552	CK-15-OE	Salt-15OE	0.827393	0.183044	-2.17638	0.0063
Glyma.07G209100	Chr07:37882083-37884065	CK-15-OE	Salt-15OE	6.66578	16.657	1.32128	5e-05
Glyma.07G215500	Chr07:38768136-38777237	CK-15-OE	Salt-15OE	0.545179	7.54476	3.79067	0.00285
Glyma.07G221900	Chr07:39708965-39712173	CK-15-OE	Salt-15OE	62.8772	29.9415	-1.07039	0.00055
Glyma.07G233800	Chr07:41487754-41490357	CK-15-OE	Salt-15OE	48.4096	98.9761	1.03179	0.00015
Glyma.07G233900	Chr07:41504875-41514290	CK-15-OE	Salt-15OE	0.833771	1.76733	1.08385	0.0006
Glyma.07G236600	Chr07:41820156-41824129	CK-15-OE	Salt-15OE	0.709993	1.49268	1.07203	0.009
Glyma.07G238400,Glyma.07G238500	Chr07:41965838-41977179	CK-15-OE	Salt-15OE	0.987371	0.399236	-1.30635	0.0018
Glyma.07G241600	Chr07:42168715-42174797	CK-15-OE	Salt-15OE	2.23034	1.00638	-1.14809	0.0009
Glyma.07G242100,Glyma.07G242200	Chr07:42201455-42212220	CK-15-OE	Salt-15OE	56.9855	121.064	1.0871	5e-05
Glyma.07G250600	Chr07:42860000-42860511	CK-15-OE	Salt-15OE	10.2903	2.64382	-1.96059	0.0006
Glyma.07G254600	Chr07:43138636-43140466	CK-15-OE	Salt-15OE	3.02347	1.19861	-1.33485	0.00015
Glyma.07G254700,Glyma.07G254800,Glyma.07G254900	Chr07:43143196-43148095	CK-15-OE	Salt-15OE	0.590939	3.14052	2.40992	5e-05
Glyma.07G256200	Chr07:43228131-43232417	CK-15-OE	Salt-15OE	17.9844	5.52475	-1.70277	5e-05
Glyma.07G256400	Chr07:43242041-43242971	CK-15-OE	Salt-15OE	0.659671	0.10035	-2.71671	0.0092
Glyma.07G258700	Chr07:43444540-43449222	CK-15-OE	Salt-15OE	3.11483	0.498157	-2.64448	5e-05
Glyma.07G260100	Chr07:43545923-43547343	CK-15-OE	Salt-15OE	1.27661	4.52909	1.8269	5e-05
Glyma.07G261500	Chr07:43645749-43656379	CK-15-OE	Salt-15OE	4.18791	21.1254	2.33468	0.00905
Glyma.07G011700	Chr07:899698-902106	CK-15-OE	Salt-15OE	4.03257	9.56639	1.24627	5e-05
Glyma.07G021000	Chr07:1634020-1638370	CK-15-OE	Salt-15OE	3.28221	1.18695	-1.46741	0.00075
Glyma.07G022600	Chr07:1730491-1740561	CK-15-OE	Salt-15OE	1.62256	0.56853	-1.51296	0.0064
Glyma.07G023300	Chr07:1772170-1774607	CK-15-OE	Salt-15OE	1.4579	5.25931	1.85098	5e-05
Glyma.07G027400	Chr07:2170764-2175801	CK-15-OE	Salt-15OE	4.34273	0.468102	-3.2137	5e-05
Glyma.07G030400,Glyma.07G030500	Chr07:2425522-2431516	CK-15-OE	Salt-15OE	3.20297	25.0117	2.96512	5e-05
Glyma.07G031600	Chr07:2500510-2502581	CK-15-OE	Salt-15OE	128.144	46.1921	-1.47205	5e-05
Glyma.07G034800,Glyma.07G034900	Chr07:2763835-2787974	CK-15-OE	Salt-15OE	21.7579	7.42583	-1.55092	5e-05
Glyma.07G035200	Chr07:2817040-2819359	CK-15-OE	Salt-15OE	0.162471	1.1833	2.86456	0.0002
Glyma.07G039900	Chr07:3288273-3294840	CK-15-OE	Salt-15OE	2.79226	11.7113	2.06839	5e-05
Glyma.07G049100	Chr07:4176469-4179911	CK-15-OE	Salt-15OE	5.22181	1.94903	-1.4218	5e-05
Glyma.07G051000	Chr07:4401019-4408559	CK-15-OE	Salt-15OE	76.1206	14.3994	-2.40228	5e-05
Glyma.07G053300	Chr07:4668604-4670444	CK-15-OE	Salt-15OE	78.0859	20.9095	-1.9009	5e-05
Glyma.07G060900	Chr07:5394989-5396236	CK-15-OE	Salt-15OE	43.353	113.315	1.38613	5e-05
Glyma.07G084400	Chr07:7769984-7781215	CK-15-OE	Salt-15OE	11.5627	25.3045	1.12992	5e-05
Glyma.07G084600	Chr07:7793896-7796474	CK-15-OE	Salt-15OE	0.543054	1.61445	1.57187	0.0027
Glyma.07G102100	Chr07:9728403-9733917	CK-15-OE	Salt-15OE	12.8701	5.70175	-1.17454	0.0043
Glyma.07G104200	Chr07:10016693-10018772	CK-15-OE	Salt-15OE	31.6368	13.8573	-1.19095	5e-05
Glyma.07G116900	Chr07:13047191-13060411	CK-15-OE	Salt-15OE	3.28575	0.975229	-1.75241	5e-05
Glyma.07G120500	Chr07:13873434-13881464	CK-15-OE	Salt-15OE	7.39057	2.19131	-1.75389	5e-05
Glyma.07G125500	Chr07:14997797-14998799	CK-15-OE	Salt-15OE	69.0704	34.3437	-1.00802	0.0006
Glyma.07G125600	Chr07:15001862-15003239	CK-15-OE	Salt-15OE	21.2623	4.45095	-2.25611	5e-05
Glyma.07G134500	Chr07:15959513-15961093	CK-15-OE	Salt-15OE	250.852	110.519	-1.18255	5e-05
Glyma.07G139400	Chr07:16554934-16556632	CK-15-OE	Salt-15OE	8.04582	3.91191	-1.04037	0.00715
Glyma.07G143900,Glyma.07G144000,Glyma.07G144100	Chr07:17140243-17168937	CK-15-OE	Salt-15OE	2.16999	0.941301	-1.20496	0.0083
Glyma.07G148800	Chr07:17899765-17903389	CK-15-OE	Salt-15OE	3.54704	1.67598	-1.08161	0.0065
Glyma.07G149000,Glyma.07G149300	Chr07:17918077-17940171	CK-15-OE	Salt-15OE	10.8513	4.10613	-1.40202	0.0004
Glyma.07G149600	Chr07:17969162-17974503	CK-15-OE	Salt-15OE	509.205	64.7996	-2.97419	5e-05
Glyma.07G151300	Chr07:18352408-18355476	CK-15-OE	Salt-15OE	2.23685	5.3151	1.24863	0.0001
Glyma.07G152800	Chr07:18605939-18625134	CK-15-OE	Salt-15OE	3.97775	1.68658	-1.23786	0.00275
Glyma.07G153800	Chr07:18789551-18794329	CK-15-OE	Salt-15OE	0.261572	1.20122	2.19923	0.0003
Glyma.07G163300	Chr07:21628963-21629774	CK-15-OE	Salt-15OE	2.6181	5.42809	1.05192	0.00715
Glyma.07G168900	Chr07:28235434-28242406	CK-15-OE	Salt-15OE	2.71795	8.83534	1.70077	5e-05
Glyma.07G172700	Chr07:30211768-30216181	CK-15-OE	Salt-15OE	6.93619	3.01882	-1.20016	5e-05
-	Chr07:31542090-31543996	CK-15-OE	Salt-15OE	1.18306	0.447497	-1.40258	0.00675
Glyma.07G180100	Chr07:34549992-34556084	CK-15-OE	Salt-15OE	5.6763	1.96215	-1.53251	5e-05
Glyma.07G185700	Chr07:35321703-35328456	CK-15-OE	Salt-15OE	44.1395	17.0457	-1.37266	5e-05
Glyma.07G187800	Chr07:35540200-35542309	CK-15-OE	Salt-15OE	3.88182	1.71318	-1.18005	0.0003
Glyma.07G190100	Chr07:35800279-35801744	CK-15-OE	Salt-15OE	0.923108	3.43368	1.89519	0.0003
Glyma.07G190700	Chr07:35835746-35841156	CK-15-OE	Salt-15OE	2.15279	5.72446	1.41093	5e-05
Glyma.07G191400	Chr07:35881527-35882200	CK-15-OE	Salt-15OE	3.93446	14.5203	1.88383	5e-05
Glyma.07G194300	Chr07:36288432-36294485	CK-15-OE	Salt-15OE	6.58445	14.1805	1.10677	5e-05
Glyma.07G212800	Chr07:38482587-38486164	CK-15-OE	Salt-15OE	95.008	24.4037	-1.96095	5e-05
Glyma.07G218800,Glyma.07G218900	Chr07:39204834-39231412	CK-15-OE	Salt-15OE	4.665	2.07401	-1.16945	0.00065
Glyma.07G229000	Chr07:40875418-40877672	CK-15-OE	Salt-15OE	2.64192	1.14572	-1.20534	0.0071
Glyma.07G231800	Chr07:41253317-41260410	CK-15-OE	Salt-15OE	6.52087	16.2658	1.31871	5e-05
Glyma.07G238700	Chr07:41982789-41983640	CK-15-OE	Salt-15OE	5.21205	17.088	1.71306	5e-05
Glyma.07G243100	Chr07:42287582-42289471	CK-15-OE	Salt-15OE	4.79702	14.705	1.61609	5e-05
Glyma.07G243500	Chr07:42331424-42332476	CK-15-OE	Salt-15OE	33.4975	5.73328	-2.54662	5e-05
Glyma.07G250500	Chr07:42850973-42852061	CK-15-OE	Salt-15OE	31.1789	15.2831	-1.02864	5e-05
Glyma.07G251200	Chr07:42902137-42905042	CK-15-OE	Salt-15OE	23.7499	8.86439	-1.42183	5e-05
Glyma.07G253900	Chr07:43091094-43094909	CK-15-OE	Salt-15OE	1.21616	2.52774	1.05551	0.00145
Glyma.07G261400	Chr07:43645749-43656379	CK-15-OE	Salt-15OE	77.5761	35.6255	-1.1227	0.0064
Glyma.07G264800	Chr07:43893738-43895692	CK-15-OE	Salt-15OE	0.863255	2.52335	1.54748	0.0011
Glyma.07G265000	Chr07:43909567-43910995	CK-15-OE	Salt-15OE	0.415996	1.71108	2.04027	0.00165
Glyma.07G265800	Chr07:43967967-43972455	CK-15-OE	Salt-15OE	3.45903	7.45704	1.10824	0.00015
Glyma.07G273400	Chr07:44535901-44537646	CK-15-OE	Salt-15OE	2.44526	9.14233	1.90258	5e-05
-	Chr07:16812699-16813245	CK-15-OE	Salt-15OE	0.705061	4.39218	2.63912	0.00655
Glyma.08G023900	Chr08:1910907-1919382	CK-15-OE	Salt-15OE	25.5982	12.7815	-1.00199	5e-05
Glyma.08G028900	Chr08:2311721-2313824	CK-15-OE	Salt-15OE	1.43861	3.22509	1.16467	0.00095
Glyma.08G030900	Chr08:2452982-2454640	CK-15-OE	Salt-15OE	167.492	78.664	-1.09031	5e-05
Glyma.08G032800	Chr08:2616540-2617566	CK-15-OE	Salt-15OE	6.667	2.73959	-1.28308	0.0024
Glyma.08G039900	Chr08:3150971-3153002	CK-15-OE	Salt-15OE	2.02266	4.1073	1.02193	0.0062
Glyma.08G042600	Chr08:3372661-3375798	CK-15-OE	Salt-15OE	1.27994	2.93632	1.19793	0.002
Glyma.08G044000	Chr08:3474222-3477593	CK-15-OE	Salt-15OE	0.33131	1.68806	2.34911	5e-05
Glyma.08G047400	Chr08:3707495-3710403	CK-15-OE	Salt-15OE	1.21329	2.67199	1.13899	0.00245
Glyma.08G052900	Chr08:4102232-4106736	CK-15-OE	Salt-15OE	0.799446	1.91442	1.25983	0.00015
Glyma.08G055900,Glyma.08G056000	Chr08:4302729-4307318	CK-15-OE	Salt-15OE	1.09307	18.074	4.04746	5e-05
Glyma.08G057900	Chr08:4449507-4450092	CK-15-OE	Salt-15OE	4.90377	15.5793	1.66767	5e-05
Glyma.08G060800	Chr08:4681171-4690671	CK-15-OE	Salt-15OE	0.973643	1.99459	1.03463	0.00185
Glyma.08G064700	Chr08:4956339-4959142	CK-15-OE	Salt-15OE	2.82863	6.215	1.13565	0.0001
Glyma.08G072200	Chr08:5530921-5533495	CK-15-OE	Salt-15OE	20.0077	47.4898	1.24706	5e-05
Glyma.08G073900	Chr08:5649581-5651669	CK-15-OE	Salt-15OE	0.827943	2.85142	1.78408	0.00345
Glyma.08G078000	Chr08:5929790-5935020	CK-15-OE	Salt-15OE	1.62086	5.06741	1.64449	5e-05
Glyma.08G078500	Chr08:5981167-5983277	CK-15-OE	Salt-15OE	0.902108	2.32892	1.36829	0.0009
Glyma.08G083400,Glyma.08G083500	Chr08:6294351-6314800	CK-15-OE	Salt-15OE	2.57826	0.931138	-1.46933	0.00025
Glyma.08G100200	Chr08:7699174-7701295	CK-15-OE	Salt-15OE	4.95463	2.2726	-1.12443	0.0024
Glyma.08G107300	Chr08:8250676-8253307	CK-15-OE	Salt-15OE	1.8318	17.4313	3.25034	5e-05
Glyma.08G109500	Chr08:8397943-8399751	CK-15-OE	Salt-15OE	0.178829	1.04223	2.54302	0.0056
Glyma.08G114900	Chr08:8800020-8809047	CK-15-OE	Salt-15OE	4.51602	10.8261	1.26139	5e-05
Glyma.08G118900,Glyma.08G119000	Chr08:9180406-9186164	CK-15-OE	Salt-15OE	1.43	16.1012	3.49308	5e-05
Glyma.08G128300	Chr08:9890999-9894805	CK-15-OE	Salt-15OE	3.17213	1.40941	-1.17036	0.00515
Glyma.08G131700	Chr08:10091226-10093535	CK-15-OE	Salt-15OE	1.52592	0.583642	-1.38652	0.005
Glyma.08G138200	Chr08:10592433-10597043	CK-15-OE	Salt-15OE	339.14	1164.67	1.77997	5e-05
Glyma.08G143100	Chr08:10890723-10897586	CK-15-OE	Salt-15OE	25.0734	11.6469	-1.10621	5e-05
Glyma.08G147200	Chr08:11225586-11227445	CK-15-OE	Salt-15OE	0.920241	2.83059	1.62102	0.0001
Glyma.08G147500	Chr08:11253073-11256505	CK-15-OE	Salt-15OE	16.7019	6.55355	-1.34967	5e-05
Glyma.08G151100	Chr08:11627318-11629153	CK-15-OE	Salt-15OE	2.10096	38.3599	4.19048	5e-05
Glyma.08G152700	Chr08:11747375-11753339	CK-15-OE	Salt-15OE	39.2603	14.8886	-1.39886	5e-05
Glyma.08G152800	Chr08:11760403-11762319	CK-15-OE	Salt-15OE	62.7373	26.1628	-1.26181	5e-05
Glyma.08G155800	Chr08:12023534-12024380	CK-15-OE	Salt-15OE	4.02597	1.25874	-1.67735	0.0045
Glyma.08G171600	Chr08:13642039-13646917	CK-15-OE	Salt-15OE	1.19621	0.472299	-1.3407	0.00725
Glyma.08G175900	Chr08:14046221-14050528	CK-15-OE	Salt-15OE	486.728	206.436	-1.23742	5e-05
Glyma.08G178100	Chr08:14265562-14273063	CK-15-OE	Salt-15OE	1.82236	8.24396	2.17753	5e-05
Glyma.08G179600	Chr08:14396788-14399311	CK-15-OE	Salt-15OE	4.79239	1.79377	-1.41775	5e-05
Glyma.08G179900	Chr08:14415531-14419599	CK-15-OE	Salt-15OE	5.32194	2.48531	-1.09853	0.004
Glyma.08G180700	Chr08:14478655-14483707	CK-15-OE	Salt-15OE	2.78	1.22489	-1.18243	0.00245
Glyma.08G191800	Chr08:15426605-15430612	CK-15-OE	Salt-15OE	1.53235	0.567092	-1.43409	0.00115
Glyma.08G199700	Chr08:16130590-16137710	CK-15-OE	Salt-15OE	4.8021	1.63986	-1.55009	5e-05
Glyma.08G200800	Chr08:16246709-16253923	CK-15-OE	Salt-15OE	1.66676	4.70327	1.49662	5e-05
Glyma.08G207900	Chr08:16813399-16817850	CK-15-OE	Salt-15OE	3.32734	1.55478	-1.09766	0.0024
Glyma.08G209700	Chr08:16980434-16984474	CK-15-OE	Salt-15OE	27.8683	13.844	-1.00937	0.0001
Glyma.08G212300	Chr08:17129538-17131972	CK-15-OE	Salt-15OE	0.33393	1.8535	2.47264	0.0004
Glyma.08G215300	Chr08:17446602-17452442	CK-15-OE	Salt-15OE	8.34725	3.2618	-1.35563	5e-05
Glyma.08G215500	Chr08:17476920-17480079	CK-15-OE	Salt-15OE	1.49409	0.0986782	-3.92039	0.0044
Glyma.08G218600	Chr08:17784424-17786833	CK-15-OE	Salt-15OE	0.477241	1.53036	1.68108	0.00085
Glyma.08G220600	Chr08:17928959-17931380	CK-15-OE	Salt-15OE	1.23182	0.393304	-1.64707	0.00305
Glyma.08G222200	Chr08:18038276-18058503	CK-15-OE	Salt-15OE	5.87152	2.13457	-1.45979	0.00065
Glyma.08G238300	Chr08:20341284-20342680	CK-15-OE	Salt-15OE	28.5134	11.6132	-1.29587	5e-05
Glyma.08G243600	Chr08:20879204-20909737	CK-15-OE	Salt-15OE	7.43195	2.97694	-1.31991	5e-05
Glyma.08G263000,Glyma.08G263100	Chr08:28288222-28334141	CK-15-OE	Salt-15OE	1.27632	0.614895	-1.05358	0.00115
Glyma.08G264800	Chr08:30675636-30682770	CK-15-OE	Salt-15OE	6.03595	2.16875	-1.47672	5e-05
Glyma.08G276400	Chr08:36933194-36963570	CK-15-OE	Salt-15OE	1.98831	0.949545	-1.06623	0.0022
Glyma.08G281600	Chr08:38559190-38560070	CK-15-OE	Salt-15OE	6.4497	41.1615	2.67399	5e-05
Glyma.08G282800	Chr08:38863319-38871843	CK-15-OE	Salt-15OE	18.823	65.4916	1.79881	5e-05
Glyma.08G287400,Glyma.08G287500	Chr08:39797412-39865201	CK-15-OE	Salt-15OE	6.62431	2.07293	-1.6761	5e-05
Glyma.08G291800	Chr08:40564202-40584707	CK-15-OE	Salt-15OE	1.2831	0.563989	-1.18589	0.00305
Glyma.08G293200	Chr08:40820088-40822303	CK-15-OE	Salt-15OE	5.65465	12.15	1.10344	5e-05
Glyma.08G294300	Chr08:40953530-40957786	CK-15-OE	Salt-15OE	0.400199	0.93886	1.23019	0.00515
Glyma.08G297000	Chr08:41325754-41329183	CK-15-OE	Salt-15OE	2.77515	5.65705	1.02748	0.001
-	Chr08:42345190-42347267	CK-15-OE	Salt-15OE	2.9454	0.530812	-2.47219	5e-05
Glyma.08G307600	Chr08:42584727-42587413	CK-15-OE	Salt-15OE	0.518678	1.7286	1.73669	5e-05
Glyma.08G312000	Chr08:43135650-43137763	CK-15-OE	Salt-15OE	2.74693	12.9495	2.237	5e-05
Glyma.08G317100	Chr08:43675697-43677901	CK-15-OE	Salt-15OE	0.960766	2.01688	1.06987	0.00455
Glyma.08G333000	Chr08:45001939-45005566	CK-15-OE	Salt-15OE	5.37403	1.99112	-1.43242	0.0006
Glyma.08G334900	Chr08:45208503-45210732	CK-15-OE	Salt-15OE	4.15241	1.89485	-1.13187	0.0025
Glyma.08G338200	Chr08:45509288-45511145	CK-15-OE	Salt-15OE	0.176338	1.66693	3.24078	0.0003
Glyma.08G339300,Glyma.08G339400	Chr08:45574658-45584881	CK-15-OE	Salt-15OE	178.891	63.6335	-1.49123	5e-05
Glyma.08G339600	Chr08:45594731-45596599	CK-15-OE	Salt-15OE	46.6497	5.36431	-3.1204	5e-05
Glyma.08G341600	Chr08:45739566-45740786	CK-15-OE	Salt-15OE	335.993	104.652	-1.68283	5e-05
Glyma.08G342200	Chr08:45779164-45780298	CK-15-OE	Salt-15OE	4.22115	1.80929	-1.22221	0.00385
Glyma.08G344300	Chr08:45946775-45949303	CK-15-OE	Salt-15OE	3.44021	0.497523	-2.78966	5e-05
Glyma.08G345900	Chr08:46076395-46082325	CK-15-OE	Salt-15OE	3.51128	1.276	-1.46036	0.00035
Glyma.08G356800	Chr08:46926587-46933386	CK-15-OE	Salt-15OE	1.4156	0.16457	-3.10464	0.0002
Glyma.08G364400	Chr08:47559582-47562482	CK-15-OE	Salt-15OE	13.8723	6.68271	-1.05371	5e-05
Glyma.08G364500	Chr08:47563534-47564496	CK-15-OE	Salt-15OE	24.0751	7.70671	-1.64335	5e-05
Glyma.08G365700	Chr08:47659485-47663019	CK-15-OE	Salt-15OE	2.54215	0.816654	-1.63825	0.00145
Glyma.08G002100	Chr08:141668-148847	CK-15-OE	Salt-15OE	1.62996	4.12403	1.33922	0.0001
Glyma.08G010500	Chr08:843553-847028	CK-15-OE	Salt-15OE	1.22647	0.10678	-3.5218	0.00465
Glyma.08G018000	Chr08:1450277-1453241	CK-15-OE	Salt-15OE	9.21004	22.1726	1.2675	5e-05
Glyma.08G021100	Chr08:1708151-1709853	CK-15-OE	Salt-15OE	11.6433	34.741	1.57714	5e-05
Glyma.08G021900	Chr08:1760123-1764910	CK-15-OE	Salt-15OE	0.707765	5.21092	2.8802	5e-05
Glyma.08G027800	Chr08:2221000-2228300	CK-15-OE	Salt-15OE	1.38677	3.40869	1.29748	5e-05
Glyma.08G034400	Chr08:2730025-2733563	CK-15-OE	Salt-15OE	2.51483	7.1148	1.50036	5e-05
Glyma.08G039600	Chr08:3107683-3116618	CK-15-OE	Salt-15OE	1.36977	3.387	1.30607	5e-05
Glyma.08G040200	Chr08:3164488-3169676	CK-15-OE	Salt-15OE	4.96255	2.30816	-1.10434	0.00045
-	Chr08:3233491-3234263	CK-15-OE	Salt-15OE	2.05959	5.32476	1.37036	0.00885
Glyma.08G044300	Chr08:3507333-3510044	CK-15-OE	Salt-15OE	0.146967	1.65853	3.49634	0.0002
Glyma.08G056200	Chr08:4321852-4324642	CK-15-OE	Salt-15OE	24.503	65.9103	1.42754	5e-05
Glyma.08G066300	Chr08:5095585-5096725	CK-15-OE	Salt-15OE	0	1.46319	inf	5e-05
Glyma.08G073200	Chr08:5599513-5603133	CK-15-OE	Salt-15OE	2.15986	0.813797	-1.40819	0.0085
Glyma.08G083000,Glyma.08G083300	Chr08:6279169-6291727	CK-15-OE	Salt-15OE	0.336596	0.852725	1.34106	0.00405
Glyma.08G083700	Chr08:6319682-6323801	CK-15-OE	Salt-15OE	9.72357	3.1127	-1.64332	5e-05
Glyma.08G083800	Chr08:6325420-6326644	CK-15-OE	Salt-15OE	1.57612	4.40894	1.48405	0.0013
Glyma.08G086500	Chr08:6545779-6547804	CK-15-OE	Salt-15OE	0.810996	0.228453	-1.8278	0.0031
Glyma.08G088600	Chr08:6698897-6704160	CK-15-OE	Salt-15OE	21.9011	10.2699	-1.09257	5e-05
Glyma.08G093900	Chr08:7120393-7123346	CK-15-OE	Salt-15OE	6.04675	30.3791	2.32885	5e-05
Glyma.08G095200	Chr08:7244596-7250067	CK-15-OE	Salt-15OE	3.73681	7.77153	1.05639	0.0001
Glyma.08G095900	Chr08:7321937-7324095	CK-15-OE	Salt-15OE	16.2847	40.0591	1.29862	0.0001
Glyma.08G096000	Chr08:7331413-7331749	CK-15-OE	Salt-15OE	0	0.812029	inf	0.00145
Glyma.08G104600	Chr08:8045601-8047222	CK-15-OE	Salt-15OE	9.00921	19.1809	1.0902	5e-05
Glyma.08G105400	Chr08:8113989-8126799	CK-15-OE	Salt-15OE	5.95242	2.96334	-1.00625	0.0066
Glyma.08G113300	Chr08:8696442-8700117	CK-15-OE	Salt-15OE	2.13304	4.5449	1.09134	0.00055
Glyma.08G114700	Chr08:8768853-8772973	CK-15-OE	Salt-15OE	0.102033	1.24062	3.60396	5e-05
Glyma.08G120700	Chr08:9317876-9320594	CK-15-OE	Salt-15OE	3.47503	1.67693	-1.0512	0.00495
Glyma.08G135200	Chr08:10358015-10366022	CK-15-OE	Salt-15OE	0.388695	0.914406	1.2342	0.003
Glyma.08G145600	Chr08:11066151-11073328	CK-15-OE	Salt-15OE	19.3288	41.9272	1.11713	5e-05
Glyma.08G146200	Chr08:11125788-11129806	CK-15-OE	Salt-15OE	0.213964	1.15402	2.43122	0.0003
Glyma.08G151100	Chr08:11627318-11629153	CK-15-OE	Salt-15OE	1.83187	47.752	4.70417	0.00865
Glyma.08G152300	Chr08:11703638-11704592	CK-15-OE	Salt-15OE	0	1.62358	inf	0.00605
Glyma.08G161400	Chr08:12519603-12525934	CK-15-OE	Salt-15OE	24.7859	11.5317	-1.10391	5e-05
Glyma.08G169800	Chr08:13521747-13524082	CK-15-OE	Salt-15OE	0.616226	1.47535	1.25953	0.00765
Glyma.08G172900	Chr08:13746181-13750909	CK-15-OE	Salt-15OE	32.3782	9.59825	-1.75418	5e-05
Glyma.08G175200	Chr08:13979666-13982795	CK-15-OE	Salt-15OE	12.5707	30.0882	1.25913	5e-05
Glyma.08G176300	Chr08:14085510-14087259	CK-15-OE	Salt-15OE	0.116829	1.10308	3.23907	0.00665
Glyma.08G176600	Chr08:14156605-14162601	CK-15-OE	Salt-15OE	0.864234	0.183253	-2.23758	0.00165
Glyma.08G177200	Chr08:14199861-14201145	CK-15-OE	Salt-15OE	0.932415	13.8172	3.88935	5e-05
Glyma.08G177300	Chr08:14204191-14209887	CK-15-OE	Salt-15OE	0.170034	0.772647	2.18399	0.0011
Glyma.08G180500	Chr08:14458185-14459870	CK-15-OE	Salt-15OE	4.32098	11.7606	1.44454	0.0001
Glyma.08G195600	Chr08:15759034-15761694	CK-15-OE	Salt-15OE	1.9067	4.17257	1.12986	0.004
Glyma.08G204400	Chr08:16567270-16568992	CK-15-OE	Salt-15OE	4.36463	1.82413	-1.25865	0.0013
Glyma.08G223300	Chr08:18107198-18110339	CK-15-OE	Salt-15OE	2.99502	8.37372	1.4833	5e-05
Glyma.08G225400	Chr08:18248652-18259445	CK-15-OE	Salt-15OE	12.2225	5.1382	-1.25021	5e-05
Glyma.08G229100	Chr08:18702844-18708468	CK-15-OE	Salt-15OE	0.988676	0.385864	-1.3574	0.00385
Glyma.08G230800	Chr08:18911627-18919032	CK-15-OE	Salt-15OE	8.63931	3.79143	-1.18817	0.00015
Glyma.08G232900	Chr08:19300376-19303733	CK-15-OE	Salt-15OE	1.38485	0.574595	-1.26911	0.0085
Glyma.08G237500	Chr08:20191320-20257603	CK-15-OE	Salt-15OE	14.8546	3.10231	-2.2595	5e-05
Glyma.08G240700	Chr08:20533891-20544584	CK-15-OE	Salt-15OE	0.659017	0.215566	-1.61219	0.00105
Glyma.08G244900	Chr08:21143815-21155440	CK-15-OE	Salt-15OE	8.20805	4.01547	-1.03147	5e-05
Glyma.08G245000	Chr08:21160138-21161097	CK-15-OE	Salt-15OE	2.6677	0.72908	-1.87145	0.00135
Glyma.08G245400	Chr08:21187830-21190827	CK-15-OE	Salt-15OE	3.29957	7.53084	1.19053	5e-05
Glyma.08G245600	Chr08:21222713-21224911	CK-15-OE	Salt-15OE	2.26195	5.83698	1.36766	5e-05
Glyma.08G246700	Chr08:21363197-21364914	CK-15-OE	Salt-15OE	0.350105	3.10005	3.14643	0.00025
Glyma.08G249500	Chr08:21764207-21765793	CK-15-OE	Salt-15OE	0.463953	1.4146	1.60834	0.00785
Glyma.08G249900	Chr08:21840290-21842869	CK-15-OE	Salt-15OE	15.413	56.9785	1.88627	5e-05
Glyma.08G254200	Chr08:22440831-22444584	CK-15-OE	Salt-15OE	18.4907	54.7285	1.56549	5e-05
Glyma.08G255800	Chr08:22681547-22684415	CK-15-OE	Salt-15OE	29.2658	58.5421	1.00026	5e-05
Glyma.08G295600	Chr08:41048008-41049443	CK-15-OE	Salt-15OE	2.32045	14.1506	2.60839	5e-05
Glyma.08G297900	Chr08:41476857-41481060	CK-15-OE	Salt-15OE	8.49613	22.6235	1.41295	5e-05
Glyma.08G298700	Chr08:41609617-41611369	CK-15-OE	Salt-15OE	30.2205	14.4483	-1.06462	0.0001
Glyma.08G307200	Chr08:42536857-42541673	CK-15-OE	Salt-15OE	5.92541	2.67431	-1.14775	0.00025
Glyma.08G312000	Chr08:43135650-43137763	CK-15-OE	Salt-15OE	1.98547	7.82774	1.97911	0.00035
Glyma.08G316700	Chr08:43648469-43651730	CK-15-OE	Salt-15OE	29.0582	66.2436	1.18883	0.0001
Glyma.08G332900	Chr08:44997811-45000952	CK-15-OE	Salt-15OE	19.6554	43.0164	1.12996	5e-05
Glyma.08G338800	Chr08:45531294-45532911	CK-15-OE	Salt-15OE	0.552523	3.90224	2.8202	5e-05
Glyma.08G342300	Chr08:45784665-45785600	CK-15-OE	Salt-15OE	7.54512	3.72329	-1.01897	0.0038
Glyma.08G349500	Chr08:46369526-46374873	CK-15-OE	Salt-15OE	2.58974	1.29452	-1.00039	0.0083
Glyma.08G359900	Chr08:47170476-47175171	CK-15-OE	Salt-15OE	13.724	6.44762	-1.08986	0.0001
-	Chr08:17211525-17211801	CK-15-OE	Salt-15OE	11.728	0	#NAME?	0.00055
Glyma.09G001700	Chr09:130956-142976	CK-15-OE	Salt-15OE	1.18169	2.73433	1.21033	0.002
Glyma.09G003200	Chr09:268189-272579	CK-15-OE	Salt-15OE	2.04053	0.888438	-1.1996	0.00305
Glyma.09G004400	Chr09:351119-354365	CK-15-OE	Salt-15OE	74.5565	167.627	1.16885	5e-05
Glyma.09G009100	Chr09:717823-723615	CK-15-OE	Salt-15OE	0.454642	1.15093	1.34	0.008
Glyma.09G010500	Chr09:812534-814841	CK-15-OE	Salt-15OE	15.3566	35.4559	1.20717	5e-05
Glyma.09G014100	Chr09:1058152-1059688	CK-15-OE	Salt-15OE	7.31225	20.1563	1.46284	5e-05
Glyma.09G016100	Chr09:1245385-1249500	CK-15-OE	Salt-15OE	2.45188	0.88946	-1.46288	0.0018
Glyma.09G017200	Chr09:1339908-1343824	CK-15-OE	Salt-15OE	0.869875	1.78024	1.03319	0.0084
Glyma.09G019500	Chr09:1521388-1524233	CK-15-OE	Salt-15OE	15.7596	6.78007	-1.21686	5e-05
Glyma.09G022000	Chr09:1755117-1757427	CK-15-OE	Salt-15OE	1.18207	0.244321	-2.27447	0.00025
Glyma.09G031400	Chr09:2581493-2586811	CK-15-OE	Salt-15OE	0.73724	0.139325	-2.40368	0.0004
Glyma.09G038600	Chr09:3236471-3243191	CK-15-OE	Salt-15OE	12.4972	5.34485	-1.22538	5e-05
Glyma.09G045000	Chr09:3852986-3854808	CK-15-OE	Salt-15OE	212.388	103.805	-1.03283	5e-05
Glyma.09G056600	Chr09:5103474-5104879	CK-15-OE	Salt-15OE	3.8977	1.85197	-1.07356	0.0066
Glyma.09G059200	Chr09:5468991-5474900	CK-15-OE	Salt-15OE	3.09263	6.23188	1.01083	5e-05
Glyma.09G061900	Chr09:5864927-5870238	CK-15-OE	Salt-15OE	5.14777	11.2958	1.13376	0.00025
Glyma.09G062600	Chr09:5956694-5958942	CK-15-OE	Salt-15OE	136.865	353.143	1.3675	5e-05
Glyma.09G064600	Chr09:6270330-6273806	CK-15-OE	Salt-15OE	1.68728	0.636688	-1.40604	0.00305
Glyma.09G068400	Chr09:6918529-6922556	CK-15-OE	Salt-15OE	1.57884	0.4077	-1.95328	0.00045
Glyma.09G070500	Chr09:7192673-7212726	CK-15-OE	Salt-15OE	33.7817	69.666	1.04421	0.00015
Glyma.09G071600	Chr09:7366509-7369241	CK-15-OE	Salt-15OE	1.90804	6.70504	1.81315	5e-05
Glyma.09G072100	Chr09:7463767-7467295	CK-15-OE	Salt-15OE	447.546	205.271	-1.12451	5e-05
Glyma.09G079900	Chr09:9159709-9164131	CK-15-OE	Salt-15OE	2.95912	1.3547	-1.1272	0.0011
Glyma.09G081900	Chr09:9591136-9600267	CK-15-OE	Salt-15OE	10.1196	1.20966	-3.06447	5e-05
Glyma.09G091600	Chr09:12332858-12336888	CK-15-OE	Salt-15OE	5.34294	2.63312	-1.02086	0.00255
Glyma.09G094400,Glyma.09G094600	Chr09:13197471-13250056	CK-15-OE	Salt-15OE	0.375678	1.91043	2.34633	0.0008
Glyma.09G096300	Chr09:14677887-14679962	CK-15-OE	Salt-15OE	2.96173	1.21191	-1.28916	0.00375
Glyma.09G097200	Chr09:15244155-15291837	CK-15-OE	Salt-15OE	1.25882	3.34499	1.40992	0.0008
Glyma.09G107200	Chr09:20293687-20300669	CK-15-OE	Salt-15OE	6.66905	2.51371	-1.40766	0.0003
Glyma.09G110100	Chr09:21698431-21701375	CK-15-OE	Salt-15OE	4.46746	1.77052	-1.33528	0.0001
Glyma.09G120500	Chr09:28954682-28960701	CK-15-OE	Salt-15OE	1.54451	0.382641	-2.01308	0.0073
Glyma.09G125900	Chr09:31084636-31089223	CK-15-OE	Salt-15OE	4.62111	1.86915	-1.30585	5e-05
Glyma.09G131900	Chr09:32785481-32796930	CK-15-OE	Salt-15OE	10.2973	4.46571	-1.2053	5e-05
Glyma.09G134200	Chr09:33368981-33372795	CK-15-OE	Salt-15OE	1.19851	0.421822	-1.50654	0.0046
Glyma.09G134800	Chr09:33557372-33563917	CK-15-OE	Salt-15OE	0.576699	1.32349	1.19846	0.00605
Glyma.09G153900	Chr09:37666798-37671117	CK-15-OE	Salt-15OE	1.36504	3.04597	1.15796	0.0014
Glyma.09G155700	Chr09:37892056-37895266	CK-15-OE	Salt-15OE	0.118254	0.602178	2.3483	0.00105
Glyma.09G157400	Chr09:38067482-38069161	CK-15-OE	Salt-15OE	1.43769	3.24949	1.17646	0.0017
Glyma.09G158400	Chr09:38175840-38181729	CK-15-OE	Salt-15OE	1.81945	0.620856	-1.55118	0.004
Glyma.09G159000	Chr09:38247231-38250217	CK-15-OE	Salt-15OE	5.80216	18.4285	1.66728	5e-05
Glyma.09G160700,Glyma.09G160800	Chr09:38487652-38492695	CK-15-OE	Salt-15OE	3.95716	0.208259	-4.24801	5e-05
Glyma.09G161100	Chr09:38516177-38519958	CK-15-OE	Salt-15OE	0.110226	1.03203	3.22695	0.00015
Glyma.09G163900	Chr09:38821799-38822829	CK-15-OE	Salt-15OE	36.4921	5.15484	-2.82359	5e-05
Glyma.09G173400	Chr09:39813802-39815958	CK-15-OE	Salt-15OE	32.773	13.8302	-1.24469	5e-05
Glyma.09G175800	Chr09:39995121-39999860	CK-15-OE	Salt-15OE	0.903822	0.319151	-1.5018	0.00465
Glyma.09G179400	Chr09:40412864-40415233	CK-15-OE	Salt-15OE	6.83803	49.4427	2.8541	5e-05
Glyma.09G192500	Chr09:41708838-41714732	CK-15-OE	Salt-15OE	7.46754	18.932	1.34212	5e-05
Glyma.09G211400	Chr09:43534917-43538177	CK-15-OE	Salt-15OE	1.45962	0.465575	-1.64851	0.0017
Glyma.09G211600	Chr09:43566539-43568165	CK-15-OE	Salt-15OE	2.80296	0.878579	-1.67371	0.0007
Glyma.09G220600	Chr09:44263633-44264206	CK-15-OE	Salt-15OE	18.0975	6.89626	-1.3919	0.0002
Glyma.09G225400	Chr09:45006622-45009855	CK-15-OE	Salt-15OE	0.457935	1.28339	1.48675	0.0019
Glyma.09G244900	Chr09:46714818-46721820	CK-15-OE	Salt-15OE	14.4385	6.38263	-1.1777	5e-05
Glyma.09G247700	Chr09:46922108-46923185	CK-15-OE	Salt-15OE	5.3257	1.29706	-2.03772	0.0034
Glyma.09G251800	Chr09:47220795-47224266	CK-15-OE	Salt-15OE	0.385725	0.952555	1.30423	0.0028
Glyma.09G255700	Chr09:47507849-47511743	CK-15-OE	Salt-15OE	1.1534	0.463407	-1.31554	0.00445
Glyma.09G268900	Chr09:48638802-48644136	CK-15-OE	Salt-15OE	2.06301	4.28494	1.05453	0.00105
Glyma.09G274000	Chr09:49008544-49010574	CK-15-OE	Salt-15OE	24.7126	6.38971	-1.95142	5e-05
Glyma.09G281000	Chr09:49624940-49634368	CK-15-OE	Salt-15OE	1.40211	0.69398	-1.01464	0.00995
Glyma.09G002700	Chr09:227725-235089	CK-15-OE	Salt-15OE	11.3361	5.0597	-1.1638	5e-05
Glyma.09G005700	Chr09:444299-446781	CK-15-OE	Salt-15OE	2.9212	11.7673	2.01015	5e-05
Glyma.09G011200	Chr09:853885-856103	CK-15-OE	Salt-15OE	4.41936	15.7135	1.8301	5e-05
Glyma.09G013600	Chr09:1015028-1017473	CK-15-OE	Salt-15OE	2.8784	1.04875	-1.4566	5e-05
Glyma.09G014900	Chr09:1135060-1144285	CK-15-OE	Salt-15OE	0.33133	1.41624	2.09572	5e-05
Glyma.09G020300	Chr09:1604608-1609181	CK-15-OE	Salt-15OE	1.64173	0.559373	-1.55333	5e-05
Glyma.09G025300,Glyma.09G025400	Chr09:2038757-2071659	CK-15-OE	Salt-15OE	1.63516	0.746804	-1.13063	0.0005
-	Chr09:2088527-2090814	CK-15-OE	Salt-15OE	0.232094	0.700644	1.59397	0.00835
Glyma.09G028100	Chr09:2314638-2316995	CK-15-OE	Salt-15OE	1.65542	4.83903	1.54752	5e-05
Glyma.09G028400	Chr09:2331133-2333498	CK-15-OE	Salt-15OE	1.16262	0.481324	-1.2723	0.0097
Glyma.09G029400	Chr09:2404387-2411526	CK-15-OE	Salt-15OE	1.78367	5.43085	1.60633	0.0001
Glyma.09G030100	Chr09:2489597-2495110	CK-15-OE	Salt-15OE	15.8753	7.6519	-1.05289	5e-05
Glyma.09G031500	Chr09:2587854-2590727	CK-15-OE	Salt-15OE	3.28595	1.20787	-1.44385	0.00285
Glyma.09G043400	Chr09:3712336-3713601	CK-15-OE	Salt-15OE	1.62109	0.204081	-2.98975	0.00535
Glyma.09G047300	Chr09:4077472-4083792	CK-15-OE	Salt-15OE	0.958544	0.242398	-1.98347	0.0001
Glyma.09G047900	Chr09:4131089-4134558	CK-15-OE	Salt-15OE	1.24617	3.98311	1.6764	5e-05
Glyma.09G053700	Chr09:4720701-4729878	CK-15-OE	Salt-15OE	1.27537	0.144296	-3.14381	5e-05
Glyma.09G062700	Chr09:5971307-5977523	CK-15-OE	Salt-15OE	14.6631	6.44227	-1.18655	5e-05
Glyma.09G069500	Chr09:7059825-7063207	CK-15-OE	Salt-15OE	7.8489	3.66541	-1.09852	0.00035
Glyma.09G069800	Chr09:7089915-7094633	CK-15-OE	Salt-15OE	265.87	793.411	1.57735	5e-05
Glyma.09G073600	Chr09:7809851-7816248	CK-15-OE	Salt-15OE	4.54326	11.3858	1.32544	5e-05
Glyma.09G077100	Chr09:8459373-8464098	CK-15-OE	Salt-15OE	1.6353	0.555777	-1.55698	0.001
Glyma.09G082300	Chr09:9718049-9725882	CK-15-OE	Salt-15OE	1.47265	3.99402	1.43943	5e-05
Glyma.09G091900	Chr09:12408984-12413415	CK-15-OE	Salt-15OE	1.91767	3.85842	1.00866	0.0009
Glyma.09G118900	Chr09:28408785-28415070	CK-15-OE	Salt-15OE	0.186748	2.00045	3.42117	5e-05
Glyma.09G120200	Chr09:28746564-28779517	CK-15-OE	Salt-15OE	16.9334	4.88093	-1.79464	5e-05
Glyma.09G122000	Chr09:29310901-29311739	CK-15-OE	Salt-15OE	5.43128	1.64405	-1.72403	5e-05
Glyma.09G124200	Chr09:30055461-30058048	CK-15-OE	Salt-15OE	1.2729	0.303797	-2.06694	0.00805
Glyma.09G128300	Chr09:31971779-31973135	CK-15-OE	Salt-15OE	0.466592	6.42264	3.78293	5e-05
Glyma.09G128500	Chr09:32046108-32052754	CK-15-OE	Salt-15OE	8.95159	17.933	1.0024	5e-05
Glyma.09G130400,Glyma.09G130900	Chr09:32504628-32684275	CK-15-OE	Salt-15OE	6.36086	19.4178	1.61008	0.00335
Glyma.09G131500	Chr09:32754804-32758359	CK-15-OE	Salt-15OE	2.60025	5.39674	1.05344	0.00025
Glyma.09G135200	Chr09:33663618-33670381	CK-15-OE	Salt-15OE	3.54593	1.53184	-1.2109	0.00085
Glyma.09G140700	Chr09:34931670-34933828	CK-15-OE	Salt-15OE	1.59438	4.51716	1.50242	5e-05
Glyma.09G155500	Chr09:37867283-37869032	CK-15-OE	Salt-15OE	34.2619	4.32506	-2.98581	5e-05
Glyma.09G156900	Chr09:38004604-38022074	CK-15-OE	Salt-15OE	4.03044	12.7762	1.66445	5e-05
Glyma.09G164000,Glyma.09G164100	Chr09:38824208-38827060	CK-15-OE	Salt-15OE	42.408	136.562	1.68715	5e-05
Glyma.09G166000	Chr09:38990176-38997624	CK-15-OE	Salt-15OE	9.90783	4.47737	-1.14592	5e-05
Glyma.09G168300	Chr09:39287033-39293262	CK-15-OE	Salt-15OE	22.6666	50.0864	1.14385	5e-05
Glyma.09G173500	Chr09:39831085-39834564	CK-15-OE	Salt-15OE	17.4691	3.99749	-2.12764	5e-05
Glyma.09G176200	Chr09:40062953-40067847	CK-15-OE	Salt-15OE	15.8024	5.04238	-1.64797	5e-05
Glyma.09G178100	Chr09:40288435-40293420	CK-15-OE	Salt-15OE	3.96208	1.89983	-1.06038	0.0024
Glyma.09G179000	Chr09:40373193-40377235	CK-15-OE	Salt-15OE	4.35807	11.1401	1.354	5e-05
-	Chr09:40436710-40438365	CK-15-OE	Salt-15OE	2.01818	0.366901	-2.45959	0.0018
Glyma.09G181400,Glyma.09G181500	Chr09:40631533-40643272	CK-15-OE	Salt-15OE	1.8908	4.32472	1.19361	0.00215
Glyma.09G189700	Chr09:41447435-41448093	CK-15-OE	Salt-15OE	1.67724	8.90141	2.40795	0.00055
Glyma.09G195100	Chr09:41972423-41978298	CK-15-OE	Salt-15OE	0.37277	1.34062	1.84654	5e-05
Glyma.09G196000	Chr09:42064987-42068953	CK-15-OE	Salt-15OE	0.903275	0.381353	-1.24404	0.00615
Glyma.09G198300	Chr09:42279462-42281070	CK-15-OE	Salt-15OE	50.9401	21.5446	-1.24147	5e-05
Glyma.09G210500,Glyma.09G210600	Chr09:43457175-43461889	CK-15-OE	Salt-15OE	0.179038	1.09991	2.61905	5e-05
Glyma.09G215400	Chr09:43898116-43900520	CK-15-OE	Salt-15OE	19.6814	44.1713	1.16627	5e-05
Glyma.09G217700	Chr09:44075651-44080292	CK-15-OE	Salt-15OE	1.34078	0.484403	-1.46879	0.00485
Glyma.09G218600	Chr09:44167827-44170729	CK-15-OE	Salt-15OE	0.447533	1.56231	1.80362	0.0007
Glyma.09G221800	Chr09:44289200-44289940	CK-15-OE	Salt-15OE	17.766	7.37742	-1.26794	0.0004
Glyma.09G230900	Chr09:45440521-45442454	CK-15-OE	Salt-15OE	2.21209	0.73521	-1.58918	0.0007
Glyma.09G232300	Chr09:45546287-45549900	CK-15-OE	Salt-15OE	2.44565	6.11214	1.32146	0.00025
Glyma.09G232700	Chr09:45580331-45582285	CK-15-OE	Salt-15OE	2.1021	9.71232	2.20799	5e-05
Glyma.09G233800	Chr09:45638713-45640436	CK-15-OE	Salt-15OE	0	2.33829	inf	5e-05
Glyma.09G237600,Glyma.09G237700	Chr09:45932308-45953681	CK-15-OE	Salt-15OE	1.19669	2.62322	1.13229	0.0022
Glyma.09G238300	Chr09:46047592-46049112	CK-15-OE	Salt-15OE	180.842	47.6828	-1.92319	5e-05
Glyma.09G248400	Chr09:46970475-46975517	CK-15-OE	Salt-15OE	1.67923	0.337532	-2.3147	5e-05
Glyma.09G253200	Chr09:47309777-47312674	CK-15-OE	Salt-15OE	0.0737721	2.08686	4.82212	0.0022
Glyma.09G254500	Chr09:47384199-47388368	CK-15-OE	Salt-15OE	3.10012	1.30506	-1.24821	0.00115
Glyma.09G262400	Chr09:48007387-48014923	CK-15-OE	Salt-15OE	19.7235	9.56875	-1.04351	5e-05
Glyma.09G272100	Chr09:48860185-48883421	CK-15-OE	Salt-15OE	5.44786	2.32661	-1.22746	0.00535
Glyma.09G273300	Chr09:48955472-48959271	CK-15-OE	Salt-15OE	10.4803	22.5045	1.10254	5e-05
Glyma.09G275100	Chr09:49079100-49084269	CK-15-OE	Salt-15OE	1.35688	3.26772	1.26799	0.0003
Glyma.09G281800	Chr09:49738938-49740860	CK-15-OE	Salt-15OE	2.87851	0.186089	-3.95126	0.00115
-	Chr09:6505666-6507856	CK-15-OE	Salt-15OE	0.370313	2.96637	3.00188	5e-05
Glyma.10G001800	Chr10:198284-200540	CK-15-OE	Salt-15OE	5.28906	1.46934	-1.84785	5e-05
Glyma.10G002200	Chr10:243596-246211	CK-15-OE	Salt-15OE	0.869547	3.41847	1.97502	0.00035
Glyma.10G011700	Chr10:1088166-1096882	CK-15-OE	Salt-15OE	2.32897	0.850956	-1.45254	0.0036
Glyma.10G021200	Chr10:1834054-1834886	CK-15-OE	Salt-15OE	15.0025	2.99399	-2.32506	5e-05
Glyma.10G022300	Chr10:1941312-1942271	CK-15-OE	Salt-15OE	0	0.800414	inf	5e-05
Glyma.10G023400	Chr10:2035662-2038899	CK-15-OE	Salt-15OE	0.194635	0.615792	1.66167	0.00585
Glyma.10G026900	Chr10:2355448-2359930	CK-15-OE	Salt-15OE	35.4398	16.346	-1.11643	5e-05
Glyma.10G028300	Chr10:2452487-2455732	CK-15-OE	Salt-15OE	2.48379	1.08905	-1.18948	0.0023
Glyma.10G032800	Chr10:2842290-2852708	CK-15-OE	Salt-15OE	4.13395	0.914928	-2.17579	0.00365
Glyma.10G069500	Chr10:6829730-6839256	CK-15-OE	Salt-15OE	1.00515	2.1216	1.07774	0.0005
Glyma.10G071800	Chr10:7260489-7272308	CK-15-OE	Salt-15OE	29.7011	12.2508	-1.27764	5e-05
Glyma.10G088000	Chr10:11454095-11460732	CK-15-OE	Salt-15OE	4.54836	2.17171	-1.06652	5e-05
Glyma.10G099700	Chr10:18077632-18082109	CK-15-OE	Salt-15OE	2.54087	1.22872	-1.04816	0.0045
Glyma.10G104700	Chr10:22965599-22967374	CK-15-OE	Salt-15OE	11.7225	27.3275	1.22107	5e-05
Glyma.10G118800	Chr10:30167605-30331048	CK-15-OE	Salt-15OE	4.58792	2.28194	-1.00758	0.0002
Glyma.10G144000	Chr10:37882553-37887658	CK-15-OE	Salt-15OE	1.28813	3.00965	1.22432	0.00105
Glyma.10G147200	Chr10:38248741-38259884	CK-15-OE	Salt-15OE	1.19121	0.468652	-1.34584	0.00025
Glyma.10G161000	Chr10:39522163-39526626	CK-15-OE	Salt-15OE	1.06952	2.61627	1.29055	0.0026
Glyma.10G166600	Chr10:40095215-40096562	CK-15-OE	Salt-15OE	34.8879	96.3737	1.46591	5e-05
Glyma.10G179200	Chr10:41242174-41250202	CK-15-OE	Salt-15OE	3.85635	18.6631	2.27488	5e-05
Glyma.10G179600	Chr10:41288231-41290368	CK-15-OE	Salt-15OE	0.459952	1.37854	1.58358	0.0017
Glyma.10G185000	Chr10:41789311-41793775	CK-15-OE	Salt-15OE	8.24389	4.09527	-1.00937	0.0001
Glyma.10G198200	Chr10:42939884-42940724	CK-15-OE	Salt-15OE	3.97967	20.7786	2.38438	0.00065
Glyma.10G207400	Chr10:43883943-43887082	CK-15-OE	Salt-15OE	46.1059	20.9085	-1.14087	5e-05
Glyma.10G210600	Chr10:44284422-44287975	CK-15-OE	Salt-15OE	0.358022	0.873478	1.28672	0.01015
Glyma.10G227400	Chr10:45788248-45796345	CK-15-OE	Salt-15OE	0.0504194	1.19807	4.57059	5e-05
Glyma.10G229200	Chr10:45913711-45915472	CK-15-OE	Salt-15OE	0.786845	2.41398	1.61726	0.00215
Glyma.10G229700	Chr10:45984998-45986740	CK-15-OE	Salt-15OE	0.409817	1.90735	2.21852	0.00015
Glyma.10G232100	Chr10:46167447-46168037	CK-15-OE	Salt-15OE	0	1.93363	inf	0.00045
Glyma.10G243800	Chr10:47219549-47221210	CK-15-OE	Salt-15OE	387.495	1567.31	2.01604	5e-05
Glyma.10G245100	Chr10:47368179-47369332	CK-15-OE	Salt-15OE	0.794875	1.97817	1.31537	0.0086
Glyma.10G248800	Chr10:47702177-47705322	CK-15-OE	Salt-15OE	1.6355	0.521209	-1.6498	0.00265
Glyma.10G251500	Chr10:47969724-47971337	CK-15-OE	Salt-15OE	574.561	1331.88	1.21293	5e-05
Glyma.10G256400	Chr10:48320858-48322870	CK-15-OE	Salt-15OE	18.8333	42.0659	1.15936	5e-05
Glyma.10G257900	Chr10:48422947-48424339	CK-15-OE	Salt-15OE	11.6117	4.77048	-1.28337	5e-05
Glyma.10G259600	Chr10:48553894-48561631	CK-15-OE	Salt-15OE	1.51097	0.686967	-1.13717	0.00495
Glyma.10G261100	Chr10:48625834-48635184	CK-15-OE	Salt-15OE	19.6442	57.8187	1.55743	0.00015
Glyma.10G267700,Glyma.10G267800	Chr10:49053472-49061419	CK-15-OE	Salt-15OE	4.7226	21.8836	2.2122	5e-05
Glyma.10G272500	Chr10:49498482-49500680	CK-15-OE	Salt-15OE	0.932473	2.26293	1.27906	0.00285
Glyma.10G273600	Chr10:49622211-49625995	CK-15-OE	Salt-15OE	1.61776	0.711987	-1.18407	0.00665
Glyma.10G274200	Chr10:49704426-49706416	CK-15-OE	Salt-15OE	4.45134	1.30498	-1.77021	0.00345
Glyma.10G275200	Chr10:49805463-49809485	CK-15-OE	Salt-15OE	0.523047	1.38137	1.40109	0.00925
Glyma.10G276700	Chr10:49908168-49910491	CK-15-OE	Salt-15OE	0.246791	0.713643	1.53191	0.00695
Glyma.10G288300	Chr10:50723792-50725628	CK-15-OE	Salt-15OE	1.28144	0.278754	-2.2007	0.0038
Glyma.10G289900	Chr10:50819995-50822601	CK-15-OE	Salt-15OE	1.82833	3.78571	1.05004	0.00345
Glyma.10G001700	Chr10:165787-167599	CK-15-OE	Salt-15OE	5.25212	12.9905	1.30648	5e-05
Glyma.10G007000	Chr10:687090-688165	CK-15-OE	Salt-15OE	0.245871	1.34711	2.45389	0.0061
Glyma.10G018400	Chr10:1593185-1602366	CK-15-OE	Salt-15OE	14.8279	29.6582	1.00011	0.0004
Glyma.10G019200	Chr10:1656737-1663920	CK-15-OE	Salt-15OE	0.670391	0.319195	-1.07056	0.0046
Glyma.10G021100	Chr10:1822461-1823688	CK-15-OE	Salt-15OE	10.2461	4.05382	-1.33772	0.0025
Glyma.10G024200	Chr10:2124404-2132386	CK-15-OE	Salt-15OE	63.6755	130.426	1.03443	5e-05
Glyma.10G031200	Chr10:2714897-2716693	CK-15-OE	Salt-15OE	1.90716	0.389157	-2.29301	0.0027
Glyma.10G034100	Chr10:2934765-2938986	CK-15-OE	Salt-15OE	4.2585	1.85278	-1.20066	0.0053
Glyma.10G045400	Chr10:4040115-4040940	CK-15-OE	Salt-15OE	0.278425	11.9288	5.42102	0.00125
Glyma.10G053000	Chr10:4783344-4784216	CK-15-OE	Salt-15OE	1.36487	3.57032	1.38729	0.00665
Glyma.10G067400	Chr10:6620520-6625852	CK-15-OE	Salt-15OE	0.318317	0.941681	1.56477	0.0005
Glyma.10G079700	Chr10:9218477-9219468	CK-15-OE	Salt-15OE	1.3367	3.30776	1.30718	0.0096
Glyma.10G081100	Chr10:9576560-9578036	CK-15-OE	Salt-15OE	0.531825	1.38296	1.37874	0.0069
Glyma.10G083600	Chr10:10384648-10387686	CK-15-OE	Salt-15OE	1.74899	0.694153	-1.3332	0.00205
Glyma.10G104900,Glyma.10G105100	Chr10:23097353-23193445	CK-15-OE	Salt-15OE	2.84131	0.744454	-1.9323	5e-05
Glyma.10G116600	Chr10:29253588-29259287	CK-15-OE	Salt-15OE	3.63556	1.57743	-1.2046	0.0002
Glyma.10G117100	Chr10:29462986-29473961	CK-15-OE	Salt-15OE	5.16592	1.79915	-1.52171	0.0001
Glyma.10G125100	Chr10:32691532-32700120	CK-15-OE	Salt-15OE	6.72866	3.10729	-1.11466	0.00115
Glyma.10G127800	Chr10:34017201-34024167	CK-15-OE	Salt-15OE	4.00577	1.98732	-1.01126	0.00095
Glyma.10G151300	Chr10:38637932-38640250	CK-15-OE	Salt-15OE	7.89579	18.1918	1.20413	0.0003
Glyma.10G158700	Chr10:39254358-39260917	CK-15-OE	Salt-15OE	18.8525	54.2781	1.52562	5e-05
Glyma.10G171800	Chr10:40542749-40545783	CK-15-OE	Salt-15OE	4.19317	1.16335	-1.84976	0.0006
Glyma.10G176200	Chr10:40995306-41000074	CK-15-OE	Salt-15OE	2.0605	4.94242	1.26222	5e-05
Glyma.10G178400	Chr10:41169296-41171844	CK-15-OE	Salt-15OE	0.242417	1.90878	2.97709	0.001
Glyma.10G181000	Chr10:41457398-41458480	CK-15-OE	Salt-15OE	0.248204	1.9951	3.00686	0.0019
Glyma.10G183800	Chr10:41699750-41702224	CK-15-OE	Salt-15OE	61.5392	25.5537	-1.26797	5e-05
Glyma.10G192900	Chr10:42520163-42521317	CK-15-OE	Salt-15OE	1.04968	6.22466	2.56804	5e-05
Glyma.10G201600	Chr10:43272289-43275391	CK-15-OE	Salt-15OE	0.412294	1.1883	1.52715	0.0053
Glyma.10G204400	Chr10:43557478-43559329	CK-15-OE	Salt-15OE	6.16123	2.0618	-1.57931	5e-05
Glyma.10G210100	Chr10:44220107-44221692	CK-15-OE	Salt-15OE	1.79843	0.589047	-1.61028	0.00495
Glyma.10G212900	Chr10:44538071-44543537	CK-15-OE	Salt-15OE	4.52607	124.893	4.78629	5e-05
Glyma.10G217900	Chr10:44953801-44957438	CK-15-OE	Salt-15OE	9.71496	24.516	1.33544	5e-05
Glyma.10G231500	Chr10:46111103-46113584	CK-15-OE	Salt-15OE	1.03258	2.1103	1.03119	0.00475
Glyma.10G231900	Chr10:46142747-46144819	CK-15-OE	Salt-15OE	1.69792	0.410782	-2.04733	0.0015
Glyma.10G233700	Chr10:46285251-46289700	CK-15-OE	Salt-15OE	0.563522	1.37736	1.28937	0.00375
Glyma.10G240800	Chr10:46921095-46924650	CK-15-OE	Salt-15OE	1.13295	0.401776	-1.49562	0.0098
Glyma.10G242600	Chr10:47097756-47102097	CK-15-OE	Salt-15OE	35.4308	86.2289	1.28317	5e-05
Glyma.10G245300	Chr10:47376052-47377225	CK-15-OE	Salt-15OE	0.505852	9.07924	4.16579	5e-05
Glyma.10G250800	Chr10:47898824-47907719	CK-15-OE	Salt-15OE	1.04571	0.372657	-1.48857	0.00215
Glyma.10G251000	Chr10:47909063-47910747	CK-15-OE	Salt-15OE	1.80431	4.50077	1.31873	0.00495
Glyma.10G251400	Chr10:47957725-47962087	CK-15-OE	Salt-15OE	2.10128	8.08318	1.94366	5e-05
Glyma.10G260700	Chr10:48607939-48610434	CK-15-OE	Salt-15OE	8.96117	3.94929	-1.18209	0.0028
Glyma.10G261000	Chr10:48625834-48635184	CK-15-OE	Salt-15OE	52.5882	136.42	1.37524	0.00025
Glyma.10G274600	Chr10:49742119-49757920	CK-15-OE	Salt-15OE	1.10811	5.0944	2.20082	5e-05
Glyma.10G277200	Chr10:49938039-49943119	CK-15-OE	Salt-15OE	1.87885	0.780468	-1.26744	0.0005
Glyma.10G282200	Chr10:50314886-50318030	CK-15-OE	Salt-15OE	0.334675	2.08524	2.63938	0.0014
Glyma.10G282400,Glyma.10G282600	Chr10:50323151-50331936	CK-15-OE	Salt-15OE	33.2599	6.0824	-2.45107	5e-05
Glyma.10G288500	Chr10:50734629-50743998	CK-15-OE	Salt-15OE	1.46995	0.689983	-1.09114	0.0063
Glyma.10G290500	Chr10:50864777-50866707	CK-15-OE	Salt-15OE	0.215788	1.05206	2.28553	0.00595
Glyma.10G290800	Chr10:50873787-50883828	CK-15-OE	Salt-15OE	1.16613	2.48866	1.09364	0.00025
Glyma.10G290900	Chr10:50885059-50891742	CK-15-OE	Salt-15OE	2.56532	1.14551	-1.16315	0.00165
Glyma.10G295200	Chr10:51245223-51246546	CK-15-OE	Salt-15OE	0.360595	1.26776	1.81383	0.00505
Glyma.10G298500	Chr10:51501000-51501640	CK-15-OE	Salt-15OE	2.45537	6.50517	1.40564	0.00305
Glyma.10G298800	Chr10:51520626-51528945	CK-15-OE	Salt-15OE	3.41405	1.2061	-1.50113	5e-05
-	Chr10:45695730-45696282	CK-15-OE	Salt-15OE	9.04845	2.58705	-1.80636	0.001
-	Chr10:45696437-45696787	CK-15-OE	Salt-15OE	49.7933	17.5153	-1.50734	0.00045
Glyma.11G000500	Chr11:28412-30256	CK-15-OE	Salt-15OE	16.7811	67.8394	2.01529	5e-05
Glyma.11G006200	Chr11:439235-441685	CK-15-OE	Salt-15OE	1.37618	0.549542	-1.32437	0.0042
Glyma.11G015800	Chr11:1104412-1109421	CK-15-OE	Salt-15OE	3.22524	6.60866	1.03495	0.0004
Glyma.11G027000	Chr11:1935299-1942263	CK-15-OE	Salt-15OE	7.10138	3.35119	-1.08343	5e-05
Glyma.11G028700	Chr11:2060584-2070214	CK-15-OE	Salt-15OE	0.987229	0.479866	-1.04075	0.00565
Glyma.11G032500	Chr11:2377553-2379270	CK-15-OE	Salt-15OE	19.9037	1.37023	-3.86055	5e-05
Glyma.11G036500	Chr11:2629635-2631289	CK-15-OE	Salt-15OE	0.408231	1.22078	1.58035	0.0032
Glyma.11G036600	Chr11:2635651-2640276	CK-15-OE	Salt-15OE	0.304325	0.89926	1.56312	0.00325
Glyma.11G038600	Chr11:2759948-2761506	CK-15-OE	Salt-15OE	0.187284	2.95941	3.98201	0.0004
Glyma.11G044800	Chr11:3311084-3315009	CK-15-OE	Salt-15OE	5.76991	17.9628	1.63839	5e-05
Glyma.11G048300	Chr11:3601240-3613592	CK-15-OE	Salt-15OE	0.589583	3.26492	2.46928	5e-05
Glyma.11G051300	Chr11:3831487-3833186	CK-15-OE	Salt-15OE	10.9195	4.02557	-1.43964	5e-05
Glyma.11G051800	Chr11:3891455-3893535	CK-15-OE	Salt-15OE	0.445869	2.30063	2.36734	5e-05
Glyma.11G054800	Chr11:4128213-4136422	CK-15-OE	Salt-15OE	7.24498	17.1301	1.24148	0.00035
Glyma.11G057800	Chr11:4361980-4364146	CK-15-OE	Salt-15OE	2.43394	0.785713	-1.63122	0.001
Glyma.11G069500,Glyma.11G069600	Chr11:5231969-5240089	CK-15-OE	Salt-15OE	2.43024	0.987973	-1.29856	0.00075
Glyma.11G069800	Chr11:5242439-5247332	CK-15-OE	Salt-15OE	35.0817	13.0102	-1.43107	5e-05
Glyma.11G071700,Glyma.11G071800	Chr11:5353109-5361174	CK-15-OE	Salt-15OE	1.65664	3.47566	1.06903	0.00195
Glyma.11G077400	Chr11:5808746-5809882	CK-15-OE	Salt-15OE	50.274	22.6808	-1.14834	5e-05
Glyma.11G087100	Chr11:6526032-6539582	CK-15-OE	Salt-15OE	1.74438	3.60336	1.04663	0.00045
Glyma.11G091500	Chr11:6922210-6925704	CK-15-OE	Salt-15OE	8.42961	2.64287	-1.67336	5e-05
Glyma.11G093400	Chr11:7083032-7084894	CK-15-OE	Salt-15OE	1.59917	0.766701	-1.06059	0.01015
Glyma.11G099100	Chr11:7527781-7529742	CK-15-OE	Salt-15OE	2.67784	5.45169	1.02563	0.00045
Glyma.11G106600	Chr11:8127271-8128420	CK-15-OE	Salt-15OE	9.08291	22.781	1.32661	0.00175
Glyma.11G106900	Chr11:8148467-8150533	CK-15-OE	Salt-15OE	0.759168	2.20105	1.5357	0.00045
Glyma.11G113300	Chr11:8664756-8670133	CK-15-OE	Salt-15OE	0.875249	0.308702	-1.50348	0.00175
-	Chr11:9207177-9209108	CK-15-OE	Salt-15OE	0.259326	0.856409	1.72353	0.0051
Glyma.11G121700,Glyma.11G121800	Chr11:9299270-9305430	CK-15-OE	Salt-15OE	447.502	200.695	-1.15689	5e-05
Glyma.11G128900	Chr11:9788803-9793642	CK-15-OE	Salt-15OE	2.48314	1.08198	-1.19849	0.00345
Glyma.11G130100	Chr11:9899416-9903876	CK-15-OE	Salt-15OE	0.872504	0.157707	-2.46792	0.00715
Glyma.11G139100	Chr11:10591260-10594144	CK-15-OE	Salt-15OE	10.6169	3.16775	-1.74484	5e-05
Glyma.11G141900,Glyma.11G142000	Chr11:10830816-10835070	CK-15-OE	Salt-15OE	0.680593	2.66008	1.96661	0.0027
Glyma.11G155000	Chr11:12662447-12663222	CK-15-OE	Salt-15OE	162.49	61.7541	-1.39575	5e-05
-	Chr11:13864049-13872635	CK-15-OE	Salt-15OE	1.67645	0.405103	-2.04905	0.0013
-	Chr11:14906013-14909639	CK-15-OE	Salt-15OE	3.50762	1.53377	-1.19341	0.00145
-	Chr11:18176772-18185303	CK-15-OE	Salt-15OE	1.99153	0.69314	-1.52266	0.0005
Glyma.11G170300	Chr11:18242401-18247271	CK-15-OE	Salt-15OE	9.3902	2.88935	-1.70041	5e-05
Glyma.11G178200	Chr11:23003839-23004695	CK-15-OE	Salt-15OE	2.90452	1.01302	-1.51963	0.00595
Glyma.11G178300	Chr11:23026767-23032693	CK-15-OE	Salt-15OE	0.662478	9.41839	3.82954	5e-05
Glyma.11G179600	Chr11:24522178-24532007	CK-15-OE	Salt-15OE	1.16475	0.539864	-1.10935	0.00495
Glyma.11G190700	Chr11:26326297-26329391	CK-15-OE	Salt-15OE	3.40981	1.36142	-1.32457	0.0025
Glyma.11G193100	Chr11:26629470-26638472	CK-15-OE	Salt-15OE	0.961357	0.152731	-2.65408	0.00035
Glyma.11G195600,Glyma.11G195700	Chr11:26904403-26914738	CK-15-OE	Salt-15OE	0.994186	0.143722	-2.79024	0.0002
Glyma.11G198300	Chr11:27512869-27516105	CK-15-OE	Salt-15OE	0.157661	8.39094	5.73393	5e-05
Glyma.11G222600	Chr11:31769035-31771265	CK-15-OE	Salt-15OE	2.86696	7.77501	1.43932	5e-05
Glyma.11G223800	Chr11:31870028-31877208	CK-15-OE	Salt-15OE	0.384561	1.17976	1.61721	0.0006
Glyma.11G234600	Chr11:32979920-32982422	CK-15-OE	Salt-15OE	1.04691	2.39727	1.19526	0.0024
Glyma.11G247600	Chr11:34032567-34035339	CK-15-OE	Salt-15OE	3.56106	8.82567	1.3094	5e-05
Glyma.11G249800	Chr11:34172140-34177070	CK-15-OE	Salt-15OE	1.01722	0.328268	-1.63169	0.00555
Glyma.11G250100	Chr11:34185907-34189251	CK-15-OE	Salt-15OE	15.3055	5.68681	-1.42836	5e-05
Glyma.11G253400	Chr11:34415862-34417668	CK-15-OE	Salt-15OE	1.4707	0.613597	-1.26114	0.00675
Glyma.11G253900	Chr11:34447364-34449046	CK-15-OE	Salt-15OE	0.644608	7.60513	3.56048	5e-05
Glyma.11G254000	Chr11:34453499-34457695	CK-15-OE	Salt-15OE	1.46066	3.62607	1.31178	5e-05
Glyma.11G254800	Chr11:34507159-34512982	CK-15-OE	Salt-15OE	3.05986	1.38225	-1.14645	0.00935
Glyma.11G000600	Chr11:30941-32709	CK-15-OE	Salt-15OE	3.05304	0.711924	-2.10045	5e-05
Glyma.11G002000	Chr11:102222-104764	CK-15-OE	Salt-15OE	10.5287	25.2624	1.26267	5e-05
Glyma.11G004800	Chr11:353748-358223	CK-15-OE	Salt-15OE	0.26696	0.958857	1.84469	0.0041
Glyma.11G006700,Glyma.11G006800	Chr11:466826-477088	CK-15-OE	Salt-15OE	0.275843	1.98622	2.8481	0.0101
Glyma.11G026000	Chr11:1831347-1836884	CK-15-OE	Salt-15OE	15.27	31.4514	1.04243	5e-05
Glyma.11G029100,Glyma.11G029200	Chr11:2111850-2117394	CK-15-OE	Salt-15OE	8.32213	0.817487	-3.34769	5e-05
Glyma.11G029700	Chr11:2153922-2154664	CK-15-OE	Salt-15OE	0.404356	4.52059	3.48281	0.0025
Glyma.11G032200	Chr11:2348751-2351621	CK-15-OE	Salt-15OE	8.11641	23.8339	1.5541	5e-05
Glyma.11G035200	Chr11:2548969-2555861	CK-15-OE	Salt-15OE	9.40049	3.83137	-1.29488	0.0006
Glyma.11G036000	Chr11:2595865-2601729	CK-15-OE	Salt-15OE	2.56631	1.14986	-1.15824	0.0007
Glyma.11G040100	Chr11:2943694-2946202	CK-15-OE	Salt-15OE	1.90861	0.625025	-1.61054	0.00025
Glyma.11G048000	Chr11:3581341-3585708	CK-15-OE	Salt-15OE	0.655695	0.174262	-1.91177	0.009
Glyma.11G048600	Chr11:3634127-3639401	CK-15-OE	Salt-15OE	1.43054	3.44886	1.26956	5e-05
Glyma.11G062900	Chr11:4763003-4775461	CK-15-OE	Salt-15OE	0.847985	0.317798	-1.41593	0.0006
Glyma.11G084500	Chr11:6349264-6352603	CK-15-OE	Salt-15OE	0.790387	0.249135	-1.66563	0.0086
Glyma.11G086700	Chr11:6517721-6518801	CK-15-OE	Salt-15OE	14.5377	33.5432	1.20622	5e-05
Glyma.11G087400	Chr11:6562586-6566184	CK-15-OE	Salt-15OE	22.6901	11.1477	-1.02531	0.0001
Glyma.11G090000	Chr11:6806583-6811451	CK-15-OE	Salt-15OE	4.49539	2.07198	-1.11744	0.0016
Glyma.11G095100	Chr11:7212437-7214276	CK-15-OE	Salt-15OE	4.04608	1.31093	-1.62594	0.0001
Glyma.11G095600	Chr11:7249879-7254364	CK-15-OE	Salt-15OE	0.217664	6.59315	4.92079	5e-05
Glyma.11G095700	Chr11:7263412-7265368	CK-15-OE	Salt-15OE	1.38768	0.444884	-1.64118	0.0091
Glyma.11G096000	Chr11:7294149-7296623	CK-15-OE	Salt-15OE	5.17403	12.3824	1.25893	5e-05
Glyma.11G096700	Chr11:7374952-7377183	CK-15-OE	Salt-15OE	2.68515	8.93907	1.73512	5e-05
Glyma.11G097100	Chr11:7411890-7415860	CK-15-OE	Salt-15OE	0.497312	1.64448	1.72541	0.00275
Glyma.11G099900,Glyma.11G100000	Chr11:7575097-7585114	CK-15-OE	Salt-15OE	4.67828	2.10402	-1.15283	0.0006
Glyma.11G101400	Chr11:7652059-7662067	CK-15-OE	Salt-15OE	28.1454	8.75877	-1.6841	5e-05
Glyma.11G106300	Chr11:8091524-8096026	CK-15-OE	Salt-15OE	5.85092	19.0927	1.70628	5e-05
Glyma.11G114800	Chr11:8767703-8769735	CK-15-OE	Salt-15OE	24.9077	59.5147	1.25665	5e-05
Glyma.11G117100	Chr11:8899119-8902345	CK-15-OE	Salt-15OE	13.6158	5.76936	-1.2388	5e-05
Glyma.11G121900	Chr11:9307281-9308411	CK-15-OE	Salt-15OE	0.507585	4.28499	3.07757	0.0003
Glyma.11G130900	Chr11:9993709-9994120	CK-15-OE	Salt-15OE	5.57989	0.808355	-2.78718	0.0057
Glyma.11G134800	Chr11:10282388-10285463	CK-15-OE	Salt-15OE	0.509362	1.22379	1.2646	0.00725
Glyma.11G136500,Glyma.11G136600	Chr11:10365442-10369847	CK-15-OE	Salt-15OE	3.08657	6.67149	1.11201	0.0022
Glyma.11G138000	Chr11:10497836-10501077	CK-15-OE	Salt-15OE	1.14628	2.52289	1.13811	0.00035
Glyma.11G138100	Chr11:10512163-10519625	CK-15-OE	Salt-15OE	1.27946	2.58208	1.013	0.0016
Glyma.11G138500	Chr11:10537016-10540077	CK-15-OE	Salt-15OE	0.150035	0.839477	2.48419	0.0008
Glyma.11G141700	Chr11:10819723-10820778	CK-15-OE	Salt-15OE	2.81455	1.11268	-1.33886	0.00305
Glyma.11G142600	Chr11:10872526-10876330	CK-15-OE	Salt-15OE	0.143693	0.725886	2.33676	0.00185
Glyma.11G146000,Glyma.11G146100	Chr11:11263176-11266281	CK-15-OE	Salt-15OE	4.12415	0.393679	-3.389	0.00065
Glyma.11G149900	Chr11:11697963-11700748	CK-15-OE	Salt-15OE	29.1276	13.789	-1.07887	0.00055
Glyma.11G150400	Chr11:11781546-11782474	CK-15-OE	Salt-15OE	48.427	16.1087	-1.58797	0.00085
Glyma.11G155100	Chr11:12680137-12682249	CK-15-OE	Salt-15OE	8.86965	4.025	-1.13989	0.0006
Glyma.11G157000	Chr11:13875331-13879014	CK-15-OE	Salt-15OE	1.21414	3.83715	1.6601	5e-05
Glyma.11G160000	Chr11:14640913-14643562	CK-15-OE	Salt-15OE	50.6391	25.2649	-1.00312	0.00055
Glyma.11G162200	Chr11:15042032-15042903	CK-15-OE	Salt-15OE	1.41611	7.67294	2.43784	0.00065
Glyma.11G171400	Chr11:18518856-18523733	CK-15-OE	Salt-15OE	34.4027	10.0133	-1.78061	5e-05
Glyma.11G176500	Chr11:21360990-21363814	CK-15-OE	Salt-15OE	1.80606	3.90008	1.11066	0.0006
Glyma.11G181200	Chr11:24816597-24818853	CK-15-OE	Salt-15OE	0.55374	4.40603	2.9922	5e-05
Glyma.11G184500	Chr11:25260046-25263734	CK-15-OE	Salt-15OE	4.7379	2.13776	-1.14815	0.0004
Glyma.11G190100	Chr11:26265610-26274303	CK-15-OE	Salt-15OE	0.79	0.179182	-2.14043	0.0024
Glyma.11G192700	Chr11:26591331-26595068	CK-15-OE	Salt-15OE	142.682	49.4982	-1.52735	5e-05
Glyma.11G193600	Chr11:26698650-26701107	CK-15-OE	Salt-15OE	3.06721	9.57604	1.6425	5e-05
Glyma.11G199300	Chr11:27753468-27754287	CK-15-OE	Salt-15OE	0.968204	3.45142	1.83381	0.00075
Glyma.11G212100	Chr11:30470249-30473891	CK-15-OE	Salt-15OE	0.132479	0.599971	2.17912	0.00945
Glyma.11G213600	Chr11:30652358-30656318	CK-15-OE	Salt-15OE	2.44769	0.948062	-1.36837	0.0052
Glyma.11G215400	Chr11:30872165-30883501	CK-15-OE	Salt-15OE	1.10496	0.499296	-1.14602	0.0093
Glyma.11G216800	Chr11:31141654-31148057	CK-15-OE	Salt-15OE	4.7762	2.35491	-1.02019	0.002
Glyma.11G220300	Chr11:31559492-31562239	CK-15-OE	Salt-15OE	0.608129	1.76576	1.53784	0.00035
Glyma.11G230600	Chr11:32585897-32588685	CK-15-OE	Salt-15OE	0.253313	1.11035	2.13203	0.0003
Glyma.11G231700	Chr11:32734339-32742571	CK-15-OE	Salt-15OE	0.740034	0.35942	-1.04192	0.0083
Glyma.11G231800,Glyma.11G231900	Chr11:32748616-32753273	CK-15-OE	Salt-15OE	39.5465	5.68527	-2.79825	5e-05
Glyma.11G234300	Chr11:32957013-32957532	CK-15-OE	Salt-15OE	17.7975	44.6043	1.32551	5e-05
Glyma.11G234400	Chr11:32964008-32966583	CK-15-OE	Salt-15OE	0.524945	1.19159	1.18265	0.00815
Glyma.11G238800	Chr11:33319225-33322244	CK-15-OE	Salt-15OE	150.245	328.559	1.12884	0.0001
Glyma.11G243900	Chr11:33759602-33769537	CK-15-OE	Salt-15OE	3.11612	7.14069	1.19631	0.00055
Glyma.11G244900	Chr11:33856984-33859507	CK-15-OE	Salt-15OE	1.44451	0.256888	-2.49137	0.0016
Glyma.11G245800	Chr11:33911935-33917388	CK-15-OE	Salt-15OE	0.934798	0.394883	-1.24323	0.0101
Glyma.11G246600	Chr11:33974008-33975479	CK-15-OE	Salt-15OE	49.1962	123.039	1.32249	5e-05
Glyma.11G247400	Chr11:34020238-34022412	CK-15-OE	Salt-15OE	2.77076	0.494091	-2.48744	0.0005
Glyma.11G247500	Chr11:34025664-34027331	CK-15-OE	Salt-15OE	0.688804	2.77555	2.01061	0.00505
Glyma.11G248400	Chr11:34088810-34094869	CK-15-OE	Salt-15OE	2.03618	0.599136	-1.76491	5e-05
Glyma.11G249300,Glyma.11G249400	Chr11:34152668-34156027	CK-15-OE	Salt-15OE	14.8787	5.47028	-1.44356	0.0051
Glyma.11G251500	Chr11:34283167-34289333	CK-15-OE	Salt-15OE	1.99416	0.627081	-1.66906	5e-05
Glyma.11G256300	Chr11:34608770-34611164	CK-15-OE	Salt-15OE	1.23215	0.554598	-1.15167	0.007
-	Chr11:28789047-28791554	CK-15-OE	Salt-15OE	0.611714	0.214759	-1.51013	0.008
Glyma.12G004000	Chr12:317146-323388	CK-15-OE	Salt-15OE	10.6057	5.17926	-1.03402	0.00105
Glyma.12G005700	Chr12:433112-437871	CK-15-OE	Salt-15OE	12.574	5.52144	-1.18733	5e-05
Glyma.12G013100	Chr12:946482-947858	CK-15-OE	Salt-15OE	8.65575	63.6724	2.87894	5e-05
Glyma.12G013200	Chr12:955724-959879	CK-15-OE	Salt-15OE	1.25338	2.68377	1.09844	0.0004
Glyma.12G021700	Chr12:1566156-1570776	CK-15-OE	Salt-15OE	1.76653	4.44259	1.33048	0.0001
Glyma.12G038600	Chr12:2789130-2801559	CK-15-OE	Salt-15OE	2.14889	0.664455	-1.69335	5e-05
Glyma.12G039000	Chr12:2823326-2825082	CK-15-OE	Salt-15OE	6.90364	28.7719	2.05923	5e-05
Glyma.12G047400	Chr12:3430199-3438358	CK-15-OE	Salt-15OE	1.65298	0.568675	-1.5394	0.00045
Glyma.12G048400	Chr12:3497444-3499204	CK-15-OE	Salt-15OE	0.839553	2.65277	1.65981	0.0002
Glyma.12G060700	Chr12:4406788-4408502	CK-15-OE	Salt-15OE	0.836449	2.29115	1.45372	0.0012
Glyma.12G063200	Chr12:4642648-4644777	CK-15-OE	Salt-15OE	0.386759	1.17082	1.59802	0.0058
Glyma.12G073400	Chr12:5468798-5469979	CK-15-OE	Salt-15OE	0.57231	2.16071	1.91664	0.0035
Glyma.12G074400	Chr12:5601541-5604778	CK-15-OE	Salt-15OE	2.52762	5.41384	1.09887	0.001
Glyma.12G078100	Chr12:6087256-6091053	CK-15-OE	Salt-15OE	346.118	171.33	-1.01448	0.0001
Glyma.12G079100	Chr12:6187146-6188026	CK-15-OE	Salt-15OE	6.58948	3.11947	-1.07886	0.00515
Glyma.12G081300	Chr12:6423183-6427606	CK-15-OE	Salt-15OE	64.7341	20.5618	-1.65456	5e-05
Glyma.12G092900	Chr12:7596588-7597964	CK-15-OE	Salt-15OE	6.15307	3.05976	-1.00789	0.00325
Glyma.12G098900	Chr12:8565454-8574745	CK-15-OE	Salt-15OE	1.54461	3.1848	1.04396	0.00035
Glyma.12G099300	Chr12:8609941-8630076	CK-15-OE	Salt-15OE	3.29734	6.84091	1.05289	0.0004
Glyma.12G103100	Chr12:9186004-9188109	CK-15-OE	Salt-15OE	1.03432	0.291944	-1.82492	0.0055
Glyma.12G105000,Glyma.12G105200,Glyma.12G105300	Chr12:9532717-9541880	CK-15-OE	Salt-15OE	0.632845	6.9121	3.4492	5e-05
Glyma.12G110100	Chr12:10502405-10503385	CK-15-OE	Salt-15OE	0.226462	3.65867	4.01398	0.0023
Glyma.12G116800	Chr12:11703332-11706380	CK-15-OE	Salt-15OE	0.812082	5.14308	2.66294	5e-05
Glyma.12G129500	Chr12:14394671-14398313	CK-15-OE	Salt-15OE	1.05167	0.188206	-2.48229	0.0039
Glyma.12G140200	Chr12:17278379-17282062	CK-15-OE	Salt-15OE	2.03457	5.93984	1.5457	5e-05
Glyma.12G143400,Glyma.12G143500	Chr12:18863179-18877169	CK-15-OE	Salt-15OE	3.81153	1.15041	-1.72823	0.0015
Glyma.12G168400	Chr12:32330068-32331536	CK-15-OE	Salt-15OE	0.609081	1.6069	1.39958	0.00465
Glyma.12G173800	Chr12:33069514-33070786	CK-15-OE	Salt-15OE	4.57177	10.0681	1.13897	0.00045
Glyma.12G178800	Chr12:33851670-33854688	CK-15-OE	Salt-15OE	21.6236	6.06649	-1.83367	5e-05
Glyma.12G184800	Chr12:34615220-34617448	CK-15-OE	Salt-15OE	12.027	24.0825	1.00171	0.0002
Glyma.12G186800	Chr12:34749303-34751194	CK-15-OE	Salt-15OE	0.858729	1.80827	1.07433	0.0075
Glyma.12G194600	Chr12:35643600-35644746	CK-15-OE	Salt-15OE	4.28992	1.92082	-1.15923	0.0062
Glyma.12G197600	Chr12:35879105-35881779	CK-15-OE	Salt-15OE	0.0995319	3.59007	5.17271	0.0064
Glyma.12G219600	Chr12:37921393-37923522	CK-15-OE	Salt-15OE	20.6433	8.79051	-1.23166	5e-05
Glyma.12G222500	Chr12:38215801-38218587	CK-15-OE	Salt-15OE	6.54135	16.3821	1.32446	5e-05
Glyma.12G226300	Chr12:38601413-38609865	CK-15-OE	Salt-15OE	1.87312	0.857882	-1.12659	0.00215
Glyma.12G226600	Chr12:38650005-38651354	CK-15-OE	Salt-15OE	3.18373	6.4951	1.02864	0.00075
Glyma.12G227100	Chr12:38702197-38704075	CK-15-OE	Salt-15OE	5.13925	2.55701	-1.0071	0.0016
Glyma.12G234500	Chr12:39393765-39397278	CK-15-OE	Salt-15OE	18.8022	39.277	1.06279	0.00015
Glyma.12G234800	Chr12:39414425-39415414	CK-15-OE	Salt-15OE	4.50434	2.04904	-1.13636	0.00595
Glyma.12G004600	Chr12:352149-353161	CK-15-OE	Salt-15OE	4.97819	1.5391	-1.69353	0.0001
Glyma.12G011400	Chr12:831480-836973	CK-15-OE	Salt-15OE	0.261422	1.06222	2.02262	0.00045
Glyma.12G015700	Chr12:1122540-1123618	CK-15-OE	Salt-15OE	4.84165	23.2598	2.26427	5e-05
Glyma.12G022100	Chr12:1601286-1604149	CK-15-OE	Salt-15OE	3.7198	9.92784	1.41625	5e-05
Glyma.12G027300	Chr12:1966754-1972123	CK-15-OE	Salt-15OE	19.1444	7.92759	-1.27197	5e-05
Glyma.12G031300	Chr12:2336774-2341410	CK-15-OE	Salt-15OE	20.5397	65.2652	1.6679	5e-05
Glyma.12G035800	Chr12:2621535-2622359	CK-15-OE	Salt-15OE	25.6827	12.7885	-1.00595	0.00025
Glyma.12G040600	Chr12:2932160-2934050	CK-15-OE	Salt-15OE	7.20483	29.0574	2.01187	5e-05
Glyma.12G046800	Chr12:3402229-3403241	CK-15-OE	Salt-15OE	1.62025	14.7107	3.18258	5e-05
Glyma.12G047200	Chr12:3418410-3420657	CK-15-OE	Salt-15OE	24.567	9.60104	-1.35546	5e-05
Glyma.12G049300	Chr12:3538427-3539170	CK-15-OE	Salt-15OE	0.404467	45.0631	6.79978	0.0043
Glyma.12G055200	Chr12:3998946-3999707	CK-15-OE	Salt-15OE	4.67245	0.408355	-3.51628	0.00085
Glyma.12G061900	Chr12:4510598-4513616	CK-15-OE	Salt-15OE	1.53637	5.45675	1.82851	5e-05
Glyma.12G063400	Chr12:4648140-4651679	CK-15-OE	Salt-15OE	29.4043	74.1955	1.33531	5e-05
Glyma.12G065900	Chr12:4836795-4840863	CK-15-OE	Salt-15OE	0.903906	2.05323	1.18365	0.00095
Glyma.12G069100	Chr12:5064838-5067048	CK-15-OE	Salt-15OE	11.4845	3.65545	-1.65157	5e-05
Glyma.12G072400	Chr12:5331347-5333804	CK-15-OE	Salt-15OE	1.83989	0.676801	-1.44282	0.0027
Glyma.12G078700	Chr12:6134897-6140615	CK-15-OE	Salt-15OE	1.57881	0.514469	-1.61768	5e-05
Glyma.12G096500	Chr12:8157967-8159135	CK-15-OE	Salt-15OE	1.45007	3.8206	1.39768	0.0004
Glyma.12G101400	Chr12:8934122-8942584	CK-15-OE	Salt-15OE	2.91965	1.32221	-1.14284	0.0006
Glyma.12G101800	Chr12:8998817-9001294	CK-15-OE	Salt-15OE	1.49986	7.07883	2.23868	5e-05
Glyma.12G109800,Glyma.12G110000	Chr12:10458862-10468309	CK-15-OE	Salt-15OE	17.9636	73.6679	2.03596	5e-05
Glyma.12G113600,Glyma.12G113700	Chr12:11159505-11164160	CK-15-OE	Salt-15OE	8.16497	3.85311	-1.08342	0.00075
Glyma.12G114100	Chr12:11272825-11275218	CK-15-OE	Salt-15OE	0.678771	2.31765	1.77167	5e-05
Glyma.12G116000	Chr12:11609350-11616101	CK-15-OE	Salt-15OE	3.10501	1.22834	-1.33788	0.0005
Glyma.12G132500	Chr12:14981009-14983200	CK-15-OE	Salt-15OE	0.678916	2.15427	1.66589	0.00015
Glyma.12G135000	Chr12:15678335-15681873	CK-15-OE	Salt-15OE	36.4533	18.0919	-1.01071	5e-05
Glyma.12G149100	Chr12:21206947-21209333	CK-15-OE	Salt-15OE	0.186531	1.47778	2.98594	0.0003
Glyma.12G151500	Chr12:21945667-21951747	CK-15-OE	Salt-15OE	3.45943	1.07947	-1.68021	5e-05
Glyma.12G157500	Chr12:26037848-26040368	CK-15-OE	Salt-15OE	1.10814	0.458888	-1.27192	0.00655
Glyma.12G165000	Chr12:31930060-31932706	CK-15-OE	Salt-15OE	10.5054	21.5803	1.03859	5e-05
Glyma.12G172300	Chr12:32866917-32868647	CK-15-OE	Salt-15OE	8.31247	3.35255	-1.31002	0.0001
Glyma.12G173500	Chr12:33027484-33029981	CK-15-OE	Salt-15OE	9.75095	23.439	1.2653	5e-05
Glyma.12G177900	Chr12:33699330-33703039	CK-15-OE	Salt-15OE	8.52171	4.00251	-1.09024	5e-05
Glyma.12G183400	Chr12:34427473-34440319	CK-15-OE	Salt-15OE	26.2793	7.61854	-1.78634	5e-05
Glyma.12G188600,Glyma.12G188700	Chr12:34993428-35001544	CK-15-OE	Salt-15OE	0.630706	1.80857	1.51981	0.0065
Glyma.12G196200	Chr12:35742105-35742977	CK-15-OE	Salt-15OE	2.77693	7.46359	1.42638	0.00115
Glyma.12G197100	Chr12:35814153-35822160	CK-15-OE	Salt-15OE	16.0869	34.576	1.10389	5e-05
Glyma.12G199500	Chr12:36084202-36085916	CK-15-OE	Salt-15OE	7.50727	2.0735	-1.85622	5e-05
Glyma.12G201100	Chr12:36186597-36200198	CK-15-OE	Salt-15OE	1.1099	0.5153	-1.10695	0.0014
Glyma.12G202100	Chr12:36262395-36263121	CK-15-OE	Salt-15OE	6.02275	1.80583	-1.73776	0.00135
Glyma.12G203600	Chr12:36390282-36394245	CK-15-OE	Salt-15OE	7.87431	1.89406	-2.05567	5e-05
Glyma.12G221500	Chr12:38083561-38085675	CK-15-OE	Salt-15OE	1.02604	2.34963	1.19535	0.0029
Glyma.12G238300	Chr12:39735991-39736537	CK-15-OE	Salt-15OE	2.6543	7.65963	1.52894	0.00485
Glyma.13G025800	Chr13:5242955-5245183	CK-15-OE	Salt-15OE	1.67306	0.254351	-2.7176	0.00575
Glyma.13G028200	Chr13:7358236-7359106	CK-15-OE	Salt-15OE	1.4171	11.0309	2.96053	5e-05
Glyma.13G029200,Glyma.13G029300	Chr13:8614040-8621509	CK-15-OE	Salt-15OE	1.83157	0.354263	-2.37019	0.0001
Glyma.13G031600	Chr13:10243882-10250791	CK-15-OE	Salt-15OE	0.283288	0.814157	1.52304	0.0066
Glyma.13G031800	Chr13:10277164-10279015	CK-15-OE	Salt-15OE	1.89907	3.99343	1.07234	0.00115
Glyma.13G032000	Chr13:10310446-10312300	CK-15-OE	Salt-15OE	0	0.682162	inf	5e-05
Glyma.13G035800	Chr13:11130763-11169153	CK-15-OE	Salt-15OE	0.336054	0.974462	1.53591	0.0011
Glyma.13G055700	Chr13:15329123-15335727	CK-15-OE	Salt-15OE	1.25829	0.590217	-1.09215	0.0044
Glyma.13G062500	Chr13:16016160-16019533	CK-15-OE	Salt-15OE	1.29007	4.78822	1.89204	0.00445
Glyma.13G072000	Chr13:17303689-17305522	CK-15-OE	Salt-15OE	1.64647	4.54372	1.4645	0.0004
Glyma.13G075700	Chr13:17955125-17961191	CK-15-OE	Salt-15OE	19.723	8.59419	-1.19844	0.0001
Glyma.13G076100	Chr13:18013446-18014866	CK-15-OE	Salt-15OE	3.32278	0.22928	-3.85721	0.00085
Glyma.13G084300	Chr13:19543441-19549158	CK-15-OE	Salt-15OE	2.50263	5.19581	1.0539	5e-05
Glyma.13G084900	Chr13:19610055-19611769	CK-15-OE	Salt-15OE	0.784423	3.15521	2.00803	0.00135
Glyma.13G085800	Chr13:19783935-19784699	CK-15-OE	Salt-15OE	1.41262	43.9387	4.95905	5e-05
Glyma.13G085900	Chr13:19799384-19799995	CK-15-OE	Salt-15OE	3.04068	68.2842	4.48908	5e-05
Glyma.13G087800	Chr13:20079804-20085324	CK-15-OE	Salt-15OE	5.52416	0.561463	-3.29849	5e-05
Glyma.13G088500	Chr13:20280556-20280960	CK-15-OE	Salt-15OE	0	12.5636	inf	0.0091
Glyma.13G088900	Chr13:20333050-20334881	CK-15-OE	Salt-15OE	8.93922	4.19388	-1.09186	0.0003
Glyma.13G094100	Chr13:20935404-20937030	CK-15-OE	Salt-15OE	0.668075	0	#NAME?	5e-05
Glyma.13G097800	Chr13:21299007-21305797	CK-15-OE	Salt-15OE	1.77333	4.75239	1.42219	5e-05
Glyma.13G103100	Chr13:21818141-21819862	CK-15-OE	Salt-15OE	1.06259	3.51499	1.72593	0.0001
Glyma.13G104000	Chr13:21870096-21875985	CK-15-OE	Salt-15OE	5.05999	2.27978	-1.15024	5e-05
Glyma.13G109800	Chr13:22363969-22366279	CK-15-OE	Salt-15OE	0.424274	8.77655	4.37059	5e-05
Glyma.13G112000	Chr13:22541685-22545311	CK-15-OE	Salt-15OE	0.798452	3.03526	1.92654	5e-05
Glyma.13G112500	Chr13:22582854-22585356	CK-15-OE	Salt-15OE	76.1371	16.4211	-2.21305	5e-05
Glyma.13G117600	Chr13:23076304-23080698	CK-15-OE	Salt-15OE	0.744804	2.07735	1.47981	0.00025
Glyma.13G120500	Chr13:23317885-23319782	CK-15-OE	Salt-15OE	1.35625	2.76398	1.02712	0.0019
Glyma.13G142100	Chr13:25466214-25473709	CK-15-OE	Salt-15OE	2.07876	4.55496	1.13171	5e-05
Glyma.13G148700	Chr13:26229656-26232769	CK-15-OE	Salt-15OE	1.48526	0.528176	-1.49162	0.00475
Glyma.13G149100	Chr13:26268366-26272073	CK-15-OE	Salt-15OE	9.50882	3.45015	-1.46261	5e-05
Glyma.13G150300,Glyma.13G150400	Chr13:26372534-26378818	CK-15-OE	Salt-15OE	0.982737	0.320871	-1.61481	0.00075
Glyma.13G151200	Chr13:26538292-26541962	CK-15-OE	Salt-15OE	0.8433	2.56289	1.60365	0.00025
Glyma.13G153500	Chr13:26862969-26865640	CK-15-OE	Salt-15OE	37.3173	15.9079	-1.2301	5e-05
Glyma.13G154000	Chr13:26918691-26957415	CK-15-OE	Salt-15OE	32.2003	15.9844	-1.01041	0.0001
Glyma.13G154800	Chr13:27026081-27030891	CK-15-OE	Salt-15OE	1.626	0.472595	-1.78265	0.00275
Glyma.13G157000	Chr13:27215268-27216779	CK-15-OE	Salt-15OE	15.0771	35.9956	1.25547	5e-05
Glyma.13G158200	Chr13:27334823-27336765	CK-15-OE	Salt-15OE	12.2081	30.5972	1.32556	5e-05
Glyma.13G173100	Chr13:28720655-28721572	CK-15-OE	Salt-15OE	3.17402	0.954941	-1.73283	0.00145
Glyma.13G173500	Chr13:28761502-28763755	CK-15-OE	Salt-15OE	3.66235	18.294	2.32053	5e-05
Glyma.13G184300	Chr13:29805942-29815201	CK-15-OE	Salt-15OE	0.911472	0.161638	-2.49543	0.0003
Glyma.13G186600	Chr13:30030557-30038083	CK-15-OE	Salt-15OE	5.43793	16.4408	1.59616	5e-05
Glyma.13G193200	Chr13:30651372-30662819	CK-15-OE	Salt-15OE	0.68409	0.293331	-1.22166	0.0043
Glyma.13G200300	Chr13:31395814-31398146	CK-15-OE	Salt-15OE	6.46431	0.785107	-3.04154	5e-05
Glyma.13G202500	Chr13:31619734-31630991	CK-15-OE	Salt-15OE	10.9181	22.1037	1.01757	5e-05
Glyma.13G207900	Chr13:32155913-32163168	CK-15-OE	Salt-15OE	32.6062	11.5994	-1.49109	0.00035
Glyma.13G208000	Chr13:32166519-32168409	CK-15-OE	Salt-15OE	0.651348	1.70595	1.38907	0.0045
Glyma.13G223000	Chr13:33586389-33589913	CK-15-OE	Salt-15OE	2.19154	0.893053	-1.29513	0.00445
Glyma.13G224500	Chr13:33725179-33735376	CK-15-OE	Salt-15OE	1.30632	0.413603	-1.6592	0.0009
Glyma.13G225700	Chr13:33823627-33825775	CK-15-OE	Salt-15OE	2.01423	11.9397	2.56746	5e-05
Glyma.13G227700	Chr13:33997498-33999760	CK-15-OE	Salt-15OE	1.54803	4.04627	1.38616	0.00015
Glyma.13G234500	Chr13:34514242-34516471	CK-15-OE	Salt-15OE	0.765987	3.29074	2.10302	0.00065
Glyma.13G239200	Chr13:34965450-34968386	CK-15-OE	Salt-15OE	0.58369	1.27362	1.12566	0.00315
Glyma.13G246600	Chr13:35533866-35539249	CK-15-OE	Salt-15OE	0.113077	6.1814	5.77256	5e-05
Glyma.13G251300	Chr13:35845242-35846131	CK-15-OE	Salt-15OE	76.1152	35.9656	-1.08157	5e-05
Glyma.13G259200	Chr13:36358297-36364503	CK-15-OE	Salt-15OE	4.58168	1.47082	-1.63925	5e-05
Glyma.13G264900	Chr13:36798650-36802529	CK-15-OE	Salt-15OE	2.01128	0.926581	-1.11812	0.0053
Glyma.13G276900	Chr13:37840950-37847094	CK-15-OE	Salt-15OE	0.624978	0.162093	-1.94698	0.0051
Glyma.13G279900	Chr13:38124291-38125955	CK-15-OE	Salt-15OE	1.19341	9.07085	2.92615	5e-05
Glyma.13G280000	Chr13:38147197-38149541	CK-15-OE	Salt-15OE	2.62488	6.29922	1.26292	5e-05
Glyma.13G285300	Chr13:38619911-38623760	CK-15-OE	Salt-15OE	0.907752	3.26133	1.84509	0.0001
Glyma.13G288500	Chr13:38900244-38902233	CK-15-OE	Salt-15OE	0.937639	3.03964	1.6968	0.00105
Glyma.13G291000	Chr13:39127448-39132434	CK-15-OE	Salt-15OE	4.72579	1.78385	-1.40556	0.0001
Glyma.13G293100	Chr13:39296978-39300053	CK-15-OE	Salt-15OE	1.46211	0.513762	-1.50888	0.00445
Glyma.13G306300	Chr13:40254956-40256290	CK-15-OE	Salt-15OE	4.13015	11.2646	1.44753	5e-05
Glyma.13G307400,Glyma.13G307500	Chr13:40318244-40320322	CK-15-OE	Salt-15OE	6.42883	2.84021	-1.17856	0.0022
Glyma.13G317600	Chr13:41226759-41233924	CK-15-OE	Salt-15OE	14.107	5.92163	-1.25235	0.0001
Glyma.13G319500	Chr13:41389442-41390877	CK-15-OE	Salt-15OE	23.1028	11.3451	-1.026	0.00045
Glyma.13G321700	Chr13:41602237-41606724	CK-15-OE	Salt-15OE	110.665	49.2308	-1.16857	5e-05
Glyma.13G329800	Chr13:42451004-42451805	CK-15-OE	Salt-15OE	0.953283	3.68067	1.94899	0.0019
Glyma.13G329900	Chr13:42453514-42454035	CK-15-OE	Salt-15OE	1.77209	38.8813	4.45555	5e-05
Glyma.13G330800	Chr13:42538169-42539734	CK-15-OE	Salt-15OE	1.8921	4.41254	1.22162	0.0006
Glyma.13G335600	Chr13:42916205-42918785	CK-15-OE	Salt-15OE	3.73682	7.47931	1.00109	0.0011
Glyma.13G337400	Chr13:43038821-43041816	CK-15-OE	Salt-15OE	2.5674	6.38594	1.31459	5e-05
Glyma.13G347800	Chr13:43797691-43803266	CK-15-OE	Salt-15OE	65.3074	9.43782	-2.79072	5e-05
Glyma.13G363000	Chr13:45000961-45006297	CK-15-OE	Salt-15OE	1.95316	10.123	2.37376	5e-05
Glyma.13G364200	Chr13:45069375-45071935	CK-15-OE	Salt-15OE	12.5481	5.38831	-1.21956	0.00015
Glyma.13G365500	Chr13:45159234-45165751	CK-15-OE	Salt-15OE	14.6386	6.52085	-1.16665	5e-05
Glyma.13G001200	Chr13:417298-420713	CK-15-OE	Salt-15OE	1.14301	5.19325	2.1838	5e-05
Glyma.13G008000	Chr13:2230681-2234063	CK-15-OE	Salt-15OE	5.40799	2.61048	-1.05078	0.00265
Glyma.13G008300	Chr13:2394683-2400457	CK-15-OE	Salt-15OE	1.99211	0.878914	-1.1805	0.00295
Glyma.13G030900	Chr13:10137789-10139660	CK-15-OE	Salt-15OE	15.5878	51.7287	1.73055	5e-05
Glyma.13G031200	Chr13:10179915-10185807	CK-15-OE	Salt-15OE	42.436	20.2071	-1.07042	0.0007
Glyma.13G032100	Chr13:10313706-10316175	CK-15-OE	Salt-15OE	1.6034	5.79266	1.8531	5e-05
Glyma.13G041800	Chr13:13413925-13417864	CK-15-OE	Salt-15OE	3.23504	8.56174	1.40412	5e-05
Glyma.13G042300	Chr13:13554012-13555877	CK-15-OE	Salt-15OE	0.50226	1.69991	1.75895	0.00105
Glyma.13G047300	Chr13:14193854-14196576	CK-15-OE	Salt-15OE	4.78868	12.8121	1.41981	5e-05
Glyma.13G053500	Chr13:15076804-15079309	CK-15-OE	Salt-15OE	4.09199	1.5342	-1.41532	0.00015
-	Chr13:15351359-15352423	CK-15-OE	Salt-15OE	300.729	84.4389	-1.83249	0.00185
Glyma.13G062500	Chr13:16016160-16019533	CK-15-OE	Salt-15OE	2.6372	8.86889	1.74975	5e-05
Glyma.13G066100	Chr13:16597921-16600260	CK-15-OE	Salt-15OE	0.180275	5.91576	5.03629	5e-05
Glyma.13G068700,Glyma.13G068800	Chr13:16862240-16867111	CK-15-OE	Salt-15OE	1.62316	51.6845	4.99285	5e-05
Glyma.13G077800	Chr13:18349572-18355038	CK-15-OE	Salt-15OE	0.442728	1.88885	2.09302	0.00065
Glyma.13G084000	Chr13:19466652-19471575	CK-15-OE	Salt-15OE	66.6746	17.9177	-1.89575	5e-05
Glyma.13G084600	Chr13:19574201-19578470	CK-15-OE	Salt-15OE	2.35974	0.901338	-1.38849	0.00085
Glyma.13G087100	Chr13:19913005-19925252	CK-15-OE	Salt-15OE	1.0373	3.02929	1.54615	5e-05
Glyma.13G090300	Chr13:20521060-20523374	CK-15-OE	Salt-15OE	1.1748	0.412199	-1.511	0.0093
Glyma.13G092800,Glyma.13G092900	Chr13:20779703-20794141	CK-15-OE	Salt-15OE	1.67886	3.68656	1.13479	0.0029
Glyma.13G093300	Chr13:20831879-20844663	CK-15-OE	Salt-15OE	0.270032	1.59052	2.55829	0.0007
Glyma.13G094900	Chr13:21002226-21003811	CK-15-OE	Salt-15OE	0.1758	3.95247	4.49074	0.0007
Glyma.13G101100	Chr13:21624112-21626203	CK-15-OE	Salt-15OE	1.66494	3.57182	1.10119	0.00465
Glyma.13G106300	Chr13:22056948-22064915	CK-15-OE	Salt-15OE	6.35258	3.13254	-1.02001	0.0003
Glyma.13G116700	Chr13:22995920-23000085	CK-15-OE	Salt-15OE	1.17155	0.364056	-1.68618	0.00325
Glyma.13G119200	Chr13:23194208-23196696	CK-15-OE	Salt-15OE	2.91237	1.32104	-1.14052	0.0068
Glyma.13G127500	Chr13:24041355-24050612	CK-15-OE	Salt-15OE	2.36545	12.8163	2.4378	5e-05
Glyma.13G141700	Chr13:25418266-25421563	CK-15-OE	Salt-15OE	120.525	57.2359	-1.07434	5e-05
Glyma.13G146600	Chr13:25940484-25944599	CK-15-OE	Salt-15OE	2.80739	6.10916	1.12175	0.0023
Glyma.13G152100	Chr13:26654581-26658661	CK-15-OE	Salt-15OE	0.275684	2.28629	3.05192	5e-05
Glyma.13G156400	Chr13:27127849-27133640	CK-15-OE	Salt-15OE	0.931209	0.230447	-2.01467	0.0003
Glyma.13G157400	Chr13:27241039-27241812	CK-15-OE	Salt-15OE	0.568687	15.7554	4.79207	5e-05
Glyma.13G166500	Chr13:28130739-28131821	CK-15-OE	Salt-15OE	2.04745	0.627031	-1.70722	0.0038
Glyma.13G170000	Chr13:28401414-28416198	CK-15-OE	Salt-15OE	0.607311	1.27159	1.06613	0.00015
Glyma.13G189700	Chr13:30303685-30315849	CK-15-OE	Salt-15OE	0.646582	2.53486	1.971	0.0001
Glyma.13G191700	Chr13:30492897-30499938	CK-15-OE	Salt-15OE	2.95694	1.03487	-1.51465	5e-05
Glyma.13G193800	Chr13:30709902-30710253	CK-15-OE	Salt-15OE	0	6.7278	inf	5e-05
Glyma.13G201900	Chr13:31554331-31561496	CK-15-OE	Salt-15OE	1.31598	0.57767	-1.18782	0.00395
Glyma.13G205000	Chr13:31904583-31905914	CK-15-OE	Salt-15OE	31.9286	70.5591	1.14398	5e-05
Glyma.13G206700	Chr13:32050466-32053547	CK-15-OE	Salt-15OE	0.572868	18.6282	5.02314	5e-05
Glyma.13G207800	Chr13:32131884-32138180	CK-15-OE	Salt-15OE	83.221	38.6733	-1.10561	0.0001
Glyma.13G215600	Chr13:32896643-32900912	CK-15-OE	Salt-15OE	30.0337	12.8362	-1.22636	0.0001
Glyma.13G221700	Chr13:33475185-33478662	CK-15-OE	Salt-15OE	0.539327	3.93865	2.86847	5e-05
Glyma.13G222100	Chr13:33499807-33504516	CK-15-OE	Salt-15OE	0.8834	0.185869	-2.24878	0.008
Glyma.13G226600	Chr13:33931951-33932729	CK-15-OE	Salt-15OE	0.472016	2.80503	2.57111	0.00955
Glyma.13G231300	Chr13:34299254-34301603	CK-15-OE	Salt-15OE	13.6458	5.20896	-1.38939	5e-05
Glyma.13G236600	Chr13:34699685-34700177	CK-15-OE	Salt-15OE	0	0.905747	inf	5e-05
Glyma.13G242800	Chr13:35221650-35227439	CK-15-OE	Salt-15OE	3.53027	7.30044	1.04821	0.00015
Glyma.13G250700	Chr13:35805008-35808495	CK-15-OE	Salt-15OE	31.0482	15.0458	-1.04515	0.0002
Glyma.13G253300	Chr13:35946414-35950405	CK-15-OE	Salt-15OE	0.253386	0.769315	1.60224	0.00305
Glyma.13G260000	Chr13:36434421-36435401	CK-15-OE	Salt-15OE	4.34122	2.04287	-1.08751	0.00855
Glyma.13G262200	Chr13:36591311-36595829	CK-15-OE	Salt-15OE	58.2738	128.719	1.14331	5e-05
Glyma.13G262400	Chr13:36600185-36601991	CK-15-OE	Salt-15OE	3.51688	1.19825	-1.55336	0.00385
-	Chr13:36628622-36630151	CK-15-OE	Salt-15OE	4.42599	37.8311	3.0955	5e-05
Glyma.13G264300	Chr13:36734665-36739644	CK-15-OE	Salt-15OE	6.7413	3.13655	-1.10385	0.0007
Glyma.13G269100	Chr13:37135465-37137784	CK-15-OE	Salt-15OE	5.67052	2.62974	-1.10856	0.0014
Glyma.13G276400	Chr13:37787147-37792446	CK-15-OE	Salt-15OE	1.79882	0.489701	-1.87707	5e-05
Glyma.13G279100	Chr13:38013680-38016023	CK-15-OE	Salt-15OE	2.49368	8.52825	1.77398	5e-05
Glyma.13G280900	Chr13:38209545-38211402	CK-15-OE	Salt-15OE	3.92959	1.27318	-1.62595	5e-05
Glyma.13G283900	Chr13:38492609-38495189	CK-15-OE	Salt-15OE	1.67805	0.238608	-2.81408	0.00125
Glyma.13G298600	Chr13:39702459-39704912	CK-15-OE	Salt-15OE	0.449531	1.22342	1.44442	0.00745
Glyma.13G301300	Chr13:39889140-39893146	CK-15-OE	Salt-15OE	5.51693	2.31583	-1.25233	0.0002
Glyma.13G301400	Chr13:39894857-39895666	CK-15-OE	Salt-15OE	15.7759	4.36461	-1.8538	5e-05
Glyma.13G301700	Chr13:39904864-39906079	CK-15-OE	Salt-15OE	5.35962	1.80913	-1.56684	0.0001
Glyma.13G304400	Chr13:40133246-40135587	CK-15-OE	Salt-15OE	1.05432	14.3371	3.76537	5e-05
Glyma.13G307200	Chr13:40310839-40313741	CK-15-OE	Salt-15OE	2.89023	1.15799	-1.31956	0.0011
Glyma.13G314400	Chr13:40977942-40978908	CK-15-OE	Salt-15OE	0.639268	2.85215	2.15756	0.0052
Glyma.13G315400	Chr13:41047453-41049093	CK-15-OE	Salt-15OE	3.26654	0.49084	-2.73444	0.00205
Glyma.13G321100	Chr13:41540415-41543962	CK-15-OE	Salt-15OE	8.97698	3.82559	-1.23055	5e-05
Glyma.13G321600	Chr13:41597487-41598228	CK-15-OE	Salt-15OE	2.43276	0.503717	-2.27191	0.0025
Glyma.13G326800	Chr13:42164385-42166849	CK-15-OE	Salt-15OE	7.29625	16.7135	1.19579	5e-05
Glyma.13G333200	Chr13:42713044-42714731	CK-15-OE	Salt-15OE	59.6258	17.3745	-1.77897	5e-05
Glyma.13G338400	Chr13:43102329-43103957	CK-15-OE	Salt-15OE	3.65056	7.37218	1.01397	0.0005
Glyma.13G341500	Chr13:43324926-43327135	CK-15-OE	Salt-15OE	43.9319	21.8203	-1.0096	0.0002
Glyma.13G346700	Chr13:43705649-43706839	CK-15-OE	Salt-15OE	2.94446	7.67473	1.38211	0.0003
Glyma.13G352300	Chr13:44119138-44120791	CK-15-OE	Salt-15OE	0.643942	2.86879	2.15544	0.0001
Glyma.13G357500	Chr13:44533407-44534468	CK-15-OE	Salt-15OE	1.24878	3.57343	1.51679	0.004
Glyma.13G357800	Chr13:44552040-44557445	CK-15-OE	Salt-15OE	4.31415	1.64187	-1.39374	0.0001
Glyma.13G358400,Glyma.13G358500	Chr13:44612514-44615998	CK-15-OE	Salt-15OE	2.18961	0.866777	-1.33694	0.00185
Glyma.13G361900	Chr13:44866361-44874288	CK-15-OE	Salt-15OE	3.47795	7.1035	1.03029	0.00025
Glyma.13G362200	Chr13:44889545-44892271	CK-15-OE	Salt-15OE	11.9422	43.1927	1.85471	5e-05
Glyma.13G363100	Chr13:45007612-45010856	CK-15-OE	Salt-15OE	30.1573	14.1205	-1.09472	5e-05
Glyma.13G363700	Chr13:45039934-45043424	CK-15-OE	Salt-15OE	10.5981	4.11348	-1.36537	5e-05
Glyma.13G369900	Chr13:45529580-45536271	CK-15-OE	Salt-15OE	1.57698	0.666562	-1.24236	0.00295
-	Chr13:35431627-35432460	CK-15-OE	Salt-15OE	0.93276	4.29205	2.20209	0.00035
Glyma.14G005700	Chr14:462936-464698	CK-15-OE	Salt-15OE	1.53454	9.87643	2.68618	5e-05
Glyma.14G012600	Chr14:946479-949945	CK-15-OE	Salt-15OE	1.69672	0.673591	-1.3328	0.00345
Glyma.14G015300	Chr14:1100697-1107404	CK-15-OE	Salt-15OE	0.79153	3.20049	2.01558	5e-05
Glyma.14G015500	Chr14:1110912-1113970	CK-15-OE	Salt-15OE	2.8707	7.97234	1.4736	5e-05
Glyma.14G017400	Chr14:1246207-1252432	CK-15-OE	Salt-15OE	4.93737	13.6529	1.46739	5e-05
Glyma.14G019200,Glyma.14G019300,Glyma.14G019400,Glyma.14G019500,Glyma.14G019600	Chr14:1381763-1396695	CK-15-OE	Salt-15OE	3.30551	1.60466	-1.0426	0.0007
Glyma.14G021800	Chr14:1548012-1550928	CK-15-OE	Salt-15OE	339.894	768.826	1.17757	5e-05
Glyma.14G023000	Chr14:1630529-1631856	CK-15-OE	Salt-15OE	2.65831	0.341571	-2.96025	5e-05
Glyma.14G028300	Chr14:2056434-2059029	CK-15-OE	Salt-15OE	3.94371	1.12523	-1.80934	0.0001
Glyma.14G035600	Chr14:2660612-2665713	CK-15-OE	Salt-15OE	1.44889	8.0101	2.46688	5e-05
Glyma.14G037100	Chr14:2793719-2796485	CK-15-OE	Salt-15OE	0.878877	0.209059	-2.07175	0.0017
Glyma.14G038300,Glyma.14G038500	Chr14:2859829-2878165	CK-15-OE	Salt-15OE	13.7758	5.79174	-1.25007	0.0001
Glyma.14G041300	Chr14:3116247-3122893	CK-15-OE	Salt-15OE	0.397198	1.31831	1.73076	0.00105
Glyma.14G046700	Chr14:3555035-3556676	CK-15-OE	Salt-15OE	17.2848	3.93857	-2.13376	5e-05
Glyma.14G048900	Chr14:3796969-3798508	CK-15-OE	Salt-15OE	0	1.09804	inf	5e-05
Glyma.14G050000	Chr14:3921292-3925973	CK-15-OE	Salt-15OE	1.25352	2.94569	1.23262	0.00185
Glyma.14G050800	Chr14:3974148-3977659	CK-15-OE	Salt-15OE	0.465038	1.21899	1.39027	0.00165
Glyma.14G051900,Glyma.14G052000	Chr14:4080572-4085825	CK-15-OE	Salt-15OE	127	7.27122	-4.12649	5e-05
Glyma.14G052500	Chr14:4144174-4145193	CK-15-OE	Salt-15OE	1.7292	0.329068	-2.39365	0.0033
Glyma.14G054400	Chr14:4283972-4376468	CK-15-OE	Salt-15OE	2.12307	10.8993	2.36	0.0005
Glyma.14G055100	Chr14:4391569-4392678	CK-15-OE	Salt-15OE	7.31118	15.5433	1.08811	0.00075
Glyma.14G056200	Chr14:4459107-4461564	CK-15-OE	Salt-15OE	0.557364	1.59266	1.51474	0.00075
Glyma.14G057600	Chr14:4604288-4605654	CK-15-OE	Salt-15OE	2.90988	1.3361	-1.12294	0.0102
Glyma.14G060000	Chr14:4862639-4865668	CK-15-OE	Salt-15OE	11.9055	5.83654	-1.02845	0.00485
Glyma.14G063400	Chr14:5144547-5149286	CK-15-OE	Salt-15OE	0.352079	0.980271	1.47728	0.00955
Glyma.14G067100	Chr14:5552992-5555837	CK-15-OE	Salt-15OE	4.49388	1.203	-1.90132	0.0011
Glyma.14G071200	Chr14:5981030-5984926	CK-15-OE	Salt-15OE	3.58422	1.53668	-1.22184	0.0009
Glyma.14G082600	Chr14:7174538-7181038	CK-15-OE	Salt-15OE	0.338437	1.28994	1.93034	5e-05
Glyma.14G090400	Chr14:8249346-8254075	CK-15-OE	Salt-15OE	7.09565	17.0049	1.26095	5e-05
Glyma.14G092500	Chr14:8580512-8581237	CK-15-OE	Salt-15OE	67.8707	272.068	2.00311	5e-05
Glyma.14G099200	Chr14:9606306-9611478	CK-15-OE	Salt-15OE	1.81348	0.186903	-3.2784	0.0004
Glyma.14G102600	Chr14:10180713-10191178	CK-15-OE	Salt-15OE	2.39065	1.05137	-1.18512	0.0023
Glyma.14G106700	Chr14:11308652-11310717	CK-15-OE	Salt-15OE	24.1947	54.3062	1.16643	5e-05
Glyma.14G108900	Chr14:12006860-12014423	CK-15-OE	Salt-15OE	7.23483	1.07787	-2.74678	5e-05
Glyma.14G117300	Chr14:14669995-14674082	CK-15-OE	Salt-15OE	2.10938	0.779258	-1.43665	0.0093
Glyma.14G127800	Chr14:20497245-20506182	CK-15-OE	Salt-15OE	4.32708	9.01227	1.0585	5e-05
Glyma.14G128500	Chr14:21498217-21501542	CK-15-OE	Salt-15OE	4.08974	2.01117	-1.02397	0.00515
Glyma.14G128800	Chr14:21568753-21575653	CK-15-OE	Salt-15OE	1.43994	0.501405	-1.52197	0.0011
Glyma.14G132400	Chr14:22712477-22713725	CK-15-OE	Salt-15OE	7.28209	3.11197	-1.22652	0.0013
Glyma.14G133100	Chr14:22947796-22950206	CK-15-OE	Salt-15OE	3.76807	1.78679	-1.07646	0.0083
Glyma.14G137100	Chr14:24573697-24612580	CK-15-OE	Salt-15OE	7.80781	3.59055	-1.12072	0.00485
Glyma.14G141000	Chr14:27657647-27660758	CK-15-OE	Salt-15OE	13.6956	1.41662	-3.27318	5e-05
Glyma.14G142500	Chr14:28723906-28727559	CK-15-OE	Salt-15OE	1.69814	0.6469	-1.39234	0.0067
Glyma.14G146000	Chr14:30911602-30926201	CK-15-OE	Salt-15OE	2.13998	0.811092	-1.39966	0.00965
Glyma.14G149700	Chr14:32271795-32301162	CK-15-OE	Salt-15OE	1.69206	0.585855	-1.53016	0.00175
Glyma.14G151600	Chr14:32845191-32851088	CK-15-OE	Salt-15OE	0.233036	1.19539	2.35886	0.0054
Glyma.14G162100	Chr14:38859813-38863074	CK-15-OE	Salt-15OE	9.68874	25.4482	1.39318	5e-05
Glyma.14G167800	Chr14:41626377-41626943	CK-15-OE	Salt-15OE	0	2.59146	inf	5e-05
Glyma.14G172800	Chr14:42757777-42759959	CK-15-OE	Salt-15OE	5.35475	2.40339	-1.15575	0.0016
Glyma.14G176300	Chr14:43488985-43490697	CK-15-OE	Salt-15OE	0.201746	5.86726	4.86207	0.00015
Glyma.14G176400	Chr14:43499071-43500462	CK-15-OE	Salt-15OE	0.927865	40.019	5.43063	5e-05
Glyma.14G179200	Chr14:44060801-44063722	CK-15-OE	Salt-15OE	2.55398	6.07938	1.25118	5e-05
Glyma.14G187300	Chr14:45196940-45206879	CK-15-OE	Salt-15OE	1.28564	0.628202	-1.03319	0.00775
Glyma.14G192800	Chr14:45733660-45735387	CK-15-OE	Salt-15OE	0.769907	3.54619	2.20351	5e-05
Glyma.14G197600	Chr14:46288253-46290941	CK-15-OE	Salt-15OE	1.28906	0.349578	-1.88263	0.0015
Glyma.14G204300	Chr14:46906724-46911138	CK-15-OE	Salt-15OE	4.8005	1.13697	-2.07799	5e-05
Glyma.14G207800	Chr14:47370773-47371971	CK-15-OE	Salt-15OE	7.08874	1.9295	-1.8773	5e-05
Glyma.14G212100	Chr14:47729932-47734143	CK-15-OE	Salt-15OE	4.29337	10.1345	1.2391	5e-05
Glyma.14G212400	Chr14:47756084-47757164	CK-15-OE	Salt-15OE	3.72595	15.3868	2.04601	5e-05
Glyma.14G217400,Glyma.14G217500	Chr14:48227991-48236365	CK-15-OE	Salt-15OE	2.04986	4.5819	1.16042	5e-05
Glyma.14G217900	Chr14:48307285-48314055	CK-15-OE	Salt-15OE	5.01752	12.7986	1.35094	5e-05
Glyma.14G224400,Glyma.14G224500	Chr14:48974945-48984404	CK-15-OE	Salt-15OE	0.834015	7.96001	3.25463	5e-05
Glyma.14G004300,Glyma.14G004400	Chr14:366374-374192	CK-15-OE	Salt-15OE	1.1254	0.505685	-1.15413	0.00135
Glyma.14G006000	Chr14:482198-483416	CK-15-OE	Salt-15OE	6.40819	1.4584	-2.13553	5e-05
Glyma.14G018700	Chr14:1346103-1352242	CK-15-OE	Salt-15OE	73.2845	29.2825	-1.32347	5e-05
Glyma.14G021000	Chr14:1480523-1483885	CK-15-OE	Salt-15OE	1.25322	0.369597	-1.76162	0.0027
Glyma.14G024200	Chr14:1727863-1733875	CK-15-OE	Salt-15OE	2.04202	0.986972	-1.04891	0.00205
Glyma.14G031600	Chr14:2300462-2308888	CK-15-OE	Salt-15OE	1.45658	2.94556	1.01596	0.00035
Glyma.14G035000	Chr14:2598245-2598473	CK-15-OE	Salt-15OE	0	15.4082	inf	0.00495
Glyma.14G048000,Glyma.14G048200	Chr14:3712839-3746209	CK-15-OE	Salt-15OE	4.51812	10.8401	1.26258	5e-05
Glyma.14G049600	Chr14:3845461-3852112	CK-15-OE	Salt-15OE	3.96513	8.21389	1.0507	0.00025
Glyma.14G051300	Chr14:4020876-4025409	CK-15-OE	Salt-15OE	8.69438	2.80891	-1.63007	5e-05
Glyma.14G051800	Chr14:4063115-4064385	CK-15-OE	Salt-15OE	0.175849	2.88752	4.03742	0.00285
Glyma.14G054100	Chr14:4278597-4281431	CK-15-OE	Salt-15OE	7.28771	18.6114	1.35265	5e-05
Glyma.14G067700	Chr14:5672577-5672983	CK-15-OE	Salt-15OE	0	8.98761	inf	5e-05
Glyma.14G068600	Chr14:5748761-5752767	CK-15-OE	Salt-15OE	16.0689	4.44169	-1.85509	5e-05
Glyma.14G073200	Chr14:6151198-6153371	CK-15-OE	Salt-15OE	6.92265	3.16893	-1.12733	0.00305
Glyma.14G073800	Chr14:6182434-6194242	CK-15-OE	Salt-15OE	6.14613	2.95438	-1.05682	0.00065
Glyma.14G080200	Chr14:6917867-6919507	CK-15-OE	Salt-15OE	1.12065	5.56418	2.31184	5e-05
Glyma.14G084300	Chr14:7388629-7392398	CK-15-OE	Salt-15OE	0.408411	1.09591	1.42404	0.0034
Glyma.14G085500	Chr14:7556198-7558930	CK-15-OE	Salt-15OE	0.486635	3.32176	2.77104	0.00025
Glyma.14G087200	Chr14:7799539-7801416	CK-15-OE	Salt-15OE	31.3258	129.219	2.0444	5e-05
Glyma.14G087500	Chr14:7836332-7839345	CK-15-OE	Salt-15OE	24.6983	58.201	1.23663	5e-05
Glyma.14G088300	Chr14:7921321-7922418	CK-15-OE	Salt-15OE	2.518	7.27726	1.53112	0.0001
Glyma.14G090000	Chr14:8183038-8189130	CK-15-OE	Salt-15OE	3.04917	7.10209	1.21983	5e-05
Glyma.14G090200	Chr14:8218661-8222883	CK-15-OE	Salt-15OE	0.213616	0.771258	1.85219	0.0065
Glyma.14G104800	Chr14:10747804-10751940	CK-15-OE	Salt-15OE	1.15306	0.393471	-1.55114	0.00485
Glyma.14G116000	Chr14:14017484-14022454	CK-15-OE	Salt-15OE	1.18739	2.47888	1.06189	0.00305
Glyma.14G118500	Chr14:15934464-15936121	CK-15-OE	Salt-15OE	0.876411	2.71839	1.63307	0.0005
Glyma.14G121800	Chr14:17612742-17613474	CK-15-OE	Salt-15OE	3.55751	1.06156	-1.74468	0.0053
Glyma.14G122000	Chr14:17678836-17679903	CK-15-OE	Salt-15OE	5.58125	2.08735	-1.41892	0.0006
Glyma.14G124500,Glyma.14G124600	Chr14:19084110-19090835	CK-15-OE	Salt-15OE	4.08591	1.2313	-1.73048	5e-05
Glyma.14G132000	Chr14:22609323-22618264	CK-15-OE	Salt-15OE	3.41514	0.998281	-1.77442	5e-05
Glyma.14G137200	Chr14:24616378-24623713	CK-15-OE	Salt-15OE	0.629065	0.200988	-1.6461	0.0053
Glyma.14G147200	Chr14:31405612-31412830	CK-15-OE	Salt-15OE	13.8616	6.46385	-1.10063	0.0001
Glyma.14G152700	Chr14:33160827-33163204	CK-15-OE	Salt-15OE	7.19518	19.9807	1.47351	5e-05
Glyma.14G162300	Chr14:39032550-39045130	CK-15-OE	Salt-15OE	0.636508	1.6017	1.33136	5e-05
Glyma.14G164900	Chr14:40721163-40727389	CK-15-OE	Salt-15OE	27.827	5.26689	-2.40146	5e-05
Glyma.14G165000	Chr14:40731908-40737209	CK-15-OE	Salt-15OE	30.5049	6.9537	-2.13319	5e-05
Glyma.14G170900	Chr14:42298357-42306613	CK-15-OE	Salt-15OE	2.30968	1.01778	-1.18227	0.0004
Glyma.14G178900	Chr14:44006968-44013821	CK-15-OE	Salt-15OE	4.94168	1.81526	-1.44483	0.00075
Glyma.14G188800,Glyma.14G188900	Chr14:45343020-45354145	CK-15-OE	Salt-15OE	1.60453	0.496595	-1.69201	0.0001
Glyma.14G191200	Chr14:45591972-45593164	CK-15-OE	Salt-15OE	15.4333	6.29891	-1.29288	5e-05
Glyma.14G200900	Chr14:46590539-46616431	CK-15-OE	Salt-15OE	11.794	4.23034	-1.47921	0.0086
Glyma.14G208300	Chr14:47397478-47399732	CK-15-OE	Salt-15OE	4.34804	9.21545	1.08369	5e-05
Glyma.14G216800	Chr14:48160151-48163925	CK-15-OE	Salt-15OE	14.8225	35.1625	1.24625	5e-05
Glyma.14G223600	Chr14:48882310-48884811	CK-15-OE	Salt-15OE	2.32642	5.27602	1.18134	0.00035
Glyma.14G224000	Chr14:48915989-48918345	CK-15-OE	Salt-15OE	2.35351	0.867934	-1.43916	0.00315
-	Chr14:41705954-41706477	CK-15-OE	Salt-15OE	1.57948	7.47909	2.24341	0.0019
Glyma.15G003900	Chr15:356130-361686	CK-15-OE	Salt-15OE	1.40689	3.6884	1.39048	0.00315
Glyma.15G008700	Chr15:694019-697845	CK-15-OE	Salt-15OE	5.54627	2.49629	-1.15173	0.0011
Glyma.15G010100	Chr15:779114-782319	CK-15-OE	Salt-15OE	3.47509	1.5126	-1.20002	0.0014
Glyma.15G011900,Glyma.15G012000	Chr15:914541-944374	CK-15-OE	Salt-15OE	1.08179	3.95294	1.86951	5e-05
Glyma.15G016800	Chr15:1305745-1307973	CK-15-OE	Salt-15OE	0.712919	3.89154	2.44853	0.0001
Glyma.15G028500	Chr15:2277204-2282562	CK-15-OE	Salt-15OE	3.99854	1.44464	-1.46876	5e-05
Glyma.15G031300,Glyma.15G031400,Glyma.15G031500	Chr15:2510229-2534939	CK-15-OE	Salt-15OE	75.2297	30.2215	-1.31573	5e-05
Glyma.15G036200	Chr15:2868573-2870470	CK-15-OE	Salt-15OE	3.72956	7.74136	1.05358	0.0004
Glyma.15G041100	Chr15:3228783-3230747	CK-15-OE	Salt-15OE	15.851	6.28021	-1.33569	5e-05
Glyma.15G042500	Chr15:3339155-3341447	CK-15-OE	Salt-15OE	0.628445	0.0794172	-2.98426	0.00615
Glyma.15G050300	Chr15:3968844-3973191	CK-15-OE	Salt-15OE	6.69082	14.3312	1.09891	0.0001
Glyma.15G055000	Chr15:4314308-4325290	CK-15-OE	Salt-15OE	2.64213	1.10185	-1.26178	0.0002
Glyma.15G055700	Chr15:4356582-4362253	CK-15-OE	Salt-15OE	0.715033	1.8738	1.38988	0.00025
Glyma.15G060100	Chr15:4645725-4653242	CK-15-OE	Salt-15OE	1.59728	3.23153	1.0166	0.0003
Glyma.15G062300	Chr15:4794550-4795418	CK-15-OE	Salt-15OE	3.9156	0.294657	-3.73212	0.00175
Glyma.15G062400	Chr15:4800587-4801494	CK-15-OE	Salt-15OE	2.84289	0.834421	-1.76851	0.00655
Glyma.15G062500	Chr15:4806369-4807214	CK-15-OE	Salt-15OE	5.36358	1.7658	-1.60288	0.00045
Glyma.15G062700	Chr15:4807822-4815112	CK-15-OE	Salt-15OE	4.5956	0.60893	-2.9159	0.0012
Glyma.15G068600	Chr15:5220627-5223057	CK-15-OE	Salt-15OE	2.67066	1.15532	-1.2089	0.0052
Glyma.15G070900	Chr15:5437407-5439961	CK-15-OE	Salt-15OE	33.6448	15.4153	-1.12602	0.00155
Glyma.15G072600	Chr15:5560759-5563018	CK-15-OE	Salt-15OE	2.73385	7.3491	1.42664	5e-05
Glyma.15G072800	Chr15:5579721-5582119	CK-15-OE	Salt-15OE	0.894376	2.51571	1.49201	0.0007
Glyma.15G074800	Chr15:5733949-5736407	CK-15-OE	Salt-15OE	2.74825	0.955535	-1.52413	0.0005
Glyma.15G076200	Chr15:5867718-5869846	CK-15-OE	Salt-15OE	5.42939	2.33699	-1.21614	0.00625
Glyma.15G078300	Chr15:6020601-6024367	CK-15-OE	Salt-15OE	0.179561	1.51298	3.07485	0.0004
Glyma.15G081300	Chr15:6211556-6213959	CK-15-OE	Salt-15OE	1.4982	0.330922	-2.17866	0.00185
Glyma.15G087600	Chr15:6741733-6746357	CK-15-OE	Salt-15OE	0.150151	1.55973	3.37681	5e-05
Glyma.15G088000	Chr15:6758393-6760811	CK-15-OE	Salt-15OE	1.21641	0.448627	-1.43905	0.0011
Glyma.15G090500	Chr15:6964802-6967999	CK-15-OE	Salt-15OE	0.503991	2.40101	2.25217	0.00065
Glyma.15G105900	Chr15:8301660-8304992	CK-15-OE	Salt-15OE	0.290913	5.61422	4.27043	5e-05
Glyma.15G108700	Chr15:8547483-8550958	CK-15-OE	Salt-15OE	29.0576	65.7484	1.17804	5e-05
Glyma.15G115200	Chr15:9069782-9074529	CK-15-OE	Salt-15OE	0.256532	0.969563	1.9182	0.0007
Glyma.15G118800	Chr15:9317981-9318923	CK-15-OE	Salt-15OE	1.11486	3.36733	1.59475	0.00195
Glyma.15G121800	Chr15:9643745-9648073	CK-15-OE	Salt-15OE	3.44939	1.44493	-1.25534	0.0017
Glyma.15G124400	Chr15:9881705-9885816	CK-15-OE	Salt-15OE	1.2208	2.72929	1.1607	0.00275
Glyma.15G128700	Chr15:10263476-10266711	CK-15-OE	Salt-15OE	1.03688	0.135681	-2.93396	0.0048
Glyma.15G134900	Chr15:10834903-10838273	CK-15-OE	Salt-15OE	0.3017	0.894844	1.56852	0.00905
Glyma.15G137900	Chr15:11222337-11225568	CK-15-OE	Salt-15OE	43.447	20.6001	-1.07661	5e-05
Glyma.15G141500	Chr15:11583891-11584516	CK-15-OE	Salt-15OE	9.92687	3.80879	-1.38201	0.0008
Glyma.15G143700	Chr15:11812630-11819435	CK-15-OE	Salt-15OE	18.8149	7.549	-1.31752	5e-05
Glyma.15G150500	Chr15:12442957-12443672	CK-15-OE	Salt-15OE	20.0648	6.73771	-1.57434	5e-05
Glyma.15G158900	Chr15:13379109-13383081	CK-15-OE	Salt-15OE	2.48214	5.27576	1.08779	5e-05
Glyma.15G162800	Chr15:13966118-13967682	CK-15-OE	Salt-15OE	5.76007	2.06012	-1.48336	0.00075
Glyma.15G166700	Chr15:14523367-14543184	CK-15-OE	Salt-15OE	2.8706	0.937818	-1.61397	0.00015
Glyma.15G169100	Chr15:15123370-15125651	CK-15-OE	Salt-15OE	71.4412	234.249	1.71321	5e-05
Glyma.15G170500	Chr15:15477549-15483044	CK-15-OE	Salt-15OE	0.214845	1.39223	2.69603	0.0002
Glyma.15G174100	Chr15:16127985-16130672	CK-15-OE	Salt-15OE	2.05653	4.23644	1.04264	0.00055
Glyma.15G179600	Chr15:17292779-17295404	CK-15-OE	Salt-15OE	5.49017	15.0785	1.45757	5e-05
Glyma.15G180900	Chr15:17450446-17454061	CK-15-OE	Salt-15OE	196.632	76.2499	-1.36669	5e-05
Glyma.15G186100	Chr15:19040480-19044589	CK-15-OE	Salt-15OE	1.26809	0.238398	-2.41121	0.00885
Glyma.15G199700	Chr15:23940169-23941210	CK-15-OE	Salt-15OE	27.1032	8.55507	-1.66361	5e-05
Glyma.15G201200	Chr15:24690756-24698490	CK-15-OE	Salt-15OE	1.48977	0.634158	-1.23218	0.0002
Glyma.15G201600	Chr15:24760946-24768394	CK-15-OE	Salt-15OE	1.05345	0.442304	-1.25201	0.0043
Glyma.15G211500	Chr15:32692487-32693920	CK-15-OE	Salt-15OE	2.91561	0.368882	-2.98257	0.0009
Glyma.15G214100,Glyma.15G214200	Chr15:34282045-34283557	CK-15-OE	Salt-15OE	6.61248	0.327644	-4.33499	0.0007
Glyma.15G221300	Chr15:39951867-39954192	CK-15-OE	Salt-15OE	53.9707	14.2456	-1.92166	5e-05
Glyma.15G222100	Chr15:40166210-40185288	CK-15-OE	Salt-15OE	0.813213	0.308989	-1.39608	0.00535
Glyma.15G227000	Chr15:41846333-41849912	CK-15-OE	Salt-15OE	7.29081	2.59998	-1.48758	0.0007
Glyma.15G228400	Chr15:42587950-42590521	CK-15-OE	Salt-15OE	21.977	9.90041	-1.15044	5e-05
Glyma.15G250100	Chr15:47770067-47772782	CK-15-OE	Salt-15OE	0.593915	2.41777	2.02535	5e-05
Glyma.15G257600	Chr15:48717322-48721033	CK-15-OE	Salt-15OE	4.25099	1.57083	-1.43627	0.0002
Glyma.15G258800	Chr15:49015596-49016722	CK-15-OE	Salt-15OE	1.11004	2.83447	1.35246	0.0051
Glyma.15G270100	Chr15:50721314-50722167	CK-15-OE	Salt-15OE	0.871989	36.9785	5.40623	5e-05
Glyma.15G271000	Chr15:50823427-50827189	CK-15-OE	Salt-15OE	3.73151	1.51646	-1.29905	0.00065
Glyma.15G003300	Chr15:290144-292323	CK-15-OE	Salt-15OE	2.31125	9.36111	2.01801	5e-05
Glyma.15G010800	Chr15:815500-820618	CK-15-OE	Salt-15OE	0.563864	3.97162	2.81631	5e-05
Glyma.15G014300	Chr15:1150047-1152211	CK-15-OE	Salt-15OE	1.13559	0.459407	-1.30559	0.01015
Glyma.15G018200	Chr15:1399655-1405747	CK-15-OE	Salt-15OE	4.36537	2.04633	-1.09307	0.00065
Glyma.15G034700	Chr15:2771937-2774552	CK-15-OE	Salt-15OE	7.91895	2.56142	-1.62837	0.0004
Glyma.15G038400	Chr15:3026271-3031327	CK-15-OE	Salt-15OE	0.38609	0.851151	1.14048	0.0082
Glyma.15G040500	Chr15:3184907-3187672	CK-15-OE	Salt-15OE	2.55094	0.709223	-1.84672	0.00725
Glyma.15G040700	Chr15:3194770-3195657	CK-15-OE	Salt-15OE	0.453983	3.33343	2.8763	0.00115
Glyma.15G044100	Chr15:3492124-3492975	CK-15-OE	Salt-15OE	0.388486	7.87016	4.34046	0.0005
Glyma.15G045600	Chr15:3639894-3642551	CK-15-OE	Salt-15OE	0.871019	1.89947	1.12482	0.00155
Glyma.15G049700	Chr15:3916209-3918569	CK-15-OE	Salt-15OE	0.106221	1.27284	3.58291	0.0044
Glyma.15G054000,Glyma.15G054100	Chr15:4244810-4256072	CK-15-OE	Salt-15OE	5.3349	2.35334	-1.18075	5e-05
Glyma.15G059100	Chr15:4559412-4561117	CK-15-OE	Salt-15OE	4.30265	1.82682	-1.23589	0.0002
Glyma.15G079000	Chr15:6073321-6077003	CK-15-OE	Salt-15OE	1.41592	2.94012	1.05413	0.0067
Glyma.15G085400	Chr15:6547452-6548897	CK-15-OE	Salt-15OE	0.226069	1.13819	2.3319	0.0026
Glyma.15G086400	Chr15:6635436-6637886	CK-15-OE	Salt-15OE	6.1574	12.4237	1.0127	0.0001
Glyma.15G089100	Chr15:6853144-6857094	CK-15-OE	Salt-15OE	4.18225	1.38118	-1.59838	0.00045
Glyma.15G089200	Chr15:6861151-6864731	CK-15-OE	Salt-15OE	3.6461	1.51821	-1.26398	0.00165
Glyma.15G091700	Chr15:7066674-7068841	CK-15-OE	Salt-15OE	1.09422	2.63396	1.26733	0.0007
Glyma.15G093900	Chr15:7301955-7304401	CK-15-OE	Salt-15OE	0.168171	1.26534	2.91152	0.00355
Glyma.15G096500	Chr15:7501943-7504894	CK-15-OE	Salt-15OE	1.63287	0.80605	-1.01847	0.00965
Glyma.15G101100	Chr15:7885979-7895537	CK-15-OE	Salt-15OE	1.67655	0.634615	-1.40154	0.0099
Glyma.15G101600	Chr15:7914178-7916576	CK-15-OE	Salt-15OE	10.9286	33.9226	1.63414	5e-05
Glyma.15G107100	Chr15:8385475-8402251	CK-15-OE	Salt-15OE	10.5858	38.3395	1.85671	5e-05
Glyma.15G110300	Chr15:8647168-8649876	CK-15-OE	Salt-15OE	4.81463	19.9123	2.04816	5e-05
Glyma.15G112500	Chr15:8855604-8858223	CK-15-OE	Salt-15OE	30.0151	91.2525	1.60418	5e-05
Glyma.15G115600	Chr15:9093453-9096411	CK-15-OE	Salt-15OE	3.68537	7.65485	1.05457	0.0006
Glyma.15G124600	Chr15:9894532-9898193	CK-15-OE	Salt-15OE	16.7056	34.7377	1.05617	5e-05
Glyma.15G124700	Chr15:9904105-9911579	CK-15-OE	Salt-15OE	29.7171	66.1763	1.15502	5e-05
Glyma.15G127600	Chr15:10133565-10142463	CK-15-OE	Salt-15OE	4.11699	1.09565	-1.90981	5e-05
Glyma.15G131500	Chr15:10565843-10569314	CK-15-OE	Salt-15OE	1.73065	0.516698	-1.74393	0.00445
Glyma.15G133900	Chr15:10760415-10762557	CK-15-OE	Salt-15OE	2.3215	11.5786	2.31834	5e-05
Glyma.15G138500	Chr15:11267633-11275646	CK-15-OE	Salt-15OE	2.84257	6.27885	1.1433	0.00045
Glyma.15G154900	Chr15:12885651-12899379	CK-15-OE	Salt-15OE	1.33483	0.6197	-1.10702	0.0024
Glyma.15G169200	Chr15:15129995-15135663	CK-15-OE	Salt-15OE	21.4886	8.1261	-1.40294	5e-05
Glyma.15G171400	Chr15:15648443-15662572	CK-15-OE	Salt-15OE	4.58021	2.24594	-1.02809	0.0045
Glyma.15G177800	Chr15:16892474-16897717	CK-15-OE	Salt-15OE	76.0507	271.769	1.83735	5e-05
Glyma.15G184500	Chr15:18463614-18471980	CK-15-OE	Salt-15OE	2.52014	0.839176	-1.58646	0.00055
Glyma.15G186400	Chr15:19155844-19160634	CK-15-OE	Salt-15OE	1.25479	0.498764	-1.33101	0.0042
Glyma.15G198900	Chr15:23618755-23620424	CK-15-OE	Salt-15OE	5.20688	2.04769	-1.34642	0.0005
Glyma.15G202600	Chr15:25647229-25648285	CK-15-OE	Salt-15OE	2.79841	1.22537	-1.19139	0.01015
Glyma.15G208200	Chr15:29879010-29883258	CK-15-OE	Salt-15OE	4.19583	2.09231	-1.00386	0.0016
Glyma.15G209200	Chr15:31389863-31391434	CK-15-OE	Salt-15OE	8.9233	0.905626	-3.30059	5e-05
Glyma.15G209300	Chr15:31461925-31463528	CK-15-OE	Salt-15OE	1.56159	0.589198	-1.40619	0.00495
Glyma.15G209900	Chr15:32141272-32144042	CK-15-OE	Salt-15OE	8.04315	3.53723	-1.18514	0.00045
Glyma.15G221700	Chr15:40074378-40076893	CK-15-OE	Salt-15OE	12.5133	6.07114	-1.04342	5e-05
Glyma.15G232200	Chr15:43662200-43662912	CK-15-OE	Salt-15OE	0	0.830572	inf	5e-05
Glyma.15G234200	Chr15:44060218-44063104	CK-15-OE	Salt-15OE	0.445917	1.16178	1.38149	0.007
Glyma.15G236300	Chr15:44491841-44497509	CK-15-OE	Salt-15OE	0.744777	0.180428	-2.04539	0.0017
Glyma.15G240300	Chr15:45504588-45520591	CK-15-OE	Salt-15OE	2.96413	1.01182	-1.55065	0.00265
Glyma.15G242200	Chr15:46222961-46226406	CK-15-OE	Salt-15OE	1.86452	4.64844	1.31794	0.00015
Glyma.15G250500	Chr15:47857629-47862237	CK-15-OE	Salt-15OE	217.248	77.4751	-1.48754	5e-05
Glyma.15G253200	Chr15:48156096-48174980	CK-15-OE	Salt-15OE	27.2605	11.3208	-1.26784	5e-05
Glyma.15G254100	Chr15:48310047-48312110	CK-15-OE	Salt-15OE	0.647363	1.39887	1.11162	0.00745
Glyma.15G256000	Chr15:48531278-48532198	CK-15-OE	Salt-15OE	2.35461	18.6289	2.98399	5e-05
Glyma.15G267000	Chr15:50328607-50333381	CK-15-OE	Salt-15OE	3.79715	0.819557	-2.212	5e-05
Glyma.15G270200	Chr15:50724999-50729639	CK-15-OE	Salt-15OE	4.18958	9.88745	1.23879	5e-05
Glyma.15G272600	Chr15:51000249-51001037	CK-15-OE	Salt-15OE	1.99181	7.08216	1.83011	0.00025
-	Chr15:9110238-9110586	CK-15-OE	Salt-15OE	0	2.74197	inf	0.0002
-	Chr15:45572008-45573348	CK-15-OE	Salt-15OE	1.47068	0.387135	-1.92558	0.00295
-	Chr15:49460601-49462341	CK-15-OE	Salt-15OE	2.02273	0.775879	-1.3824	0.00215
Glyma.16G005100	Chr16:343051-350176	CK-15-OE	Salt-15OE	5.33653	1.91254	-1.48041	0.0002
Glyma.16G006900	Chr16:567778-570982	CK-15-OE	Salt-15OE	1.3671	0.51833	-1.39918	0.00965
Glyma.16G018900	Chr16:1669810-1700254	CK-15-OE	Salt-15OE	13.0326	6.48388	-1.00719	0.00255
Glyma.16G023200	Chr16:2207984-2212735	CK-15-OE	Salt-15OE	1.35087	0.545873	-1.30726	0.00295
Glyma.16G023900	Chr16:2320760-2323868	CK-15-OE	Salt-15OE	0.251664	0.642348	1.35186	0.00735
Glyma.16G025700	Chr16:2491021-2497152	CK-15-OE	Salt-15OE	13.8771	6.4309	-1.10961	0.0001
Glyma.16G028900	Chr16:2766736-2770348	CK-15-OE	Salt-15OE	23.3745	7.93803	-1.55808	5e-05
Glyma.16G032700	Chr16:3094788-3099121	CK-15-OE	Salt-15OE	6.51746	19.633	1.5909	5e-05
Glyma.16G039500	Chr16:3707141-3708855	CK-15-OE	Salt-15OE	3.08929	6.27831	1.0231	0.00045
Glyma.16G042000	Chr16:3925956-3927351	CK-15-OE	Salt-15OE	14.9223	43.029	1.52784	5e-05
Glyma.16G054700	Chr16:5396935-5397658	CK-15-OE	Salt-15OE	20.7784	5.8387	-1.83137	5e-05
Glyma.16G057600	Chr16:5650566-5655830	CK-15-OE	Salt-15OE	9.55084	4.06415	-1.23267	5e-05
Glyma.16G059400	Chr16:5806114-5808062	CK-15-OE	Salt-15OE	7.97413	20.4511	1.35878	5e-05
Glyma.16G068700	Chr16:6829982-6834225	CK-15-OE	Salt-15OE	7.59739	2.33631	-1.70127	5e-05
Glyma.16G078300	Chr16:8071646-8074974	CK-15-OE	Salt-15OE	8.52175	3.95395	-1.10786	0.00295
Glyma.16G083300	Chr16:9471454-9476646	CK-15-OE	Salt-15OE	12.6222	2.85845	-2.14266	5e-05
Glyma.16G087300	Chr16:10987738-10991342	CK-15-OE	Salt-15OE	2.00871	4.96261	1.30483	5e-05
Glyma.16G090000	Chr16:12381051-12384700	CK-15-OE	Salt-15OE	9.94835	22.2247	1.15963	5e-05
Glyma.16G097100	Chr16:18815288-18834636	CK-15-OE	Salt-15OE	0.710599	0.297118	-1.258	0.00115
Glyma.16G113000	Chr16:25112069-25116073	CK-15-OE	Salt-15OE	1.15497	0.324844	-1.83004	0.00055
Glyma.16G119200	Chr16:26625525-26672407	CK-15-OE	Salt-15OE	29.1652	6.41213	-2.18537	5e-05
Glyma.16G126400	Chr16:27765139-27775794	CK-15-OE	Salt-15OE	1.2635	0.582749	-1.11648	0.00325
Glyma.16G128800	Chr16:28110323-28112473	CK-15-OE	Salt-15OE	2.89219	0.537443	-2.42798	5e-05
Glyma.16G138500	Chr16:29564871-29566190	CK-15-OE	Salt-15OE	3.64819	0.783754	-2.21871	0.00625
Glyma.16G142500	Chr16:30104441-30105541	CK-15-OE	Salt-15OE	8.23968	3.59572	-1.19631	0.0002
Glyma.16G147200	Chr16:30790433-30794730	CK-15-OE	Salt-15OE	0.592073	1.85938	1.65098	0.00085
Glyma.16G151500	Chr16:31198907-31201131	CK-15-OE	Salt-15OE	0.320404	1.38027	2.10698	0.00405
Glyma.16G153600	Chr16:31420464-31421069	CK-15-OE	Salt-15OE	3.71071	17.4478	2.23328	5e-05
Glyma.16G156100,Glyma.16G156200	Chr16:31629370-31643846	CK-15-OE	Salt-15OE	1.14814	2.43247	1.08312	0.00105
Glyma.16G163200,Glyma.16G163300	Chr16:32192614-32209876	CK-15-OE	Salt-15OE	8.38835	17.2713	1.04191	5e-05
Glyma.16G173000	Chr16:33365496-33367017	CK-15-OE	Salt-15OE	4.03635	17.0401	2.07781	5e-05
Glyma.16G204600	Chr16:36552156-36556546	CK-15-OE	Salt-15OE	1.60836	8.2109	2.35195	5e-05
Glyma.16G205400	Chr16:36625383-36627088	CK-15-OE	Salt-15OE	18.5996	6.74714	-1.46293	0.00025
Glyma.16G208500,Glyma.16G208600	Chr16:36806715-36813869	CK-15-OE	Salt-15OE	10.3551	28.3492	1.45297	5e-05
Glyma.16G210600,Glyma.16G210800	Chr16:36968634-36991446	CK-15-OE	Salt-15OE	0.465991	1.41546	1.6029	0.00115
Glyma.16G211700	Chr16:37046676-37047788	CK-15-OE	Salt-15OE	43.4592	8.38579	-2.37364	5e-05
Glyma.16G212500	Chr16:37081155-37082204	CK-15-OE	Salt-15OE	75.029	35.0399	-1.09845	5e-05
Glyma.16G212900	Chr16:37111886-37116561	CK-15-OE	Salt-15OE	11.1811	25.5038	1.18965	5e-05
Glyma.16G015600	Chr16:1366414-1369019	CK-15-OE	Salt-15OE	6.56521	3.17717	-1.0471	0.0015
Glyma.16G017700	Chr16:1576565-1580079	CK-15-OE	Salt-15OE	16.1985	4.61841	-1.81039	5e-05
Glyma.16G020200	Chr16:1828560-1835982	CK-15-OE	Salt-15OE	3.33585	0.668925	-2.31814	5e-05
Glyma.16G022400	Chr16:2110758-2112291	CK-15-OE	Salt-15OE	9.26895	1.77911	-2.38125	5e-05
Glyma.16G026900	Chr16:2607620-2612312	CK-15-OE	Salt-15OE	10.3347	27.022	1.38664	5e-05
Glyma.16G030900	Chr16:2928912-2930349	CK-15-OE	Salt-15OE	3.40723	7.17081	1.07354	0.00085
Glyma.16G033700	Chr16:3162562-3164829	CK-15-OE	Salt-15OE	28.5376	9.51479	-1.58462	5e-05
Glyma.16G037500	Chr16:3542454-3548793	CK-15-OE	Salt-15OE	1.21781	3.42799	1.49307	5e-05
Glyma.16G039800	Chr16:3730537-3733671	CK-15-OE	Salt-15OE	2.11424	6.56607	1.63489	5e-05
Glyma.16G040400	Chr16:3796320-3797161	CK-15-OE	Salt-15OE	447.779	1187.88	1.40753	5e-05
Glyma.16G042900	Chr16:4011698-4014098	CK-15-OE	Salt-15OE	0.610463	2.27296	1.8966	5e-05
Glyma.16G055000	Chr16:5411240-5413143	CK-15-OE	Salt-15OE	4.73564	1.85974	-1.34846	0.0061
Glyma.16G056200,Glyma.16G056300	Chr16:5521252-5527534	CK-15-OE	Salt-15OE	10.807	4.03765	-1.42038	0.0024
Glyma.16G061500	Chr16:6005798-6009529	CK-15-OE	Salt-15OE	5.20832	2.28644	-1.18772	0.00105
Glyma.16G062600	Chr16:6108271-6114924	CK-15-OE	Salt-15OE	1.64299	4.08689	1.31468	0.00045
Glyma.16G076900	Chr16:7862191-7865895	CK-15-OE	Salt-15OE	0.0879562	1.09882	3.64303	0.0016
Glyma.16G077900	Chr16:8023100-8028347	CK-15-OE	Salt-15OE	4.02668	9.76097	1.27743	0.0016
Glyma.16G080800	Chr16:8586896-8589219	CK-15-OE	Salt-15OE	11.6616	5.32192	-1.13175	0.00135
Glyma.16G103900	Chr16:21014275-21018746	CK-15-OE	Salt-15OE	2.50449	10.1408	2.01759	5e-05
Glyma.16G105100	Chr16:21259497-21267517	CK-15-OE	Salt-15OE	2.26088	1.10773	-1.02928	0.0016
Glyma.16G107000	Chr16:21683552-21691916	CK-15-OE	Salt-15OE	0.896723	2.80293	1.6442	0.0042
Glyma.16G115600	Chr16:25661198-25664376	CK-15-OE	Salt-15OE	1.43365	9.54117	2.73447	5e-05
Glyma.16G116300	Chr16:25905310-25906957	CK-15-OE	Salt-15OE	24.245	9.15276	-1.40541	5e-05
Glyma.16G133900	Chr16:29063844-29068922	CK-15-OE	Salt-15OE	2.25804	0.75323	-1.58391	0.00025
Glyma.16G142200	Chr16:30066085-30068542	CK-15-OE	Salt-15OE	0.0957999	1.26768	3.72602	0.0079
Glyma.16G146700	Chr16:30755898-30759360	CK-15-OE	Salt-15OE	0.100756	3.0602	4.92469	0.0017
Glyma.16G161300	Chr16:32059024-32063395	CK-15-OE	Salt-15OE	2.17478	0.640456	-1.7637	0.00035
Glyma.16G165900	Chr16:32487230-32496306	CK-15-OE	Salt-15OE	4.50538	10.5386	1.22596	5e-05
Glyma.16G168200	Chr16:32810791-32812082	CK-15-OE	Salt-15OE	6.70714	1.6337	-2.03756	5e-05
Glyma.16G170100	Chr16:33010196-33018829	CK-15-OE	Salt-15OE	38.4432	2.7208	-3.82063	5e-05
Glyma.16G172600	Chr16:33333663-33344521	CK-15-OE	Salt-15OE	0.980141	0.423887	-1.20931	0.0015
Glyma.16G173100,Glyma.16G173200	Chr16:33368627-33379118	CK-15-OE	Salt-15OE	1.25797	0.385574	-1.70602	0.0069
Glyma.16G178000	Chr16:33901522-33902676	CK-15-OE	Salt-15OE	8.61081	3.1598	-1.44631	5e-05
Glyma.16G178800	Chr16:33950002-33953968	CK-15-OE	Salt-15OE	0.305137	1.08923	1.83577	0.00055
Glyma.16G201000	Chr16:36233586-36236952	CK-15-OE	Salt-15OE	2.3549	0.800632	-1.55645	0.0011
Glyma.16G201500	Chr16:36309080-36312395	CK-15-OE	Salt-15OE	1.74204	3.88839	1.1584	0.0002
-	Chr16:28611386-28611681	CK-15-OE	Salt-15OE	49.0819	10.7331	-2.19312	0.00175
Glyma.17G002400	Chr17:273364-279389	CK-15-OE	Salt-15OE	134.876	56.2996	-1.26043	0.0054
Glyma.17G011400	Chr17:903631-907298	CK-15-OE	Salt-15OE	0.11024	0.690214	2.64639	0.0022
Glyma.17G016700	Chr17:1234522-1237593	CK-15-OE	Salt-15OE	7.48131	3.53942	-1.07978	0.0017
Glyma.17G017500	Chr17:1323862-1326852	CK-15-OE	Salt-15OE	4.38503	9.74149	1.15156	0.0001
Glyma.17G018700	Chr17:1401809-1403067	CK-15-OE	Salt-15OE	3.20372	1.51525	-1.0802	0.0083
Glyma.17G020600,Glyma.17G020700	Chr17:1526485-1538374	CK-15-OE	Salt-15OE	28.4383	57.8981	1.02568	5e-05
Glyma.17G021700	Chr17:1578953-1589667	CK-15-OE	Salt-15OE	7.91485	3.64289	-1.11948	0.00135
Glyma.17G023900	Chr17:1742780-1743715	CK-15-OE	Salt-15OE	37.0902	15.8654	-1.22515	5e-05
Glyma.17G028000	Chr17:2092928-2097102	CK-15-OE	Salt-15OE	3.93326	1.65521	-1.24871	0.00015
Glyma.17G039200	Chr17:2903794-2932426	CK-15-OE	Salt-15OE	0.966192	2.08466	1.10943	0.0004
Glyma.17G042600	Chr17:3170652-3171983	CK-15-OE	Salt-15OE	12.2958	4.52093	-1.44348	5e-05
Glyma.17G044400	Chr17:3297123-3300873	CK-15-OE	Salt-15OE	1.00259	0.340743	-1.55698	0.0096
Glyma.17G045800	Chr17:3404917-3410491	CK-15-OE	Salt-15OE	1.51833	3.50017	1.20494	0.00025
Glyma.17G055200	Chr17:4203193-4205343	CK-15-OE	Salt-15OE	8.39768	18.4227	1.13342	5e-05
Glyma.17G056900	Chr17:4307953-4312151	CK-15-OE	Salt-15OE	2.1295	5.26572	1.30611	5e-05
Glyma.17G061300	Chr17:4667712-4674818	CK-15-OE	Salt-15OE	15.6041	7.30963	-1.09405	5e-05
Glyma.17G064600	Chr17:4988011-4993853	CK-15-OE	Salt-15OE	41.8284	99.3749	1.2484	5e-05
Glyma.17G074500	Chr17:5834908-5846099	CK-15-OE	Salt-15OE	0.48308	1.14036	1.23916	0.0005
Glyma.17G076100	Chr17:5959647-5961273	CK-15-OE	Salt-15OE	1.09327	0.108953	-3.32688	0.00815
Glyma.17G087400	Chr17:6766928-6770143	CK-15-OE	Salt-15OE	12.4607	5.14089	-1.27729	5e-05
Glyma.17G088500	Chr17:6867573-6872100	CK-15-OE	Salt-15OE	1.02027	8.75485	3.10113	5e-05
Glyma.17G093100	Chr17:7269927-7272389	CK-15-OE	Salt-15OE	0.578609	1.42434	1.29963	0.00645
Glyma.17G096600	Chr17:7605031-7608872	CK-15-OE	Salt-15OE	71.374	31.202	-1.19376	5e-05
Glyma.17G096900	Chr17:7635013-7645724	CK-15-OE	Salt-15OE	1.08647	2.28942	1.07533	0.00025
Glyma.17G098700	Chr17:7787375-7791249	CK-15-OE	Salt-15OE	0.664994	0.16404	-2.01929	0.0048
Glyma.17G102200	Chr17:8018156-8023261	CK-15-OE	Salt-15OE	2.65044	6.77054	1.35304	5e-05
Glyma.17G103400	Chr17:8118175-8122205	CK-15-OE	Salt-15OE	0.174982	1.13768	2.70081	5e-05
Glyma.17G104600	Chr17:8229193-8230014	CK-15-OE	Salt-15OE	0.970057	12.9889	3.74307	5e-05
Glyma.17G112500	Chr17:8878995-8887455	CK-15-OE	Salt-15OE	6.00755	12.279	1.03135	5e-05
Glyma.17G119000	Chr17:9408982-9409677	CK-15-OE	Salt-15OE	0.616933	4.91108	2.99285	0.0043
Glyma.17G123800	Chr17:9879195-9885937	CK-15-OE	Salt-15OE	0.737048	2.60256	1.8201	5e-05
Glyma.17G128600	Chr17:10290433-10294597	CK-15-OE	Salt-15OE	12.0415	5.2593	-1.19507	5e-05
Glyma.17G149900	Chr17:12431562-12434705	CK-15-OE	Salt-15OE	2.13394	7.19331	1.75313	5e-05
Glyma.17G151000	Chr17:12570275-12574534	CK-15-OE	Salt-15OE	7.00272	15.2287	1.12081	5e-05
Glyma.17G153800	Chr17:12913999-12919046	CK-15-OE	Salt-15OE	0.622455	1.73193	1.47634	0.00015
Glyma.17G154100	Chr17:12962457-12965411	CK-15-OE	Salt-15OE	1.00017	2.07894	1.0556	0.00635
Glyma.17G157400	Chr17:13439995-13442292	CK-15-OE	Salt-15OE	2.55004	14.1852	2.4758	5e-05
Glyma.17G160900	Chr17:13993473-13996254	CK-15-OE	Salt-15OE	2.27248	1.00348	-1.17926	0.0093
Glyma.17G163400	Chr17:14586035-14590250	CK-15-OE	Salt-15OE	7.76077	2.91444	-1.41298	0.0002
Glyma.17G170400,Glyma.17G170500	Chr17:16032493-16051950	CK-15-OE	Salt-15OE	2.22912	0.735597	-1.59949	0.00045
Glyma.17G175600	Chr17:18345743-18350954	CK-15-OE	Salt-15OE	0.22571	1.0769	2.25434	0.0008
Glyma.17G178700	Chr17:19379532-19384428	CK-15-OE	Salt-15OE	3.61276	1.47774	-1.28971	0.0002
Glyma.17G201300	Chr17:32010669-32015609	CK-15-OE	Salt-15OE	0.905037	0.325764	-1.47415	0.0085
Glyma.17G203700	Chr17:32573481-32585815	CK-15-OE	Salt-15OE	0.839537	0.323524	-1.37572	0.0076
Glyma.17G223400	Chr17:37658587-37659782	CK-15-OE	Salt-15OE	3.49872	0.717825	-2.28512	0.003
Glyma.17G226800	Chr17:38130264-38136246	CK-15-OE	Salt-15OE	2.14755	0.799726	-1.42512	0.00025
Glyma.17G227000	Chr17:38167202-38167409	CK-15-OE	Salt-15OE	595.573	124.417	-2.25909	0.00105
Glyma.17G232900	Chr17:38821989-38823220	CK-15-OE	Salt-15OE	1.37791	3.95287	1.52042	0.00135
Glyma.17G236200	Chr17:39123093-39124429	CK-15-OE	Salt-15OE	1.2591	5.30337	2.07452	5e-05
Glyma.17G237100	Chr17:39245180-39246950	CK-15-OE	Salt-15OE	89.3754	235.945	1.4005	5e-05
Glyma.17G242400	Chr17:39818352-39821184	CK-15-OE	Salt-15OE	3.04944	0.993694	-1.61767	0.0004
Glyma.17G259400	Chr17:41350655-41358566	CK-15-OE	Salt-15OE	1.94521	0.876631	-1.14989	0.0086
Glyma.17G259500,Glyma.17G259600,Glyma.17G259800	Chr17:41365991-41413037	CK-15-OE	Salt-15OE	106.592	51.4556	-1.0507	0.00065
Glyma.17G006100	Chr17:556271-560601	CK-15-OE	Salt-15OE	12.7956	25.7696	1.01003	0.00015
Glyma.17G012600	Chr17:970003-977758	CK-15-OE	Salt-15OE	0.847577	0.33537	-1.33759	0.00815
Glyma.17G013900	Chr17:1058976-1060513	CK-15-OE	Salt-15OE	8.47229	34.2671	2.016	5e-05
Glyma.17G014800	Chr17:1103985-1108236	CK-15-OE	Salt-15OE	20.9449	43.9007	1.06764	5e-05
Glyma.17G016300	Chr17:1207434-1211290	CK-15-OE	Salt-15OE	21.868	48.1661	1.1392	5e-05
Glyma.17G021400	Chr17:1566653-1575389	CK-15-OE	Salt-15OE	2.40772	0.751743	-1.67936	5e-05
Glyma.17G029600	Chr17:2174373-2181057	CK-15-OE	Salt-15OE	6.39274	13.4192	1.06979	0.00015
Glyma.17G030200,Glyma.17G030400	Chr17:2215795-2223193	CK-15-OE	Salt-15OE	11.8755	4.75563	-1.32028	0.00115
Glyma.17G030700	Chr17:2256395-2259059	CK-15-OE	Salt-15OE	0.952876	2.14553	1.17097	0.00215
Glyma.17G036300	Chr17:2663384-2664439	CK-15-OE	Salt-15OE	1.22614	3.1313	1.35264	0.0045
Glyma.17G042700	Chr17:3173850-3177441	CK-15-OE	Salt-15OE	1.66316	0.575347	-1.53142	0.0019
Glyma.17G045600	Chr17:3382411-3389457	CK-15-OE	Salt-15OE	1.83332	0.729506	-1.32947	0.00125
Glyma.17G047200	Chr17:3569008-3570670	CK-15-OE	Salt-15OE	96.7397	14.5087	-2.73719	5e-05
-	Chr17:3570770-3571274	CK-15-OE	Salt-15OE	109.959	15.856	-2.79386	5e-05
Glyma.17G047700	Chr17:3615653-3618021	CK-15-OE	Salt-15OE	0.273287	2.38741	3.12696	0.00045
Glyma.17G048900	Chr17:3716829-3719442	CK-15-OE	Salt-15OE	2.04762	4.41244	1.10763	0.00065
Glyma.17G049800	Chr17:3781888-3782955	CK-15-OE	Salt-15OE	18.5725	7.73892	-1.26297	0.0001
Glyma.17G053600	Chr17:4076878-4080511	CK-15-OE	Salt-15OE	0.104192	0.601816	2.53007	0.0026
Glyma.17G060200	Chr17:4564428-4564941	CK-15-OE	Salt-15OE	7.39889	2.75326	-1.42617	0.0043
Glyma.17G063900	Chr17:4912850-4915134	CK-15-OE	Salt-15OE	0.680174	2.84042	2.06213	5e-05
Glyma.17G064300	Chr17:4945322-4948143	CK-15-OE	Salt-15OE	0	2.00531	inf	5e-05
Glyma.17G064800	Chr17:5016278-5017851	CK-15-OE	Salt-15OE	15.7263	6.71177	-1.22841	0.00015
Glyma.17G073800	Chr17:5762299-5767295	CK-15-OE	Salt-15OE	14.0716	5.97926	-1.23475	0.0007
Glyma.17G078400	Chr17:6118029-6121227	CK-15-OE	Salt-15OE	36.4868	14.8811	-1.29389	5e-05
Glyma.17G079100	Chr17:6150411-6152061	CK-15-OE	Salt-15OE	17.2791	8.51909	-1.02026	0.0036
Glyma.17G080400	Chr17:6225289-6232821	CK-15-OE	Salt-15OE	22.7365	98.9378	2.12151	5e-05
Glyma.17G081700	Chr17:6336971-6341350	CK-15-OE	Salt-15OE	1.14978	0.357164	-1.6867	0.003
Glyma.17G084700	Chr17:6533284-6537920	CK-15-OE	Salt-15OE	1.96277	5.07831	1.37146	5e-05
Glyma.17G086600	Chr17:6689132-6695722	CK-15-OE	Salt-15OE	2.45344	0.74986	-1.71011	5e-05
Glyma.17G088200	Chr17:6843674-6849399	CK-15-OE	Salt-15OE	0.177645	0.597688	1.75039	0.00435
Glyma.17G098100	Chr17:7726115-7728983	CK-15-OE	Salt-15OE	0.958414	0.266977	-1.84394	0.0035
Glyma.17G105000	Chr17:8247254-8247954	CK-15-OE	Salt-15OE	0.810482	4.1316	2.34985	0.00155
Glyma.17G113000	Chr17:8922287-8923956	CK-15-OE	Salt-15OE	0.454524	1.77705	1.96705	0.0025
Glyma.17G114000	Chr17:9034386-9037815	CK-15-OE	Salt-15OE	4.84125	2.00768	-1.26985	0.00025
Glyma.17G127900	Chr17:10220809-10223886	CK-15-OE	Salt-15OE	0.667737	2.04947	1.6179	0.0011
Glyma.17G137300	Chr17:11083175-11086762	CK-15-OE	Salt-15OE	2.36248	9.49913	2.0075	5e-05
Glyma.17G137700	Chr17:11111682-11115601	CK-15-OE	Salt-15OE	0.599612	1.26785	1.08029	0.0094
Glyma.17G140200	Chr17:11394345-11395355	CK-15-OE	Salt-15OE	3.66312	0.823609	-2.15304	0.0006
Glyma.17G140300	Chr17:11398377-11399165	CK-15-OE	Salt-15OE	16.4554	5.20359	-1.66099	5e-05
Glyma.17G147500	Chr17:12150626-12153374	CK-15-OE	Salt-15OE	1.05446	0	#NAME?	5e-05
Glyma.17G148200	Chr17:12215377-12261415	CK-15-OE	Salt-15OE	0.867745	0.193123	-2.16775	0.0006
Glyma.17G153300	Chr17:12841597-12847583	CK-15-OE	Salt-15OE	0.812455	5.11646	2.65479	5e-05
Glyma.17G161200	Chr17:14009384-14012484	CK-15-OE	Salt-15OE	1.06494	0.391967	-1.44197	0.0059
Glyma.17G163200	Chr17:14529300-14533247	CK-15-OE	Salt-15OE	28.4515	11.016	-1.3689	5e-05
Glyma.17G165200	Chr17:14890176-14894843	CK-15-OE	Salt-15OE	6.00885	22.571	1.90931	5e-05
Glyma.17G167700	Chr17:15479879-15481925	CK-15-OE	Salt-15OE	1.09204	0.296368	-1.88156	0.0034
Glyma.17G168400	Chr17:15563259-15568964	CK-15-OE	Salt-15OE	0.68502	1.45757	1.08934	0.00645
Glyma.17G185200	Chr17:23552064-23557873	CK-15-OE	Salt-15OE	4.37357	2.12598	-1.04068	0.0005
Glyma.17G190400	Chr17:26574060-26577489	CK-15-OE	Salt-15OE	3.60957	1.33159	-1.43868	0.0007
Glyma.17G198800	Chr17:31476804-31481190	CK-15-OE	Salt-15OE	11.4672	5.58043	-1.03906	0.00355
Glyma.17G200700	Chr17:31912280-31918087	CK-15-OE	Salt-15OE	6.87115	2.97806	-1.20618	0.00055
Glyma.17G201400	Chr17:32021666-32026445	CK-15-OE	Salt-15OE	5.26003	2.35007	-1.16237	0.0028
Glyma.17G222800	Chr17:37573793-37582873	CK-15-OE	Salt-15OE	4.04503	1.83822	-1.13784	0.00065
Glyma.17G224300	Chr17:37732103-37749171	CK-15-OE	Salt-15OE	4.72198	11.9132	1.3351	5e-05
Glyma.17G225500	Chr17:37862146-37867711	CK-15-OE	Salt-15OE	4.08283	1.0571	-1.94946	5e-05
Glyma.17G231000	Chr17:38609855-38610552	CK-15-OE	Salt-15OE	101.74	354.78	1.80204	5e-05
Glyma.17G237900	Chr17:39325885-39328062	CK-15-OE	Salt-15OE	1.23431	3.62835	1.5556	5e-05
Glyma.17G239800	Chr17:39537993-39541317	CK-15-OE	Salt-15OE	0.243702	0.827198	1.76311	0.0028
Glyma.17G242600	Chr17:39845602-39846140	CK-15-OE	Salt-15OE	32.8977	16.0414	-1.03619	0.00155
Glyma.17G243100	Chr17:39903186-39908974	CK-15-OE	Salt-15OE	1.19305	2.83851	1.25049	0.0002
Glyma.17G245700	Chr17:40108631-40115517	CK-15-OE	Salt-15OE	7.39476	16.0311	1.1163	0.0001
Glyma.17G246400	Chr17:40209973-40212670	CK-15-OE	Salt-15OE	0.823488	1.91315	1.21613	0.00225
Glyma.17G258200	Chr17:41222781-41223797	CK-15-OE	Salt-15OE	17.9094	181.599	3.34197	5e-05
Glyma.17G258300	Chr17:41238003-41241016	CK-15-OE	Salt-15OE	12.8613	30.2867	1.23565	5e-05
Glyma.17G262300	Chr17:41581752-41583367	CK-15-OE	Salt-15OE	1.94111	0.837498	-1.21272	0.00935
-	Chr17:2183964-2184599	CK-15-OE	Salt-15OE	0.565609	3.14662	2.47593	0.00975
-	Chr17:4004644-4006161	CK-15-OE	Salt-15OE	1.02784	4.55526	2.14792	5e-05
-	Chr17:31263887-31264472	CK-15-OE	Salt-15OE	5.67007	25.4106	2.16399	5e-05
-	Chr17:35671986-35672366	CK-15-OE	Salt-15OE	15.2705	62.5739	2.03482	5e-05
-	Chr17:35764652-35765200	CK-15-OE	Salt-15OE	1.00943	0	#NAME?	0.0001
Glyma.18G013400	Chr18:943768-950324	CK-15-OE	Salt-15OE	10.5605	23.0037	1.12319	5e-05
Glyma.18G018600	Chr18:1365144-1368075	CK-15-OE	Salt-15OE	47.0421	101.589	1.11071	5e-05
Glyma.18G022700	Chr18:1651214-1653524	CK-15-OE	Salt-15OE	10.4634	46.1682	2.14155	5e-05
Glyma.18G025100	Chr18:1860324-1865397	CK-15-OE	Salt-15OE	1.23479	4.36847	1.82286	5e-05
Glyma.18G026500	Chr18:1968642-1972655	CK-15-OE	Salt-15OE	1.17395	2.67591	1.18866	0.00295
Glyma.18G032100	Chr18:2500351-2504003	CK-15-OE	Salt-15OE	1.9807	4.22201	1.09192	0.0005
Glyma.18G037000	Chr18:2896418-2897545	CK-15-OE	Salt-15OE	2.22685	5.42208	1.28384	0.00085
Glyma.18G041200	Chr18:3482819-3495215	CK-15-OE	Salt-15OE	3.92422	0.842792	-2.21916	5e-05
Glyma.18G053900	Chr18:4671715-4674527	CK-15-OE	Salt-15OE	4.87405	2.26807	-1.10366	0.00505
Glyma.18G054000	Chr18:4683711-4686508	CK-15-OE	Salt-15OE	13.3945	6.59095	-1.02308	0.00035
Glyma.18G061100	Chr18:5539338-5544439	CK-15-OE	Salt-15OE	10.5259	26.8184	1.34928	5e-05
Glyma.18G063200	Chr18:5779243-5784604	CK-15-OE	Salt-15OE	2.72613	1.22463	-1.15451	0.0031
Glyma.18G067800	Chr18:6283393-6285505	CK-15-OE	Salt-15OE	3.0481	1.37242	-1.15119	0.00605
Glyma.18G070900	Chr18:6654057-6658209	CK-15-OE	Salt-15OE	8.24341	4.09301	-1.01008	0.0023
Glyma.18G094500	Chr18:9644897-9649165	CK-15-OE	Salt-15OE	1.69601	0.729815	-1.21655	0.00815
Glyma.18G096400	Chr18:9875936-9881522	CK-15-OE	Salt-15OE	52.191	116.147	1.15408	5e-05
Glyma.18G113100	Chr18:13453543-13456294	CK-15-OE	Salt-15OE	9.13197	24.0788	1.39877	5e-05
Glyma.18G114000	Chr18:13684085-13689897	CK-15-OE	Salt-15OE	1.68034	0.50531	-1.73352	0.00135
Glyma.18G123800	Chr18:16046449-16050197	CK-15-OE	Salt-15OE	13.2085	28.9028	1.12975	5e-05
Glyma.18G127200	Chr18:16897357-16908440	CK-15-OE	Salt-15OE	0.539946	2.65002	2.29512	5e-05
Glyma.18G127400	Chr18:17093216-17094911	CK-15-OE	Salt-15OE	10.4152	47.1504	2.17858	5e-05
-	Chr18:18357192-18359484	CK-15-OE	Salt-15OE	1.99439	0.589526	-1.75832	0.00345
Glyma.18G139900	Chr18:21123121-21130618	CK-15-OE	Salt-15OE	3.94256	1.29602	-1.60505	5e-05
Glyma.18G148200	Chr18:25388777-25390588	CK-15-OE	Salt-15OE	0.750642	1.64243	1.12963	0.0083
Glyma.18G156900	Chr18:34846073-34851034	CK-15-OE	Salt-15OE	0.225884	0.677847	1.58538	0.00575
Glyma.18G158400	Chr18:35321794-35328427	CK-15-OE	Salt-15OE	0.263423	9.70375	5.20309	5e-05
Glyma.18G160500	Chr18:36652669-36655891	CK-15-OE	Salt-15OE	2.56664	0.687748	-1.89993	0.0001
Glyma.18G164100	Chr18:38115179-38118852	CK-15-OE	Salt-15OE	10.941	31.1019	1.50726	5e-05
Glyma.18G189600	Chr18:45757103-45763931	CK-15-OE	Salt-15OE	0.563195	1.31545	1.22384	0.00515
Glyma.18G189800	Chr18:45840125-45841620	CK-15-OE	Salt-15OE	6.6299	14.852	1.1636	0.00025
Glyma.18G189900	Chr18:45881689-45885694	CK-15-OE	Salt-15OE	1.08167	3.4643	1.67931	0.0002
Glyma.18G203300	Chr18:48457487-48462394	CK-15-OE	Salt-15OE	3.35937	1.27159	-1.40156	0.00175
Glyma.18G212200	Chr18:49872221-49875889	CK-15-OE	Salt-15OE	0.435787	2.27965	2.38712	5e-05
Glyma.18G213200	Chr18:50013377-50015386	CK-15-OE	Salt-15OE	3.10123	1.20077	-1.36889	0.00215
Glyma.18G215500	Chr18:50262429-50269603	CK-15-OE	Salt-15OE	13.4459	32.7486	1.28426	5e-05
Glyma.18G220600	Chr18:50740922-50743827	CK-15-OE	Salt-15OE	1.63275	4.96918	1.6057	0.0001
Glyma.18G220700	Chr18:50749136-50759459	CK-15-OE	Salt-15OE	3.14062	6.70726	1.09467	0.0005
Glyma.18G223900	Chr18:51148426-51149708	CK-15-OE	Salt-15OE	1.52767	3.4018	1.15497	0.00995
Glyma.18G228500	Chr18:51756424-51762359	CK-15-OE	Salt-15OE	0.655344	1.67722	1.35575	0.00185
Glyma.18G229800	Chr18:51867764-51872231	CK-15-OE	Salt-15OE	12.6788	4.99906	-1.34269	5e-05
Glyma.18G236700	Chr18:52558808-52562720	CK-15-OE	Salt-15OE	5.95928	0.240729	-4.62965	5e-05
Glyma.18G241000	Chr18:52959421-52963551	CK-15-OE	Salt-15OE	2.72492	0.890232	-1.61396	0.00045
Glyma.18G245100	Chr18:53293882-53294967	CK-15-OE	Salt-15OE	2.88848	0.951885	-1.60145	0.0013
Glyma.18G247600	Chr18:53482911-53483758	CK-15-OE	Salt-15OE	0.882778	3.22949	1.87118	0.0024
Glyma.18G254100	Chr18:54048893-54093835	CK-15-OE	Salt-15OE	0.199036	1.87657	3.23699	0.0001
Glyma.18G258000	Chr18:54359056-54361006	CK-15-OE	Salt-15OE	14.5071	7.1494	-1.02086	0.0003
Glyma.18G259400	Chr18:54518722-54520581	CK-15-OE	Salt-15OE	76.2304	34.404	-1.14779	0.00055
[truncated: 285 more rows]

## Sheet: Sheet4
Table S2 DEGs of GmbZIP15 under drought stress condition
gene	locus	sample_1	sample_2	value_1	value_2	log2(fold_change)	q_value
Glyma.01G002000	Chr01:285867-288945	CK-15-OE	Drought-15-OE	51.2349	6.57072	-2.963	5e-05
Glyma.01G002100	Chr01:291326-297375	CK-15-OE	Drought-15-OE	6.28022	1.42791	-2.1369	5e-05
Glyma.01G002200	Chr01:303811-308014	CK-15-OE	Drought-15-OE	6.32647	2.98132	-1.08545	0.0005
Glyma.01G002400	Chr01:329018-331724	CK-15-OE	Drought-15-OE	10.8268	1.91641	-2.49812	5e-05
Glyma.01G002700	Chr01:339802-343224	CK-15-OE	Drought-15-OE	48.2168	18.7505	-1.36261	5e-05
Glyma.01G002900	Chr01:344534-350289	CK-15-OE	Drought-15-OE	100.889	28.6	-1.81868	5e-05
Glyma.01G003400	Chr01:379877-381664	CK-15-OE	Drought-15-OE	10.6453	4.42632	-1.26604	5e-05
Glyma.01G003600	Chr01:387718-390823	CK-15-OE	Drought-15-OE	0.863954	3.09561	1.8412	5e-05
Glyma.01G003700	Chr01:391476-396784	CK-15-OE	Drought-15-OE	4.30318	8.93311	1.05376	0.0005
Glyma.01G004200	Chr01:425397-427700	CK-15-OE	Drought-15-OE	4.26913	40.293	3.23852	5e-05
Glyma.01G005000	Chr01:464096-466549	CK-15-OE	Drought-15-OE	2.06177	7.99335	1.95491	5e-05
Glyma.01G005200	Chr01:512340-517668	CK-15-OE	Drought-15-OE	0.826037	1.76967	1.0992	0.0013
Glyma.01G006100	Chr01:588480-598820	CK-15-OE	Drought-15-OE	30.1028	10.9135	-1.46379	5e-05
Glyma.01G007200,Glyma.01G007300	Chr01:730034-740960	CK-15-OE	Drought-15-OE	19.8032	7.57821	-1.38581	0.0003
Glyma.01G007700	Chr01:759037-761554	CK-15-OE	Drought-15-OE	4.28763	10.6443	1.31182	5e-05
Glyma.01G008400	Chr01:818046-823179	CK-15-OE	Drought-15-OE	2.25721	7.64431	1.75984	5e-05
Glyma.01G009000	Chr01:882737-883553	CK-15-OE	Drought-15-OE	0.735825	2.65056	1.84886	0.0057
Glyma.01G009200	Chr01:901694-907342	CK-15-OE	Drought-15-OE	72.8688	13.9439	-2.38567	5e-05
Glyma.01G010000,Glyma.01G010100	Chr01:973265-987665	CK-15-OE	Drought-15-OE	8.37384	3.23851	-1.37056	5e-05
Glyma.01G010200	Chr01:993023-997480	CK-15-OE	Drought-15-OE	948.883	353.186	-1.4258	5e-05
Glyma.01G010500	Chr01:1018532-1021955	CK-15-OE	Drought-15-OE	2.43691	8.62164	1.82291	5e-05
Glyma.01G010600	Chr01:1023350-1026517	CK-15-OE	Drought-15-OE	309.489	81.9707	-1.91671	5e-05
Glyma.01G011300,Glyma.01G011700	Chr01:1084423-1133564	CK-15-OE	Drought-15-OE	28.8921	13.6186	-1.0851	5e-05
Glyma.01G012400	Chr01:1197819-1201968	CK-15-OE	Drought-15-OE	9.59613	20.7189	1.11042	5e-05
Glyma.01G013500	Chr01:1284134-1293050	CK-15-OE	Drought-15-OE	4.31436	1.92243	-1.16622	0.00015
Glyma.01G013900	Chr01:1327809-1331315	CK-15-OE	Drought-15-OE	8.16346	27.2413	1.73854	5e-05
Glyma.01G014000	Chr01:1337730-1342734	CK-15-OE	Drought-15-OE	0.202869	1.06897	2.3976	5e-05
Glyma.01G014900	Chr01:1479980-1484286	CK-15-OE	Drought-15-OE	34.8224	16.4059	-1.0858	5e-05
Glyma.01G015300	Chr01:1507118-1508864	CK-15-OE	Drought-15-OE	4.63411	11.302	1.28621	5e-05
Glyma.01G015600	Chr01:1521980-1527320	CK-15-OE	Drought-15-OE	1.31817	2.87262	1.12383	0.00205
Glyma.01G017000	Chr01:1622885-1624365	CK-15-OE	Drought-15-OE	8.6321	88.7716	3.36231	5e-05
Glyma.01G017100	Chr01:1634012-1637492	CK-15-OE	Drought-15-OE	16.088	35.2781	1.13279	5e-05
Glyma.01G017400	Chr01:1653677-1657150	CK-15-OE	Drought-15-OE	37.2393	10.7986	-1.78599	5e-05
Glyma.01G017700	Chr01:1689029-1692054	CK-15-OE	Drought-15-OE	16.1977	50.1568	1.63065	5e-05
Glyma.01G018100	Chr01:1745242-1746141	CK-15-OE	Drought-15-OE	57.0705	15.0737	-1.92071	5e-05
Glyma.01G018400	Chr01:1772896-1774869	CK-15-OE	Drought-15-OE	10.2208	23.5934	1.20687	5e-05
Glyma.01G019200	Chr01:1839152-1846864	CK-15-OE	Drought-15-OE	1.07878	26.7542	4.63229	5e-05
Glyma.01G019300	Chr01:1865691-1868540	CK-15-OE	Drought-15-OE	2.54835	1.1837	-1.10626	0.00035
Glyma.01G019400	Chr01:1886627-1890852	CK-15-OE	Drought-15-OE	25.3403	7.40756	-1.77436	5e-05
Glyma.01G019500	Chr01:1905828-1906826	CK-15-OE	Drought-15-OE	3.23522	1.32933	-1.28316	0.0098
Glyma.01G019700	Chr01:1941088-1943035	CK-15-OE	Drought-15-OE	1.69946	0.603884	-1.49274	0.0021
Glyma.01G021000	Chr01:2122588-2125447	CK-15-OE	Drought-15-OE	0.670268	229.471	8.41936	5e-05
Glyma.01G021400	Chr01:2171114-2176385	CK-15-OE	Drought-15-OE	6.50534	17.9232	1.46213	5e-05
Glyma.01G021600	Chr01:2189922-2194537	CK-15-OE	Drought-15-OE	8.47295	27.4048	1.69349	5e-05
Glyma.01G021700	Chr01:2197775-2200232	CK-15-OE	Drought-15-OE	1.97361	8.18628	2.05237	5e-05
Glyma.01G022600	Chr01:2281356-2286917	CK-15-OE	Drought-15-OE	6.03608	12.6454	1.06693	5e-05
Glyma.01G022800	Chr01:2296900-2303966	CK-15-OE	Drought-15-OE	0.567487	3.07729	2.439	5e-05
Glyma.01G023200	Chr01:2331637-2339160	CK-15-OE	Drought-15-OE	9.96228	20.5469	1.04437	0.0001
Glyma.01G023300	Chr01:2343206-2348080	CK-15-OE	Drought-15-OE	28.3476	64.2432	1.18032	5e-05
Glyma.01G023600	Chr01:2380848-2402441	CK-15-OE	Drought-15-OE	2.13317	1.03076	-1.04928	0.0003
Glyma.01G025300	Chr01:2649209-2652718	CK-15-OE	Drought-15-OE	5.48518	1.68837	-1.69991	5e-05
Glyma.01G025600	Chr01:2702812-2706006	CK-15-OE	Drought-15-OE	3.48319	14.5839	2.0659	5e-05
Glyma.01G026400	Chr01:2765243-2767576	CK-15-OE	Drought-15-OE	0.339429	2.54062	2.904	5e-05
Glyma.01G027500	Chr01:2870427-2877471	CK-15-OE	Drought-15-OE	12.0652	42.1779	1.80564	5e-05
Glyma.01G027800	Chr01:2895689-2900577	CK-15-OE	Drought-15-OE	0.801261	0.0953428	-3.07108	0.0021
Glyma.01G028200	Chr01:2934852-2938526	CK-15-OE	Drought-15-OE	33.1852	11.7357	-1.49964	5e-05
Glyma.01G028500	Chr01:2999966-3001495	CK-15-OE	Drought-15-OE	4.58031	1.85282	-1.30572	0.0036
Glyma.01G028700	Chr01:3014194-3020497	CK-15-OE	Drought-15-OE	9.49132	4.26389	-1.15444	5e-05
Glyma.01G030300	Chr01:3178069-3179816	CK-15-OE	Drought-15-OE	1.33753	17.6741	3.72399	5e-05
Glyma.01G031500	Chr01:3278501-3282846	CK-15-OE	Drought-15-OE	2.80865	15.8151	2.49336	5e-05
Glyma.01G033700	Chr01:3526380-3533019	CK-15-OE	Drought-15-OE	2.39637	0.531548	-2.17258	0.0006
Glyma.01G033800,Glyma.01G033900	Chr01:3535698-3549390	CK-15-OE	Drought-15-OE	53.3021	17.0184	-1.6471	5e-05
Glyma.01G034000	Chr01:3552795-3554993	CK-15-OE	Drought-15-OE	59.7976	1.57076	-5.25056	5e-05
Glyma.01G034200	Chr01:3564063-3572490	CK-15-OE	Drought-15-OE	6.25059	1.56048	-2.00201	5e-05
Glyma.01G034400	Chr01:3582059-3583811	CK-15-OE	Drought-15-OE	2.4692	0.487004	-2.34204	0.0002
Glyma.01G034700	Chr01:3598546-3602598	CK-15-OE	Drought-15-OE	16.9201	4.37	-1.95304	5e-05
Glyma.01G034800	Chr01:3605332-3607320	CK-15-OE	Drought-15-OE	4.46996	1.42521	-1.64908	5e-05
Glyma.01G034900	Chr01:3613544-3615901	CK-15-OE	Drought-15-OE	3.32968	0.161178	-4.36866	0.00045
Glyma.01G035700	Chr01:3738151-3741884	CK-15-OE	Drought-15-OE	19.8311	5.43441	-1.86757	5e-05
Glyma.01G036200	Chr01:3791179-3811613	CK-15-OE	Drought-15-OE	9.03711	3.45269	-1.38814	5e-05
Glyma.01G037200	Chr01:3946314-3948100	CK-15-OE	Drought-15-OE	0.561657	7.44433	3.72838	5e-05
Glyma.01G038400	Chr01:4092063-4096596	CK-15-OE	Drought-15-OE	0.770943	0.354599	-1.12044	0.0101
Glyma.01G038500	Chr01:4115989-4118441	CK-15-OE	Drought-15-OE	2.58367	6.62038	1.35749	5e-05
Glyma.01G038800	Chr01:4162464-4166825	CK-15-OE	Drought-15-OE	9.06211	19.0744	1.07372	5e-05
Glyma.01G038900	Chr01:4182743-4185349	CK-15-OE	Drought-15-OE	1.4018	0.32623	-2.10331	0.00375
Glyma.01G039000	Chr01:4212428-4221344	CK-15-OE	Drought-15-OE	1.17692	0.396088	-1.57112	0.0001
Glyma.01G039200	Chr01:4239454-4243315	CK-15-OE	Drought-15-OE	3.63426	1.42684	-1.34884	0.0002
Glyma.01G040200	Chr01:4345722-4347332	CK-15-OE	Drought-15-OE	284.976	138.848	-1.03733	5e-05
Glyma.01G040400	Chr01:4369830-4378855	CK-15-OE	Drought-15-OE	5.77324	17.6822	1.61485	5e-05
Glyma.01G040500	Chr01:4380965-4383169	CK-15-OE	Drought-15-OE	8.41403	1.64994	-2.35039	5e-05
Glyma.01G041300	Chr01:4428584-4434867	CK-15-OE	Drought-15-OE	6.4349	13.0354	1.01844	5e-05
Glyma.01G041400	Chr01:4457127-4461721	CK-15-OE	Drought-15-OE	8.92689	22.2382	1.31681	5e-05
Glyma.01G041500	Chr01:4485001-4496448	CK-15-OE	Drought-15-OE	4.97977	1.62591	-1.61483	0.0031
Glyma.01G041700	Chr01:4530105-4532731	CK-15-OE	Drought-15-OE	2.38513	4.93194	1.04809	0.00055
Glyma.01G043000	Chr01:4683288-4689188	CK-15-OE	Drought-15-OE	34.3914	9.51355	-1.85399	5e-05
Glyma.01G043800	Chr01:4771956-4777481	CK-15-OE	Drought-15-OE	3.77181	1.55871	-1.2749	5e-05
Glyma.01G044000	Chr01:4828065-4829670	CK-15-OE	Drought-15-OE	183.997	66.7592	-1.46264	5e-05
Glyma.01G044100	Chr01:4841033-4848720	CK-15-OE	Drought-15-OE	4.39669	18.5767	2.079	5e-05
Glyma.01G044600	Chr01:4922420-4925287	CK-15-OE	Drought-15-OE	2.45014	0.424797	-2.52802	5e-05
Glyma.01G045100	Chr01:5059853-5063734	CK-15-OE	Drought-15-OE	4.16379	17.9599	2.10881	5e-05
Glyma.01G045200	Chr01:5106052-5107135	CK-15-OE	Drought-15-OE	9.68855	32.9761	1.76707	5e-05
Glyma.01G045300	Chr01:5132709-5135851	CK-15-OE	Drought-15-OE	1.28379	3.48536	1.44089	0.00025
Glyma.01G045800	Chr01:5277069-5281549	CK-15-OE	Drought-15-OE	2.5083	33.274	3.72962	5e-05
Glyma.01G046000	Chr01:5317205-5321170	CK-15-OE	Drought-15-OE	1.30991	4.63724	1.8238	5e-05
Glyma.01G047900	Chr01:5585128-5586802	CK-15-OE	Drought-15-OE	1.30165	6.20102	2.25216	5e-05
Glyma.01G048100	Chr01:5605304-5607452	CK-15-OE	Drought-15-OE	1.41446	0.512898	-1.46351	0.002
Glyma.01G048500	Chr01:5659552-5665638	CK-15-OE	Drought-15-OE	1.69206	5.48957	1.69791	5e-05
Glyma.01G049100	Chr01:5717562-5719993	CK-15-OE	Drought-15-OE	2.88053	0.513772	-2.48713	5e-05
Glyma.01G050100	Chr01:5887153-5889544	CK-15-OE	Drought-15-OE	72.5688	6.55128	-3.4695	5e-05
Glyma.01G050500	Chr01:5994188-5997069	CK-15-OE	Drought-15-OE	10.5	26.6734	1.34502	0.00015
Glyma.01G052700	Chr01:6440814-6444119	CK-15-OE	Drought-15-OE	5.9018	63.6932	3.43191	5e-05
Glyma.01G053800	Chr01:6810995-6816226	CK-15-OE	Drought-15-OE	0.420714	3.80339	3.17637	5e-05
Glyma.01G054000	Chr01:6955911-6957783	CK-15-OE	Drought-15-OE	11.9664	33.8628	1.50071	5e-05
Glyma.01G054400	Chr01:7002014-7004894	CK-15-OE	Drought-15-OE	2.51218	0.711811	-1.81937	0.00085
Glyma.01G055000	Chr01:7112583-7116323	CK-15-OE	Drought-15-OE	2.26106	0.705071	-1.68116	0.0002
Glyma.01G055400	Chr01:7165677-7167174	CK-15-OE	Drought-15-OE	102.698	23.2036	-2.14599	5e-05
Glyma.01G058100,Glyma.01G058200	Chr01:7650188-7655923	CK-15-OE	Drought-15-OE	3.67668	9.09745	1.30706	0.00075
Glyma.01G058300	Chr01:7673837-7676281	CK-15-OE	Drought-15-OE	17.305	42.1161	1.28318	5e-05
Glyma.01G059100	Chr01:7805801-7809582	CK-15-OE	Drought-15-OE	2.54716	1.00077	-1.34777	0.0002
Glyma.01G061000	Chr01:8397418-8398861	CK-15-OE	Drought-15-OE	2.62753	0.713289	-1.88115	0.0008
Glyma.01G061100	Chr01:8436334-8438675	CK-15-OE	Drought-15-OE	10.8664	3.09956	-1.80974	5e-05
Glyma.01G061800	Chr01:8532372-8535077	CK-15-OE	Drought-15-OE	0.793721	9.93028	3.64513	5e-05
Glyma.01G062100	Chr01:8627175-8631264	CK-15-OE	Drought-15-OE	4.80708	1.47729	-1.7022	5e-05
Glyma.01G063000	Chr01:8921297-8924709	CK-15-OE	Drought-15-OE	11.9527	24.6056	1.04165	5e-05
Glyma.01G063100	Chr01:8957073-8960268	CK-15-OE	Drought-15-OE	3.08692	0.612446	-2.33352	5e-05
Glyma.01G063700	Chr01:9099407-9105345	CK-15-OE	Drought-15-OE	0.358245	3.3889	3.2418	5e-05
Glyma.01G064600	Chr01:9691822-9695967	CK-15-OE	Drought-15-OE	0.544013	2.04773	1.91231	0.0001
Glyma.01G065400	Chr01:10070699-10076396	CK-15-OE	Drought-15-OE	5.64281	0.961167	-2.55356	5e-05
Glyma.01G067300	Chr01:10969997-10973414	CK-15-OE	Drought-15-OE	1.72198	0.4967	-1.79362	0.0047
Glyma.01G068000	Chr01:11288737-11297869	CK-15-OE	Drought-15-OE	79.3979	17.321	-2.19658	5e-05
Glyma.01G068800	Chr01:11533256-11539608	CK-15-OE	Drought-15-OE	2.45916	1.16091	-1.08291	0.00085
Glyma.01G069000	Chr01:11591807-11592486	CK-15-OE	Drought-15-OE	2.94011	27.3811	3.21924	5e-05
Glyma.01G069500	Chr01:11732151-11738183	CK-15-OE	Drought-15-OE	10.0993	1.40985	-2.84065	5e-05
Glyma.01G070200	Chr01:12015012-12021494	CK-15-OE	Drought-15-OE	1.16816	2.86576	1.29468	0.001
Glyma.01G070400	Chr01:12565348-12574539	CK-15-OE	Drought-15-OE	0.683898	1.75443	1.35915	0.00035
Glyma.01G071700	Chr01:12951039-12956255	CK-15-OE	Drought-15-OE	1.41766	0.521044	-1.44404	0.0005
Glyma.01G072000	Chr01:13104030-13106314	CK-15-OE	Drought-15-OE	1.29118	3.14269	1.28332	0.00045
Glyma.01G072900,Glyma.01G073000	Chr01:13455838-13467439	CK-15-OE	Drought-15-OE	4.08144	1.15485	-1.82137	0.0001
Glyma.01G073500	Chr01:14194919-14208251	CK-15-OE	Drought-15-OE	0.887881	0.277173	-1.67958	0.001
Glyma.01G074800	Chr01:16555203-16559087	CK-15-OE	Drought-15-OE	48.0988	17.3904	-1.46771	5e-05
Glyma.01G076100	Chr01:17473345-17488561	CK-15-OE	Drought-15-OE	28.7465	10.2103	-1.49337	5e-05
Glyma.01G076900	Chr01:18297564-18303581	CK-15-OE	Drought-15-OE	36.9351	4.19828	-3.13712	5e-05
Glyma.01G077100	Chr01:18734654-18736681	CK-15-OE	Drought-15-OE	0.686514	7.42609	3.43524	5e-05
Glyma.01G077300	Chr01:18838382-18856715	CK-15-OE	Drought-15-OE	34.632	15.3635	-1.1726	5e-05
Glyma.01G077600	Chr01:19217953-19225083	CK-15-OE	Drought-15-OE	5.3028	10.966	1.04822	0.0001
Glyma.01G078000	Chr01:19734762-19744751	CK-15-OE	Drought-15-OE	8.30236	3.46484	-1.26073	0.00275
Glyma.01G078800	Chr01:20581142-20582048	CK-15-OE	Drought-15-OE	132.894	21.5232	-2.62631	5e-05
Glyma.01G079200	Chr01:20644344-20647102	CK-15-OE	Drought-15-OE	3.3128	1.03782	-1.67449	0.00105
Glyma.01G080200	Chr01:21841492-21845164	CK-15-OE	Drought-15-OE	33.5712	13.3049	-1.33527	5e-05
Glyma.01G080400	Chr01:22123567-22126731	CK-15-OE	Drought-15-OE	26.9354	10.1346	-1.41022	5e-05
Glyma.01G080500	Chr01:22445852-22447409	CK-15-OE	Drought-15-OE	18.9637	73.3564	1.95168	5e-05
Glyma.01G081100	Chr01:23302751-23305560	CK-15-OE	Drought-15-OE	5.90735	1.74503	-1.75926	5e-05
Glyma.01G081300	Chr01:23397669-23402901	CK-15-OE	Drought-15-OE	34.7337	6.55218	-2.40629	5e-05
Glyma.01G081600	Chr01:23676251-23681805	CK-15-OE	Drought-15-OE	32.5185	98.6539	1.60112	5e-05
Glyma.01G081700	Chr01:23698532-23701924	CK-15-OE	Drought-15-OE	1.38188	0.429756	-1.68504	0.00165
Glyma.01G081900	Chr01:23798253-23813425	CK-15-OE	Drought-15-OE	0.787706	0.068847	-3.51619	0.00595
Glyma.01G082700,Glyma.01G082800,Glyma.01G082900	Chr01:24095748-24106308	CK-15-OE	Drought-15-OE	79.53	1.4125	-5.81517	5e-05
Glyma.01G083400	Chr01:24322798-24326231	CK-15-OE	Drought-15-OE	2.55507	1.21806	-1.06878	0.0102
Glyma.01G084500	Chr01:24832711-24844287	CK-15-OE	Drought-15-OE	3.16304	1.16356	-1.44277	5e-05
Glyma.01G086000	Chr01:25495741-25504243	CK-15-OE	Drought-15-OE	0.388328	1.12181	1.53049	0.0085
Glyma.01G086700	Chr01:25842301-25844918	CK-15-OE	Drought-15-OE	0.950912	2.97355	1.6448	0.0002
Glyma.01G087000,Glyma.01G087100	Chr01:26205314-26243998	CK-15-OE	Drought-15-OE	22.6865	6.94782	-1.7072	5e-05
Glyma.01G087700	Chr01:26564972-26577517	CK-15-OE	Drought-15-OE	6.09678	1.71232	-1.8321	5e-05
Glyma.01G087800	Chr01:26610747-26612779	CK-15-OE	Drought-15-OE	4.39	1.76081	-1.31798	5e-05
Glyma.01G089300	Chr01:27014317-27023785	CK-15-OE	Drought-15-OE	112.969	28.3486	-1.99457	5e-05
Glyma.01G091300	Chr01:27619279-27620219	CK-15-OE	Drought-15-OE	5.33176	0	#NAME?	5e-05
Glyma.01G095900	Chr01:30191329-30191622	CK-15-OE	Drought-15-OE	116.005	22.9931	-2.33492	5e-05
Glyma.01G096000	Chr01:30431179-30433742	CK-15-OE	Drought-15-OE	14.1918	29.5939	1.06025	5e-05
Glyma.01G096200	Chr01:30592393-30593278	CK-15-OE	Drought-15-OE	279.505	43.2039	-2.69364	5e-05
Glyma.01G097000	Chr01:31566268-31567578	CK-15-OE	Drought-15-OE	4.33083	10.1187	1.22431	0.0001
Glyma.01G097900	Chr01:32298851-32301763	CK-15-OE	Drought-15-OE	0.533079	1.65392	1.63347	0.00015
Glyma.01G098400	Chr01:32703124-32707037	CK-15-OE	Drought-15-OE	2.85619	0.898735	-1.66813	5e-05
Glyma.01G098700	Chr01:32881079-32884497	CK-15-OE	Drought-15-OE	5.27867	84.617	4.0027	5e-05
Glyma.01G099800	Chr01:33261107-33274284	CK-15-OE	Drought-15-OE	0.0426961	93.3469	11.0943	0.00035
Glyma.01G103200	Chr01:34459247-34463144	CK-15-OE	Drought-15-OE	6.21804	14.3743	1.20896	0.00095
Glyma.01G104100	Chr01:35075046-35085310	CK-15-OE	Drought-15-OE	3.39064	1.00698	-1.75152	5e-05
Glyma.01G105600	Chr01:35687685-35690419	CK-15-OE	Drought-15-OE	1.35625	11.0345	3.02433	5e-05
Glyma.01G106000	Chr01:35856496-35858671	CK-15-OE	Drought-15-OE	2.91396	21.9946	2.9161	5e-05
Glyma.01G106100	Chr01:35880937-35883036	CK-15-OE	Drought-15-OE	5.93952	2.79242	-1.08883	0.00095
Glyma.01G106200	Chr01:35918033-35919778	CK-15-OE	Drought-15-OE	13.4064	28.34	1.07991	5e-05
Glyma.01G106500	Chr01:36103009-36105425	CK-15-OE	Drought-15-OE	0.201687	0.716825	1.8295	0.00815
Glyma.01G106800	Chr01:36419655-36422132	CK-15-OE	Drought-15-OE	0	16.6021	inf	5e-05
Glyma.01G107700	Chr01:36806915-36811175	CK-15-OE	Drought-15-OE	2.35162	0.336976	-2.80294	0.0001
Glyma.01G108000	Chr01:36876800-36881579	CK-15-OE	Drought-15-OE	2.04592	4.7006	1.2001	0.0007
Glyma.01G108700	Chr01:37018691-37022017	CK-15-OE	Drought-15-OE	3.19833	39.6689	3.63261	5e-05
Glyma.01G109200	Chr01:37229454-37231239	CK-15-OE	Drought-15-OE	2.49219	1.05252	-1.24357	0.0021
Glyma.01G109700	Chr01:37333965-37338604	CK-15-OE	Drought-15-OE	9.39212	4.04734	-1.21447	5e-05
Glyma.01G110400	Chr01:37512941-37517508	CK-15-OE	Drought-15-OE	0.262517	0.891847	1.76438	0.0063
Glyma.01G112600	Chr01:38353593-38358163	CK-15-OE	Drought-15-OE	1.51215	0.655412	-1.20613	0.00395
Glyma.01G112900	Chr01:38606634-38608976	CK-15-OE	Drought-15-OE	9.43072	20.3464	1.10933	5e-05
Glyma.01G113100	Chr01:38712017-38713114	CK-15-OE	Drought-15-OE	2.57592	0	#NAME?	5e-05
Glyma.01G113200	Chr01:38755064-38758956	CK-15-OE	Drought-15-OE	14.1697	2.60512	-2.44338	5e-05
Glyma.01G114000	Chr01:39289922-39297610	CK-15-OE	Drought-15-OE	8.03343	2.70763	-1.56899	5e-05
Glyma.01G114400	Chr01:39584591-39586937	CK-15-OE	Drought-15-OE	0.657379	5.16891	2.97506	5e-05
Glyma.01G114800	Chr01:39687454-39688421	CK-15-OE	Drought-15-OE	78.5233	21.903	-1.84199	5e-05
Glyma.01G115900	Chr01:40072015-40074796	CK-15-OE	Drought-15-OE	3614.3	1572.66	-1.20051	5e-05
Glyma.01G117000	Chr01:40366280-40370125	CK-15-OE	Drought-15-OE	1.92951	0.518794	-1.895	0.00015
Glyma.01G117900	Chr01:40636079-40646114	CK-15-OE	Drought-15-OE	0.272385	0.693742	1.34875	0.0001
Glyma.01G119500	Chr01:41160039-41170441	CK-15-OE	Drought-15-OE	6.64753	3.04547	-1.12615	5e-05
Glyma.01G120000,Glyma.01G120300	Chr01:41270984-41332296	CK-15-OE	Drought-15-OE	0.0588762	1.14958	4.28728	0.0007
Glyma.01G120400	Chr01:41337541-41341197	CK-15-OE	Drought-15-OE	30.7175	7.9517	-1.94973	5e-05
Glyma.01G120800	Chr01:41380695-41382891	CK-15-OE	Drought-15-OE	0.416064	2.03254	2.28841	0.00025
Glyma.01G121700	Chr01:41856668-41859157	CK-15-OE	Drought-15-OE	169.934	25.2504	-2.75059	5e-05
Glyma.01G122300	Chr01:42014676-42020317	CK-15-OE	Drought-15-OE	2.6003	0.781031	-1.73523	5e-05
Glyma.01G122600	Chr01:42021584-42058746	CK-15-OE	Drought-15-OE	36.7731	1.61323	-4.51063	5e-05
Glyma.01G123100	Chr01:42339391-42341084	CK-15-OE	Drought-15-OE	0	15.8006	inf	5e-05
Glyma.01G125900	Chr01:43467838-43475450	CK-15-OE	Drought-15-OE	15.7081	44.9282	1.51611	5e-05
Glyma.01G127200	Chr01:43807033-43808134	CK-15-OE	Drought-15-OE	8.16207	25.669	1.65302	5e-05
Glyma.01G128100	Chr01:44021617-44025300	CK-15-OE	Drought-15-OE	0.224834	1.2343	2.45676	0.0002
Glyma.01G129400	Chr01:44326499-44333360	CK-15-OE	Drought-15-OE	21.7247	346.074	3.99367	5e-05
Glyma.01G131200	Chr01:44700531-44701798	CK-15-OE	Drought-15-OE	1.50419	6.6139	2.13651	5e-05
Glyma.01G131500	Chr01:44789011-44792912	CK-15-OE	Drought-15-OE	5.31753	15.4931	1.54279	5e-05
Glyma.01G131800	Chr01:44840589-44843220	CK-15-OE	Drought-15-OE	0.450277	1.06358	1.24004	0.00265
Glyma.01G131900	Chr01:44855861-44857831	CK-15-OE	Drought-15-OE	0.592311	1.74055	1.55512	0.0007
Glyma.01G132300	Chr01:45073285-45078920	CK-15-OE	Drought-15-OE	1.78911	3.96773	1.14907	0.0006
Glyma.01G132500	Chr01:45184861-45186419	CK-15-OE	Drought-15-OE	2688.87	9595.66	1.83538	5e-05
Glyma.01G134600	Chr01:45617061-45626181	CK-15-OE	Drought-15-OE	0.343956	6.01146	4.12742	5e-05
Glyma.01G134700	Chr01:45655720-45661304	CK-15-OE	Drought-15-OE	0.37924	10.9663	4.85382	5e-05
Glyma.01G136000	Chr01:45850968-45855393	CK-15-OE	Drought-15-OE	9.51699	20.0628	1.07594	0.0001
Glyma.01G137500	Chr01:46403906-46405146	CK-15-OE	Drought-15-OE	0.303453	2.27982	2.90938	0.00045
Glyma.01G140100	Chr01:46787352-46812990	CK-15-OE	Drought-15-OE	17.1552	3.59162	-2.25594	0.0083
Glyma.01G141900	Chr01:47399143-47432820	CK-15-OE	Drought-15-OE	2.44093	11.3624	2.21876	5e-05
Glyma.01G143100	Chr01:47640875-47648188	CK-15-OE	Drought-15-OE	3.34399	6.75912	1.01526	0.00095
Glyma.01G145400	Chr01:48017505-48024254	CK-15-OE	Drought-15-OE	69.161	19.1683	-1.85123	5e-05
Glyma.01G147400	Chr01:48389462-48393041	CK-15-OE	Drought-15-OE	0.150383	1.48635	3.30506	5e-05
Glyma.01G148300	Chr01:48548741-48553046	CK-15-OE	Drought-15-OE	1.73875	9.17945	2.40035	5e-05
Glyma.01G148800	Chr01:48581817-48583087	CK-15-OE	Drought-15-OE	67.9338	12.9469	-2.39153	5e-05
Glyma.01G149300	Chr01:48618514-48623640	CK-15-OE	Drought-15-OE	30.1038	11.4083	-1.39986	5e-05
Glyma.01G149800	Chr01:48700088-48705979	CK-15-OE	Drought-15-OE	0.562173	1.18843	1.07997	0.00655
Glyma.01G150700	Chr01:48766080-48775821	CK-15-OE	Drought-15-OE	17.483	6.22052	-1.49085	5e-05
Glyma.01G151400	Chr01:48821122-48822162	CK-15-OE	Drought-15-OE	21.5858	5.41879	-1.99404	0.0001
Glyma.01G151700	Chr01:48849707-48855215	CK-15-OE	Drought-15-OE	3.48977	1.65079	-1.07998	0.00035
Glyma.01G152100	Chr01:48886581-48910523	CK-15-OE	Drought-15-OE	3.88695	1.0484	-1.89044	5e-05
Glyma.01G152500	Chr01:48952457-48958205	CK-15-OE	Drought-15-OE	2.38343	5.48557	1.2026	0.00015
Glyma.01G152700	Chr01:48963150-48967064	CK-15-OE	Drought-15-OE	11.0609	34.9377	1.65932	5e-05
Glyma.01G152900	Chr01:49006353-49014635	CK-15-OE	Drought-15-OE	7.41482	17.2179	1.21542	5e-05
Glyma.01G153100	Chr01:49020072-49027128	CK-15-OE	Drought-15-OE	0.486642	1.86096	1.93511	5e-05
Glyma.01G153200	Chr01:49031971-49040525	CK-15-OE	Drought-15-OE	3.4372	7.1077	1.04815	5e-05
Glyma.01G153300	Chr01:49049374-49052384	CK-15-OE	Drought-15-OE	0.545245	2.09932	1.94495	0.0002
Glyma.01G154000	Chr01:49131013-49133148	CK-15-OE	Drought-15-OE	1.21971	19.1639	3.97379	5e-05
Glyma.01G154500,Glyma.01G154600	Chr01:49196539-49208272	CK-15-OE	Drought-15-OE	1.84275	0.547011	-1.75222	5e-05
Glyma.01G156200	Chr01:49361345-49366442	CK-15-OE	Drought-15-OE	7.39969	17.8164	1.26767	5e-05
Glyma.01G156700	Chr01:49417999-49422754	CK-15-OE	Drought-15-OE	1.64806	5.78081	1.8105	5e-05
Glyma.01G157300	Chr01:49512428-49516713	CK-15-OE	Drought-15-OE	1.83972	15.7096	3.09408	5e-05
Glyma.01G157600	Chr01:49557884-49567435	CK-15-OE	Drought-15-OE	9.83532	3.87621	-1.34332	5e-05
Glyma.01G158200	Chr01:49623403-49627741	CK-15-OE	Drought-15-OE	1.12986	3.01412	1.41559	5e-05
Glyma.01G159400	Chr01:49746186-49756140	CK-15-OE	Drought-15-OE	1.41207	3.5281	1.32108	5e-05
Glyma.01G159700	Chr01:49821062-49824498	CK-15-OE	Drought-15-OE	0.976494	0.119582	-3.02962	0.00215
Glyma.01G160100	Chr01:49867062-49871891	CK-15-OE	Drought-15-OE	4.36427	23.279	2.41522	5e-05
Glyma.01G163000	Chr01:50088586-50092706	CK-15-OE	Drought-15-OE	4.51842	17.1699	1.92599	5e-05
Glyma.01G163100	Chr01:50095390-50097367	CK-15-OE	Drought-15-OE	11.5882	2.37091	-2.28914	5e-05
Glyma.01G164000	Chr01:50154839-50161550	CK-15-OE	Drought-15-OE	7.67797	2.62108	-1.55056	5e-05
Glyma.01G166100	Chr01:50366829-50372430	CK-15-OE	Drought-15-OE	2.82907	7.71214	1.4468	5e-05
Glyma.01G167700	Chr01:50530239-50531768	CK-15-OE	Drought-15-OE	31.3461	79.4997	1.34267	5e-05
Glyma.01G167900	Chr01:50536301-50541332	CK-15-OE	Drought-15-OE	0.269455	0.861873	1.67743	0.0099
Glyma.01G168000	Chr01:50564893-50566856	CK-15-OE	Drought-15-OE	34.053	114.837	1.75374	5e-05
Glyma.01G168200	Chr01:50582821-50591006	CK-15-OE	Drought-15-OE	3.24411	1.03987	-1.64143	5e-05
Glyma.01G168400	Chr01:50605678-50608020	CK-15-OE	Drought-15-OE	11.9205	0.970698	-3.61827	5e-05
Glyma.01G168500	Chr01:50609597-50614249	CK-15-OE	Drought-15-OE	87.3607	18.7839	-2.21749	5e-05
Glyma.01G168900,Glyma.01G169000	Chr01:50639787-50654889	CK-15-OE	Drought-15-OE	8.05176	22.1473	1.45976	5e-05
Glyma.01G169800	Chr01:50726048-50733347	CK-15-OE	Drought-15-OE	8.06521	17.0423	1.07933	5e-05
Glyma.01G169900	Chr01:50734598-50738578	CK-15-OE	Drought-15-OE	14.1778	6.73681	-1.0735	5e-05
Glyma.01G170200	Chr01:50763805-50769670	CK-15-OE	Drought-15-OE	19.5147	1.18437	-4.04238	5e-05
Glyma.01G170300	Chr01:50770156-50773422	CK-15-OE	Drought-15-OE	54.8605	110.074	1.00463	0.0001
Glyma.01G170700	Chr01:50793926-50800725	CK-15-OE	Drought-15-OE	1.36623	0.592693	-1.20484	0.00355
Glyma.01G172000	Chr01:50924043-50928250	CK-15-OE	Drought-15-OE	4.20244	13.8279	1.71828	5e-05
Glyma.01G173600	Chr01:51051682-51054726	CK-15-OE	Drought-15-OE	1.7997	0.517686	-1.79761	0.0003
Glyma.01G173800	Chr01:51067612-51074164	CK-15-OE	Drought-15-OE	2.2525	0.626665	-1.84576	5e-05
Glyma.01G174000	Chr01:51095631-51101559	CK-15-OE	Drought-15-OE	0.587063	2.26766	1.94961	5e-05
Glyma.01G175200	Chr01:51171929-51176589	CK-15-OE	Drought-15-OE	4.803	0.460473	-3.38275	5e-05
Glyma.01G175300	Chr01:51183059-51189498	CK-15-OE	Drought-15-OE	0.430018	0.989537	1.20236	0.0055
Glyma.01G175500	Chr01:51219680-51224948	CK-15-OE	Drought-15-OE	1.77405	6.22191	1.81031	5e-05
Glyma.01G176200	Chr01:51279618-51281582	CK-15-OE	Drought-15-OE	2.56074	14.1539	2.46656	5e-05
Glyma.01G176600	Chr01:51330378-51334194	CK-15-OE	Drought-15-OE	8.18502	17.7389	1.11586	5e-05
Glyma.01G177200	Chr01:51367499-51369576	CK-15-OE	Drought-15-OE	2.63375	5.75477	1.12764	0.0001
Glyma.01G177400	Chr01:51377574-51385173	CK-15-OE	Drought-15-OE	0.698144	0.215416	-1.6964	0.0045
Glyma.01G177700	Chr01:51412284-51422054	CK-15-OE	Drought-15-OE	20.4027	52.1473	1.35383	5e-05
Glyma.01G178000	Chr01:51435453-51437016	CK-15-OE	Drought-15-OE	26.8536	66.9691	1.31838	5e-05
Glyma.01G178500	Chr01:51465236-51468899	CK-15-OE	Drought-15-OE	0.84677	5.79551	2.77489	5e-05
Glyma.01G178600	Chr01:51471064-51472576	CK-15-OE	Drought-15-OE	11.3143	25.5123	1.17304	5e-05
Glyma.01G179300	Chr01:51519272-51530379	CK-15-OE	Drought-15-OE	1.18134	0.333451	-1.82488	5e-05
Glyma.01G180200	Chr01:51653095-51658260	CK-15-OE	Drought-15-OE	1.85253	0.73558	-1.33254	0.0009
Glyma.01G180400	Chr01:51665275-51670329	CK-15-OE	Drought-15-OE	2.35965	0.794136	-1.57111	0.00585
Glyma.01G182400	Chr01:51801134-51807504	CK-15-OE	Drought-15-OE	1.11474	2.46305	1.14374	0.001
Glyma.01G182600	Chr01:51813067-51814088	CK-15-OE	Drought-15-OE	204.981	63.136	-1.69896	5e-05
Glyma.01G182700	Chr01:51814213-51822918	CK-15-OE	Drought-15-OE	23.9397	4.71231	-2.3449	5e-05
Glyma.01G183100	Chr01:51843423-51847358	CK-15-OE	Drought-15-OE	2.55816	7.2281	1.49851	5e-05
Glyma.01G183300,Glyma.01G183400	Chr01:51854822-51864770	CK-15-OE	Drought-15-OE	3.80767	11.3163	1.57142	5e-05
Glyma.01G183800	Chr01:51907178-51913727	CK-15-OE	Drought-15-OE	2.0202	4.21686	1.06167	0.00045
Glyma.01G184600	Chr01:51992678-51997358	CK-15-OE	Drought-15-OE	11.273	0.638092	-4.14296	5e-05
Glyma.01G185300	Chr01:52063743-52070632	CK-15-OE	Drought-15-OE	76.1023	34.1625	-1.15553	5e-05
Glyma.01G185400	Chr01:52082705-52084812	CK-15-OE	Drought-15-OE	11.1118	1.76754	-2.65228	5e-05
Glyma.01G185800	Chr01:52114296-52116638	CK-15-OE	Drought-15-OE	0.751702	35.8066	5.57392	5e-05
Glyma.01G186500	Chr01:52183665-52184570	CK-15-OE	Drought-15-OE	1.57049	4.84975	1.6267	0.0021
Glyma.01G186800	Chr01:52207875-52209161	CK-15-OE	Drought-15-OE	3.88426	0.706806	-2.45825	0.0038
Glyma.01G186800	Chr01:52207875-52209161	CK-15-OE	Drought-15-OE	6.49829	0.245848	-4.72422	0.0042
Glyma.01G187200	Chr01:52237286-52245653	CK-15-OE	Drought-15-OE	4.89968	0.936621	-2.38715	0.004
Glyma.01G188100	Chr01:52316164-52318653	CK-15-OE	Drought-15-OE	64.7985	17.2845	-1.90648	5e-05
Glyma.01G189100	Chr01:52419445-52422364	CK-15-OE	Drought-15-OE	3.79699	10.6773	1.49161	5e-05
Glyma.01G189200	Chr01:52433138-52437026	CK-15-OE	Drought-15-OE	1.98371	4.06397	1.03469	0.00085
Glyma.01G189500	Chr01:52453014-52460790	CK-15-OE	Drought-15-OE	3.85831	1.26465	-1.60923	5e-05
Glyma.01G189600	Chr01:52461365-52463442	CK-15-OE	Drought-15-OE	0.941586	3.59496	1.93281	5e-05
Glyma.01G190300	Chr01:52511845-52513110	CK-15-OE	Drought-15-OE	0.401201	1.58292	1.98019	0.0077
Glyma.01G190900	Chr01:52555620-52557449	CK-15-OE	Drought-15-OE	3.91573	31.1871	2.99359	5e-05
Glyma.01G191200	Chr01:52585817-52587494	CK-15-OE	Drought-15-OE	18.3016	6.30386	-1.53766	5e-05
Glyma.01G191300	Chr01:52591669-52595335	CK-15-OE	Drought-15-OE	0.256732	2.58413	3.33134	5e-05
Glyma.01G191500	Chr01:52609233-52614224	CK-15-OE	Drought-15-OE	1.22506	0.406213	-1.59255	0.00115
Glyma.01G191600	Chr01:52614476-52617676	CK-15-OE	Drought-15-OE	48.6273	18.1172	-1.4244	5e-05
Glyma.01G191900	Chr01:52637975-52641839	CK-15-OE	Drought-15-OE	1.23854	0.475784	-1.38026	0.00855
Glyma.01G192200	Chr01:52655987-52660890	CK-15-OE	Drought-15-OE	18.8204	5.27939	-1.83386	5e-05
Glyma.01G192300	Chr01:52666025-52670114	CK-15-OE	Drought-15-OE	13.8616	6.04554	-1.19715	5e-05
Glyma.01G192400	Chr01:52671617-52674426	CK-15-OE	Drought-15-OE	1.24579	0.379262	-1.71579	0.00485
Glyma.01G193200	Chr01:52777083-52782560	CK-15-OE	Drought-15-OE	0.575816	1.15741	1.00723	0.00355
Glyma.01G193600	Chr01:52814303-52820173	CK-15-OE	Drought-15-OE	3.16379	12.4478	1.97616	5e-05
Glyma.01G193900	Chr01:52835678-52839906	CK-15-OE	Drought-15-OE	1.16584	0.497067	-1.22986	0.0071
Glyma.01G195000	Chr01:52920864-52924028	CK-15-OE	Drought-15-OE	1.35691	0.540583	-1.32774	0.00285
Glyma.01G195700	Chr01:52971832-52972524	CK-15-OE	Drought-15-OE	0	6.3548	inf	5e-05
Glyma.01G197300	Chr01:53135359-53137264	CK-15-OE	Drought-15-OE	0.316268	0.926571	1.55076	0.00865
Glyma.01G197500	Chr01:53144120-53149001	CK-15-OE	Drought-15-OE	4.301	1.41167	-1.60727	5e-05
Glyma.01G198900	Chr01:53282977-53287009	CK-15-OE	Drought-15-OE	0.139419	0.651593	2.22455	0.0074
Glyma.01G199200	Chr01:53307562-53310361	CK-15-OE	Drought-15-OE	13.4379	4.71266	-1.5117	5e-05
Glyma.01G199600	Chr01:53330655-53336012	CK-15-OE	Drought-15-OE	1.35848	0.556064	-1.28867	0.00075
Glyma.01G199700	Chr01:53347889-53350790	CK-15-OE	Drought-15-OE	836.941	238.853	-1.80901	5e-05
Glyma.01G200400,Glyma.01G200500	Chr01:53401725-53410460	CK-15-OE	Drought-15-OE	1.03925	2.84654	1.45367	0.0001
Glyma.01G201000	Chr01:53464002-53466373	CK-15-OE	Drought-15-OE	547.636	257.758	-1.0872	5e-05
Glyma.01G201900,Glyma.01G202000	Chr01:53493912-53498302	CK-15-OE	Drought-15-OE	9.43478	28.2588	1.58264	5e-05
Glyma.01G202700	Chr01:53546707-53548994	CK-15-OE	Drought-15-OE	0.0920152	1.10092	3.58069	0.00095
Glyma.01G203100	Chr01:53583165-53602461	CK-15-OE	Drought-15-OE	35.5446	10.8577	-1.71092	5e-05
Glyma.01G203300	Chr01:53631237-53633797	CK-15-OE	Drought-15-OE	5.83109	14.7128	1.33524	5e-05
Glyma.01G203400	Chr01:53662609-53665746	CK-15-OE	Drought-15-OE	2.81888	25.0678	3.15264	5e-05
Glyma.01G203500	Chr01:53667258-53670201	CK-15-OE	Drought-15-OE	0.237141	4.38891	4.21005	5e-05
Glyma.01G203600	Chr01:53675798-53677511	CK-15-OE	Drought-15-OE	28.0331	12.4263	-1.17374	0.00015
Glyma.01G204400	Chr01:53722327-53724096	CK-15-OE	Drought-15-OE	1.76832	19.416	3.4568	5e-05
Glyma.01G204800	Chr01:53748391-53751095	CK-15-OE	Drought-15-OE	0	59.0934	inf	5e-05
Glyma.01G205200	Chr01:53778698-53780917	CK-15-OE	Drought-15-OE	42.0598	100.395	1.25517	5e-05
Glyma.01G205400	Chr01:53791331-53793476	CK-15-OE	Drought-15-OE	318.445	79.4743	-2.00248	5e-05
Glyma.01G205800	Chr01:53818679-53819583	CK-15-OE	Drought-15-OE	3.54862	13.8073	1.96011	5e-05
Glyma.01G206500	Chr01:53862539-53874052	CK-15-OE	Drought-15-OE	5.43081	1.04441	-2.37848	5e-05
Glyma.01G207100	Chr01:53907444-53909543	CK-15-OE	Drought-15-OE	0.160336	1.91319	3.57681	0.00025
Glyma.01G207900	Chr01:53980111-53983526	CK-15-OE	Drought-15-OE	0.173093	1.35432	2.96795	0.00055
Glyma.01G208000	Chr01:53984745-53987463	CK-15-OE	Drought-15-OE	44.842	15.0489	-1.5752	5e-05
Glyma.01G208700	Chr01:54037607-54043106	CK-15-OE	Drought-15-OE	1.94121	0.395812	-2.29407	5e-05
Glyma.01G210600	Chr01:54190041-54200338	CK-15-OE	Drought-15-OE	1.9745	0.416618	-2.24469	5e-05
Glyma.01G211200	Chr01:54274061-54278138	CK-15-OE	Drought-15-OE	11.3582	23.3648	1.0406	5e-05
Glyma.01G211300	Chr01:54280935-54282024	CK-15-OE	Drought-15-OE	1.61462	8.27438	2.35746	5e-05
Glyma.01G211900	Chr01:54348641-54352377	CK-15-OE	Drought-15-OE	1.41975	0.556436	-1.35135	0.0016
Glyma.01G212000	Chr01:54354451-54357612	CK-15-OE	Drought-15-OE	3.19115	8.78724	1.46133	5e-05
Glyma.01G212300	Chr01:54381130-54384077	CK-15-OE	Drought-15-OE	0.905438	0.239108	-1.92096	0.0053
Glyma.01G212500	Chr01:54395656-54397774	CK-15-OE	Drought-15-OE	0.7204	7.53088	3.38595	5e-05
Glyma.01G212800	Chr01:54409304-54412754	CK-15-OE	Drought-15-OE	1.2476	3.25188	1.38212	0.0001
Glyma.01G213300	Chr01:54466822-54469095	CK-15-OE	Drought-15-OE	31.7895	7.22385	-2.13771	5e-05
Glyma.01G213400	Chr01:54471170-54474582	CK-15-OE	Drought-15-OE	8.42131	3.80678	-1.14547	0.00015
Glyma.01G213500	Chr01:54475958-54479749	CK-15-OE	Drought-15-OE	1.89048	5.232	1.46861	0.0002
Glyma.01G214100	Chr01:54514431-54518897	CK-15-OE	Drought-15-OE	13.7477	4.5178	-1.6055	5e-05
Glyma.01G214600	Chr01:54554209-54556579	CK-15-OE	Drought-15-OE	8.9091	182.601	4.35727	5e-05
Glyma.01G214700	Chr01:54558660-54565577	CK-15-OE	Drought-15-OE	5.17885	10.8274	1.06398	5e-05
Glyma.01G217400	Chr01:54770772-54773002	CK-15-OE	Drought-15-OE	4.08605	10.021	1.29425	5e-05
Glyma.01G217700	Chr01:54785363-54786929	CK-15-OE	Drought-15-OE	3.01491	9.01228	1.57978	0.00015
Glyma.01G217900	Chr01:54797487-54805432	CK-15-OE	Drought-15-OE	3.76424	8.58094	1.18878	0.0001
Glyma.01G218300	Chr01:54838493-54842120	CK-15-OE	Drought-15-OE	5.62769	14.8646	1.40127	5e-05
Glyma.01G218500,Glyma.01G218600	Chr01:54847780-54855038	CK-15-OE	Drought-15-OE	8.43654	39.2157	2.21671	5e-05
Glyma.01G218800	Chr01:54860808-54866642	CK-15-OE	Drought-15-OE	0.645575	1.37307	1.08875	0.0036
Glyma.01G219000	Chr01:54870112-54875242	CK-15-OE	Drought-15-OE	1.08578	18.4534	4.08708	5e-05
Glyma.01G219400,Glyma.01G219500	Chr01:54898588-54902150	CK-15-OE	Drought-15-OE	44.8958	144.641	1.68782	5e-05
Glyma.01G219900	Chr01:54935369-54941107	CK-15-OE	Drought-15-OE	0	6.87088	inf	5e-05
Glyma.01G221400	Chr01:55041338-55043332	CK-15-OE	Drought-15-OE	25.1364	8.60233	-1.54698	5e-05
Glyma.01G221700	Chr01:55082778-55087338	CK-15-OE	Drought-15-OE	0.330214	1.12066	1.76288	0.00565
Glyma.01G222000	Chr01:55096891-55100601	CK-15-OE	Drought-15-OE	1.00802	2.19121	1.1202	0.00395
Glyma.01G222500	Chr01:55130832-55140868	CK-15-OE	Drought-15-OE	2.00838	8.00488	1.99485	5e-05
Glyma.01G222600	Chr01:55141597-55142782	CK-15-OE	Drought-15-OE	1.2575	75.8466	5.91445	5e-05
Glyma.01G223500	Chr01:55225885-55230579	CK-15-OE	Drought-15-OE	72.532	24.2717	-1.57934	5e-05
Glyma.01G223600	Chr01:55232813-55237060	CK-15-OE	Drought-15-OE	0.439106	3.04415	2.7934	5e-05
Glyma.01G224600	Chr01:55341191-55342146	CK-15-OE	Drought-15-OE	2.57844	0.346317	-2.89633	0.00425
Glyma.01G225000	Chr01:55371770-55372715	CK-15-OE	Drought-15-OE	0.402249	1.71169	2.08926	0.00625
Glyma.01G225100	Chr01:55383898-55386369	CK-15-OE	Drought-15-OE	0	10.2767	inf	5e-05
Glyma.01G225800	Chr01:55452580-55456886	CK-15-OE	Drought-15-OE	2.37486	97.3066	5.35662	5e-05
Glyma.01G226200	Chr01:55472016-55475182	CK-15-OE	Drought-15-OE	0.756023	0.0939114	-3.00906	0.0031
Glyma.01G227200	Chr01:55567445-55572912	CK-15-OE	Drought-15-OE	1.73957	0.861725	-1.01343	0.00295
Glyma.01G227400	Chr01:55583408-55587136	CK-15-OE	Drought-15-OE	63.0296	18.9616	-1.73295	5e-05
Glyma.01G228700	Chr01:55659009-55660950	CK-15-OE	Drought-15-OE	3.36804	17.2556	2.35708	5e-05
Glyma.01G229000	Chr01:55686044-55689191	CK-15-OE	Drought-15-OE	3.58836	9.47956	1.4015	5e-05
Glyma.01G229200	Chr01:55696569-55709587	CK-15-OE	Drought-15-OE	12.8746	4.87384	-1.40139	5e-05
Glyma.01G229900	Chr01:55749218-55753929	CK-15-OE	Drought-15-OE	0.488613	1.34305	1.45875	0.0024
Glyma.01G230600	Chr01:55790029-55793488	CK-15-OE	Drought-15-OE	2.03926	0.14109	-3.85336	5e-05
Glyma.01G231300,Glyma.01G231400	Chr01:55833946-55840617	CK-15-OE	Drought-15-OE	3.42328	1.43345	-1.25588	0.0004
Glyma.01G231700	Chr01:55856414-55863866	CK-15-OE	Drought-15-OE	9.28816	4.42006	-1.07133	0.0001
Glyma.01G232500	Chr01:55898457-55903928	CK-15-OE	Drought-15-OE	1.24974	3.05835	1.29113	5e-05
Glyma.01G232600	Chr01:55909199-55912671	CK-15-OE	Drought-15-OE	32.0179	77.5327	1.27593	5e-05
Glyma.01G236500	Chr01:56194028-56194868	CK-15-OE	Drought-15-OE	1.30573	5.38373	2.04375	5e-05
Glyma.01G236800	Chr01:56204128-56207132	CK-15-OE	Drought-15-OE	6.82394	1.59388	-2.09807	5e-05
Glyma.01G237400	Chr01:56234071-56237119	CK-15-OE	Drought-15-OE	0.584367	1.59896	1.45219	0.00165
Glyma.01G237800	Chr01:56251369-56254132	CK-15-OE	Drought-15-OE	37.5045	14.4483	-1.37616	5e-05
Glyma.01G238000	Chr01:56259740-56280327	CK-15-OE	Drought-15-OE	161.644	60.2127	-1.42468	5e-05
Glyma.01G238600	Chr01:56294499-56297459	CK-15-OE	Drought-15-OE	2.10505	11.2306	2.41551	5e-05
Glyma.01G238800	Chr01:56317140-56322861	CK-15-OE	Drought-15-OE	6.87204	60.4138	3.13607	5e-05
Glyma.01G239500	Chr01:56360161-56361708	CK-15-OE	Drought-15-OE	3.10497	7.59545	1.29055	5e-05
Glyma.01G239600	Chr01:56367072-56375265	CK-15-OE	Drought-15-OE	5.54003	23.0693	2.05801	5e-05
Glyma.01G240500	Chr01:56437480-56441707	CK-15-OE	Drought-15-OE	1.63135	0.401438	-2.02282	0.0001
Glyma.01G241200	Chr01:56475140-56476991	CK-15-OE	Drought-15-OE	4.47708	15.4566	1.7876	5e-05
Glyma.01G241400,Glyma.01G241500	Chr01:56540001-56546342	CK-15-OE	Drought-15-OE	5.45834	29.877	2.4525	5e-05
Glyma.01G241700	Chr01:56554569-56555176	CK-15-OE	Drought-15-OE	2.27205	8.08953	1.83206	0.0003
Glyma.01G242000	Chr01:56560466-56564418	CK-15-OE	Drought-15-OE	105.602	234.095	1.14846	5e-05
Glyma.01G242300	Chr01:56581025-56589226	CK-15-OE	Drought-15-OE	1.92193	0.842384	-1.19001	0.0006
Glyma.01G243300	Chr01:56621045-56622617	CK-15-OE	Drought-15-OE	106.038	44.9644	-1.23772	5e-05
Glyma.01G244500	Chr01:56688885-56690806	CK-15-OE	Drought-15-OE	4.68358	11.3358	1.2752	0.0001
Glyma.01G244600	Chr01:56692569-56694334	CK-15-OE	Drought-15-OE	2.38499	0.517016	-2.2057	5e-05
Glyma.01G245500	Chr01:56784148-56787965	CK-15-OE	Drought-15-OE	25.9356	12.1556	-1.09331	0.0003
Glyma.02G000300	Chr02:27155-30502	CK-15-OE	Drought-15-OE	5.78192	0.567448	-3.34899	0.00015
Glyma.02G000400	Chr02:40098-44249	CK-15-OE	Drought-15-OE	1.58207	5.34055	1.75517	5e-05
Glyma.02G000600	Chr02:66162-71743	CK-15-OE	Drought-15-OE	2.82017	7.86589	1.47983	5e-05
Glyma.02G000900	Chr02:109271-112589	CK-15-OE	Drought-15-OE	322.506	112.818	-1.51533	5e-05
Glyma.02G001100	Chr02:132931-134901	CK-15-OE	Drought-15-OE	5.63431	59.2749	3.39511	5e-05
Glyma.02G001400	Chr02:156642-162452	CK-15-OE	Drought-15-OE	1.58642	0.548407	-1.53246	0.0001
Glyma.02G001700	Chr02:203730-205720	CK-15-OE	Drought-15-OE	25.2933	8.60884	-1.55486	5e-05
Glyma.02G002000	Chr02:237611-245007	CK-15-OE	Drought-15-OE	142.104	64.3208	-1.14359	5e-05
Glyma.02G003100	Chr02:346362-354600	CK-15-OE	Drought-15-OE	0.475675	1.03166	1.11692	0.00345
Glyma.02G004700,Glyma.02G004800	Chr02:513505-524678	CK-15-OE	Drought-15-OE	0.42716	16.4317	5.26556	5e-05
Glyma.02G005200	Chr02:574678-579262	CK-15-OE	Drought-15-OE	60.4983	8.98403	-2.75146	5e-05
Glyma.02G005500	Chr02:597875-601924	CK-15-OE	Drought-15-OE	277.483	135.566	-1.0334	5e-05
Glyma.02G005600	Chr02:604824-607323	CK-15-OE	Drought-15-OE	0.165978	0.918848	2.46884	0.0081
Glyma.02G006000	Chr02:653249-659153	CK-15-OE	Drought-15-OE	5.15948	2.435	-1.0833	0.00045
Glyma.02G006300	Chr02:687879-688386	CK-15-OE	Drought-15-OE	0	1.08324	inf	5e-05
Glyma.02G006600	Chr02:701760-706633	CK-15-OE	Drought-15-OE	2.57809	0.524199	-2.29812	5e-05
Glyma.02G007400	Chr02:765014-766775	CK-15-OE	Drought-15-OE	0.213483	0.989655	2.21281	0.0097
Glyma.02G007700	Chr02:794971-806547	CK-15-OE	Drought-15-OE	35.0751	16.3717	-1.09925	0.00015
Glyma.02G007800	Chr02:807312-814760	CK-15-OE	Drought-15-OE	3.57818	1.66999	-1.09939	0.0003
Glyma.02G008000	Chr02:822821-829313	CK-15-OE	Drought-15-OE	2.27341	8.19067	1.84912	5e-05
Glyma.02G008200	Chr02:837175-839625	CK-15-OE	Drought-15-OE	60.7198	20.506	-1.56612	5e-05
Glyma.02G008200	Chr02:837175-839625	CK-15-OE	Drought-15-OE	16.1781	4.04625	-1.99939	0.00935
Glyma.02G008500	Chr02:856598-860765	CK-15-OE	Drought-15-OE	5.86585	13.1931	1.16937	5e-05
Glyma.02G009000	Chr02:889028-893255	CK-15-OE	Drought-15-OE	40.8629	18.1266	-1.17269	5e-05
Glyma.02G009100	Chr02:893426-896145	CK-15-OE	Drought-15-OE	4.79973	11.3012	1.23544	5e-05
Glyma.02G009300	Chr02:913656-916309	CK-15-OE	Drought-15-OE	0.283792	1.32421	2.22223	0.0014
Glyma.02G009400	Chr02:922171-923187	CK-15-OE	Drought-15-OE	0.299739	6.46165	4.43012	0.00015
Glyma.02G009500	Chr02:932320-933067	CK-15-OE	Drought-15-OE	1.36273	26.6761	4.29097	5e-05
Glyma.02G010200	Chr02:979353-981094	CK-15-OE	Drought-15-OE	26.7106	9.92976	-1.42758	5e-05
Glyma.02G010300,Glyma.02G010400	Chr02:986604-995030	CK-15-OE	Drought-15-OE	8.74374	1.25327	-2.80255	5e-05
Glyma.02G010900	Chr02:1024234-1026549	CK-15-OE	Drought-15-OE	1.67745	3.40256	1.02035	0.00425
Glyma.02G011200	Chr02:1057828-1058998	CK-15-OE	Drought-15-OE	0.249066	1.18777	2.25366	0.00965
Glyma.02G012300	Chr02:1112827-1115953	CK-15-OE	Drought-15-OE	1.61062	3.481	1.11188	0.004
Glyma.02G012700	Chr02:1131585-1133118	CK-15-OE	Drought-15-OE	13.6809	43.8405	1.6801	5e-05
Glyma.02G013500	Chr02:1225229-1231908	CK-15-OE	Drought-15-OE	0.135173	0.821465	2.60339	5e-05
Glyma.02G013700	Chr02:1240533-1244260	CK-15-OE	Drought-15-OE	1.28922	6.57155	2.34974	5e-05
Glyma.02G014900	Chr02:1318622-1321156	CK-15-OE	Drought-15-OE	196.282	46.7516	-2.06984	5e-05
Glyma.02G015200	Chr02:1332691-1334237	CK-15-OE	Drought-15-OE	14.6841	7.25652	-1.01691	0.00115
Glyma.02G017100	Chr02:1520742-1522550	CK-15-OE	Drought-15-OE	10.807	72.9177	2.7543	5e-05
Glyma.02G017400	Chr02:1540692-1549470	CK-15-OE	Drought-15-OE	1.17301	0.542103	-1.11358	0.0047
Glyma.02G018700	Chr02:1608637-1614335	CK-15-OE	Drought-15-OE	0.160479	2.25005	3.8095	0.0001
Glyma.02G019000	Chr02:1658139-1661018	CK-15-OE	Drought-15-OE	8.27102	18.256	1.14223	5e-05
Glyma.02G019500	Chr02:1738401-1741896	CK-15-OE	Drought-15-OE	15.0095	44.6346	1.57228	5e-05
Glyma.02G019600	Chr02:1764146-1767848	CK-15-OE	Drought-15-OE	290.851	82.7987	-1.8126	5e-05
Glyma.02G019900,Glyma.02G020000	Chr02:1816416-1827387	CK-15-OE	Drought-15-OE	19.0802	8.27756	-1.2048	0.0001
Glyma.02G020900	Chr02:1889281-1892227	CK-15-OE	Drought-15-OE	0	0.6847	inf	5e-05
Glyma.02G021300,Glyma.02G021400,Glyma.02G021500	Chr02:1899802-1906855	CK-15-OE	Drought-15-OE	1.6541	6.1001	1.88278	5e-05
Glyma.02G021600	Chr02:1913140-1917663	CK-15-OE	Drought-15-OE	29.8631	203.672	2.76981	5e-05
Glyma.02G022000	Chr02:1955798-1959903	CK-15-OE	Drought-15-OE	57.7001	24.6151	-1.22903	5e-05
Glyma.02G022300	Chr02:2020746-2023102	CK-15-OE	Drought-15-OE	1.80104	4.69613	1.38264	0.0001
Glyma.02G022500	Chr02:2049445-2055422	CK-15-OE	Drought-15-OE	0.989185	0.386592	-1.35543	0.00465
Glyma.02G023500	Chr02:2120956-2123333	CK-15-OE	Drought-15-OE	1.29464	4.03649	1.64055	5e-05
Glyma.02G024200	Chr02:2152654-2160738	CK-15-OE	Drought-15-OE	2.65573	7.87245	1.5677	5e-05
Glyma.02G026400	Chr02:2358272-2363793	CK-15-OE	Drought-15-OE	38.1131	6.53929	-2.54308	5e-05
Glyma.02G026900	Chr02:2442023-2444063	CK-15-OE	Drought-15-OE	5.4831	15.4173	1.49149	5e-05
Glyma.02G027400	Chr02:2467542-2469109	CK-15-OE	Drought-15-OE	1.96325	7.08214	1.85094	5e-05
Glyma.02G027600	Chr02:2480608-2485409	CK-15-OE	Drought-15-OE	8.81183	39.872	2.17786	5e-05
Glyma.02G028400,Glyma.02G028600,Glyma.02G028700	Chr02:2576709-2616021	CK-15-OE	Drought-15-OE	19.4072	110.116	2.50437	5e-05
Glyma.02G028800	Chr02:2625276-2627188	CK-15-OE	Drought-15-OE	0.866002	0.0397754	-4.44442	0.00265
Glyma.02G029800	Chr02:2729327-2740411	CK-15-OE	Drought-15-OE	10.7811	3.64398	-1.56491	5e-05
Glyma.02G030100	Chr02:2774486-2778418	CK-15-OE	Drought-15-OE	21.6429	5.84744	-1.88801	5e-05
Glyma.02G030200	Chr02:2795792-2799541	CK-15-OE	Drought-15-OE	3.80613	1.81687	-1.06687	0.0004
Glyma.02G030900	Chr02:2850606-2853930	CK-15-OE	Drought-15-OE	19.9755	7.35698	-1.44105	5e-05
Glyma.02G031100	Chr02:2883519-2885667	CK-15-OE	Drought-15-OE	1.56658	0.570074	-1.4584	0.00805
Glyma.02G031200	Chr02:2890338-2893554	CK-15-OE	Drought-15-OE	10.0121	4.02628	-1.31423	5e-05
Glyma.02G031700	Chr02:2913161-2916063	CK-15-OE	Drought-15-OE	9.16755	2.95805	-1.63189	5e-05
Glyma.02G032300	Chr02:2949685-2951107	CK-15-OE	Drought-15-OE	106.135	11.2522	-3.23762	5e-05
Glyma.02G033200	Chr02:3059687-3062394	CK-15-OE	Drought-15-OE	1.10186	0.108977	-3.33785	0.0053
Glyma.02G033400	Chr02:3085911-3089405	CK-15-OE	Drought-15-OE	1.44058	0.292921	-2.29806	0.0002
Glyma.02G033700	Chr02:3132031-3134368	CK-15-OE	Drought-15-OE	0.48449	2.36065	2.28464	5e-05
Glyma.02G034000	Chr02:3157711-3162381	CK-15-OE	Drought-15-OE	4.96041	123.82	4.64165	5e-05
Glyma.02G034200	Chr02:3168259-3170814	CK-15-OE	Drought-15-OE	0.0918658	11.2396	6.93485	0.00015
Glyma.02G034400	Chr02:3181389-3188282	CK-15-OE	Drought-15-OE	0.897232	0.180892	-2.31035	0.0001
Glyma.02G034500	Chr02:3193126-3195921	CK-15-OE	Drought-15-OE	0.114535	0.938136	3.03401	0.00075
Glyma.02G034700	Chr02:3210805-3213856	CK-15-OE	Drought-15-OE	18.6456	4.80884	-1.95508	5e-05
Glyma.02G035200	Chr02:3264239-3265610	CK-15-OE	Drought-15-OE	2.44286	21.9008	3.16434	5e-05
Glyma.02G036400	Chr02:3363315-3365152	CK-15-OE	Drought-15-OE	8.59867	3.7136	-1.21129	5e-05
Glyma.02G036500	Chr02:3384869-3390599	CK-15-OE	Drought-15-OE	8.34806	3.92105	-1.0902	5e-05
Glyma.02G036700	Chr02:3402301-3406770	CK-15-OE	Drought-15-OE	2.56035	0.715562	-1.83919	5e-05
Glyma.02G037000	Chr02:3442696-3445994	CK-15-OE	Drought-15-OE	19.7128	7.3301	-1.42722	5e-05
Glyma.02G038000	Chr02:3533702-3541991	CK-15-OE	Drought-15-OE	7.27118	2.3505	-1.62922	5e-05
Glyma.02G038800	Chr02:3618924-3626387	CK-15-OE	Drought-15-OE	24.8999	7.12062	-1.80606	5e-05
Glyma.02G039000	Chr02:3642306-3645752	CK-15-OE	Drought-15-OE	7.50337	2.5008	-1.58515	5e-05
Glyma.02G039700	Chr02:3723624-3724989	CK-15-OE	Drought-15-OE	170.741	55.843	-1.61236	5e-05
Glyma.02G039900	Chr02:3740499-3749572	CK-15-OE	Drought-15-OE	5.66738	0.243006	-4.54362	5e-05
Glyma.02G040000	Chr02:3753069-3754692	CK-15-OE	Drought-15-OE	6.39952	1.31423	-2.28374	5e-05
Glyma.02G040700	Chr02:3830529-3832199	CK-15-OE	Drought-15-OE	2.39213	25.1645	3.39502	5e-05
Glyma.02G041400	Chr02:3873048-3892911	CK-15-OE	Drought-15-OE	3.6009	1.53214	-1.23281	5e-05
Glyma.02G041900	Chr02:3951872-3953886	CK-15-OE	Drought-15-OE	1.39508	5.52912	1.9867	5e-05
Glyma.02G042500	Chr02:3995111-3998421	CK-15-OE	Drought-15-OE	7.99913	1.03496	-2.95027	5e-05
Glyma.02G042700	Chr02:4007238-4008338	CK-15-OE	Drought-15-OE	0.672561	2.19678	1.70766	0.00415
Glyma.02G043500	Chr02:4058111-4060923	CK-15-OE	Drought-15-OE	1.41882	6.80905	2.26276	5e-05
Glyma.02G044300	Chr02:4109392-4112225	CK-15-OE	Drought-15-OE	0.787816	0.130354	-2.59542	0.0085
Glyma.02G044800	Chr02:4145207-4148397	CK-15-OE	Drought-15-OE	2.37483	5.10842	1.10505	0.00015
Glyma.02G046800	Chr02:4302899-4312761	CK-15-OE	Drought-15-OE	16.0194	1.5582	-3.36187	5e-05
Glyma.02G047400	Chr02:4356202-4358686	CK-15-OE	Drought-15-OE	0.491069	1.97567	2.00834	0.00065
Glyma.02G048400,Glyma.02G048600	Chr02:4440519-4451814	CK-15-OE	Drought-15-OE	30.4479	13.7273	-1.14929	5e-05
Glyma.02G048700	Chr02:4456123-4457800	CK-15-OE	Drought-15-OE	2.07955	0.0955042	-4.44457	0.0064
Glyma.02G049200	Chr02:4479568-4480377	CK-15-OE	Drought-15-OE	3.49498	0.267186	-3.70937	0.0026
Glyma.02G049500	Chr02:4496217-4498814	CK-15-OE	Drought-15-OE	82.1098	190.032	1.21061	0.0001
Glyma.02G049800,Glyma.02G049900	Chr02:4522450-4529373	CK-15-OE	Drought-15-OE	2.46381	4.99546	1.01973	0.0007
Glyma.02G050600	Chr02:4596126-4599435	CK-15-OE	Drought-15-OE	58.7007	27.6108	-1.08814	5e-05
Glyma.02G051700	Chr02:4701889-4708072	CK-15-OE	Drought-15-OE	2.5503	1.03094	-1.30671	0.0001
Glyma.02G051800	Chr02:4711175-4730287	CK-15-OE	Drought-15-OE	1.7366	0.719343	-1.27151	0.00075
Glyma.02G052200	Chr02:4794973-4796420	CK-15-OE	Drought-15-OE	24.1483	10.5168	-1.19922	5e-05
Glyma.02G053600	Chr02:4889653-4892206	CK-15-OE	Drought-15-OE	1.06247	6.21872	2.54919	5e-05
Glyma.02G054200	Chr02:4915244-4917897	CK-15-OE	Drought-15-OE	0	2.70616	inf	5e-05
Glyma.02G054900	Chr02:4969682-4970505	CK-15-OE	Drought-15-OE	0	0.845398	inf	5e-05
Glyma.02G055900	Chr02:5029414-5033272	CK-15-OE	Drought-15-OE	3.65555	0.127869	-4.83735	0.00445
Glyma.02G056700	Chr02:5096426-5100481	CK-15-OE	Drought-15-OE	8.24147	1.98251	-2.05557	5e-05
Glyma.02G057400	Chr02:5143011-5150656	CK-15-OE	Drought-15-OE	3.83167	15.4466	2.01125	5e-05
Glyma.02G058000	Chr02:5198900-5201775	CK-15-OE	Drought-15-OE	0.128153	0.857137	2.74166	0.0044
Glyma.02G059100	Chr02:5310699-5312909	CK-15-OE	Drought-15-OE	0.850402	2.07747	1.28861	0.0009
Glyma.02G059200	Chr02:5329376-5334743	CK-15-OE	Drought-15-OE	0.366625	0.981584	1.42081	0.00655
Glyma.02G059600	Chr02:5370647-5371762	CK-15-OE	Drought-15-OE	2.80348	22.2525	2.98868	5e-05
Glyma.02G060700	Chr02:5507313-5512948	CK-15-OE	Drought-15-OE	1.57029	0.397336	-1.9826	5e-05
Glyma.02G060900	Chr02:5530723-5531639	CK-15-OE	Drought-15-OE	2.05858	0.170086	-3.59731	0.0026
Glyma.02G061100	Chr02:5546965-5553396	CK-15-OE	Drought-15-OE	483.526	180.057	-1.42514	5e-05
Glyma.02G061400	Chr02:5564973-5569132	CK-15-OE	Drought-15-OE	9.40569	1.42949	-2.71803	5e-05
Glyma.02G061600	Chr02:5573742-5575775	CK-15-OE	Drought-15-OE	0.404043	3.90288	3.27196	0.0002
Glyma.02G062900,Glyma.02G063000,Glyma.02G063100,Glyma.02G063300,Glyma.02G063400	Chr02:5671017-5690074	CK-15-OE	Drought-15-OE	16.4934	6.95403	-1.24597	0.00015
Glyma.02G064700	Chr02:5781635-5784296	CK-15-OE	Drought-15-OE	1616.74	618.837	-1.38546	5e-05
Glyma.02G065000	Chr02:5797382-5801754	CK-15-OE	Drought-15-OE	0.877914	4.16319	2.24554	5e-05
Glyma.02G066200	Chr02:5878332-5880666	CK-15-OE	Drought-15-OE	1.30067	5.32831	2.03442	5e-05
Glyma.02G066600	Chr02:5906702-5909184	CK-15-OE	Drought-15-OE	6.64098	2.71098	-1.29258	0.0004
Glyma.02G068900	Chr02:6051751-6053558	CK-15-OE	Drought-15-OE	3.1817	1.16544	-1.44893	0.00125
Glyma.02G069100	Chr02:6072360-6089466	CK-15-OE	Drought-15-OE	1.00195	0.279137	-1.84377	0.0068
Glyma.02G071500	Chr02:6280275-6282860	CK-15-OE	Drought-15-OE	2.13473	0.782458	-1.44797	0.0036
Glyma.02G071800	Chr02:6304313-6307373	CK-15-OE	Drought-15-OE	5.50705	0.379199	-3.86025	5e-05
Glyma.02G072000	Chr02:6320041-6325195	CK-15-OE	Drought-15-OE	1.40811	3.66613	1.3805	5e-05
Glyma.02G072200	Chr02:6327835-6332139	CK-15-OE	Drought-15-OE	0	25.0753	inf	5e-05
Glyma.02G072400	Chr02:6345927-6346480	CK-15-OE	Drought-15-OE	11.8994	5.29033	-1.16946	0.0046
Glyma.02G073000	Chr02:6386444-6389994	CK-15-OE	Drought-15-OE	48.6097	18.5798	-1.38751	5e-05
Glyma.02G073600,Glyma.02G073700	Chr02:6421341-6437905	CK-15-OE	Drought-15-OE	9.71583	109.858	3.49916	5e-05
Glyma.02G075200	Chr02:6580860-6585762	CK-15-OE	Drought-15-OE	0.351878	1.75115	2.31516	5e-05
Glyma.02G075700	Chr02:6626929-6629479	CK-15-OE	Drought-15-OE	11.3241	24.6699	1.12336	0.0002
Glyma.02G075900	Chr02:6636178-6640441	CK-15-OE	Drought-15-OE	3.30927	7.57473	1.19468	5e-05
Glyma.02G076000	Chr02:6641469-6644181	CK-15-OE	Drought-15-OE	5.85864	2.84026	-1.04455	0.00105
Glyma.02G078500	Chr02:6764369-6771211	CK-15-OE	Drought-15-OE	18.5626	43.5172	1.22919	5e-05
Glyma.02G080800	Chr02:6967389-6968179	CK-15-OE	Drought-15-OE	175.803	21.6527	-3.02134	5e-05
Glyma.02G081100	Chr02:7008907-7010913	CK-15-OE	Drought-15-OE	0.613858	3.8709	2.65669	5e-05
Glyma.02G081400	Chr02:7033894-7037157	CK-15-OE	Drought-15-OE	4.54182	10.0642	1.14788	5e-05
Glyma.02G082000	Chr02:7097952-7100926	CK-15-OE	Drought-15-OE	14.8738	6.91208	-1.10558	5e-05
Glyma.02G082500	Chr02:7168448-7169168	CK-15-OE	Drought-15-OE	4.56348	0.744885	-2.61504	0.00075
Glyma.02G083400	Chr02:7246967-7251112	CK-15-OE	Drought-15-OE	5.78241	19.1613	1.72845	5e-05
Glyma.02G083600	Chr02:7274409-7274625	CK-15-OE	Drought-15-OE	318.433	0	#NAME?	5e-05
Glyma.02G083900	Chr02:7305740-7306964	CK-15-OE	Drought-15-OE	0.556088	4.21833	2.92329	5e-05
Glyma.02G084400	Chr02:7354397-7356648	CK-15-OE	Drought-15-OE	3.91426	30.7106	2.97192	5e-05
Glyma.02G085200	Chr02:7419743-7424944	CK-15-OE	Drought-15-OE	4.27936	10.0981	1.23861	5e-05
Glyma.02G085600	Chr02:7452799-7459569	CK-15-OE	Drought-15-OE	0.290837	0.937502	1.68861	0.00065
Glyma.02G085800	Chr02:7479504-7480566	CK-15-OE	Drought-15-OE	21.0031	10.3416	-1.02214	0.00045
Glyma.02G086000	Chr02:7487372-7492996	CK-15-OE	Drought-15-OE	36.2255	86.2011	1.2507	5e-05
Glyma.02G086600	Chr02:7539450-7543554	CK-15-OE	Drought-15-OE	6.36324	3.08212	-1.04584	0.0005
Glyma.02G087700	Chr02:7659224-7663932	CK-15-OE	Drought-15-OE	28.9077	5.24568	-2.46225	5e-05
Glyma.02G087800	Chr02:7676882-7680192	CK-15-OE	Drought-15-OE	329.169	87.289	-1.91496	5e-05
Glyma.02G088400	Chr02:7761468-7763414	CK-15-OE	Drought-15-OE	0	1.84932	inf	5e-05
Glyma.02G088900	Chr02:7825208-7827554	CK-15-OE	Drought-15-OE	353.804	1240.9	1.81036	5e-05
Glyma.02G089300	Chr02:7853871-7854527	CK-15-OE	Drought-15-OE	12.2211	1.98976	-2.6187	5e-05
Glyma.02G089500	Chr02:7861618-7862329	CK-15-OE	Drought-15-OE	12.223	3.9747	-1.62068	5e-05
Glyma.02G090200	Chr02:7936102-7939463	CK-15-OE	Drought-15-OE	1.26389	4.95618	1.97136	5e-05
Glyma.02G090800	Chr02:8023896-8026772	CK-15-OE	Drought-15-OE	26.8835	95.9663	1.83581	5e-05
Glyma.02G091100	Chr02:8046181-8049074	CK-15-OE	Drought-15-OE	12.6856	5.62826	-1.17243	0.00025
Glyma.02G091300	Chr02:8055374-8063135	CK-15-OE	Drought-15-OE	32.6318	13.6234	-1.2602	5e-05
Glyma.02G091600	Chr02:8110539-8112018	CK-15-OE	Drought-15-OE	12.7398	2.52644	-2.33416	5e-05
Glyma.02G092000	Chr02:8151155-8154178	CK-15-OE	Drought-15-OE	4.27104	0.848675	-2.3313	0.0008
Glyma.02G092500	Chr02:8184755-8186085	CK-15-OE	Drought-15-OE	0.751916	6.16917	3.03643	0.00045
Glyma.02G092700	Chr02:8212623-8214692	CK-15-OE	Drought-15-OE	2.45515	0.586991	-2.0644	5e-05
Glyma.02G093200	Chr02:8275303-8278047	CK-15-OE	Drought-15-OE	5.07981	47.2956	3.21886	5e-05
Glyma.02G094100	Chr02:8437660-8442310	CK-15-OE	Drought-15-OE	12.274	26.4944	1.11008	5e-05
Glyma.02G094700,Glyma.02G094800	Chr02:8499052-8511149	CK-15-OE	Drought-15-OE	1.03985	2.4003	1.20684	5e-05
Glyma.02G094900	Chr02:8516359-8524590	CK-15-OE	Drought-15-OE	63.0218	14.1365	-2.15642	5e-05
Glyma.02G095500	Chr02:8589282-8597716	CK-15-OE	Drought-15-OE	1.37304	7.60859	2.47026	5e-05
Glyma.02G095700	Chr02:8616984-8621684	CK-15-OE	Drought-15-OE	2.68467	0.639595	-2.06952	0.00085
Glyma.02G095900	Chr02:8640287-8645622	CK-15-OE	Drought-15-OE	0.470506	1.135	1.27041	0.00105
Glyma.02G096600	Chr02:8683531-8686231	CK-15-OE	Drought-15-OE	12.2235	2.53986	-2.26684	5e-05
Glyma.02G097200	Chr02:8731434-8737571	CK-15-OE	Drought-15-OE	4.37011	1.73231	-1.33497	0.00015
Glyma.02G097400	Chr02:8740316-8748911	CK-15-OE	Drought-15-OE	7.46357	0.44392	-4.07149	0.00545
Glyma.02G097700	Chr02:8784803-8793827	CK-15-OE	Drought-15-OE	1.66817	0.364399	-2.19467	5e-05
Glyma.02G098000	Chr02:8923182-8924637	CK-15-OE	Drought-15-OE	4.95768	1.35442	-1.87199	5e-05
Glyma.02G098600	Chr02:9101996-9106449	CK-15-OE	Drought-15-OE	1.31292	3.56178	1.43982	0.0001
Glyma.02G098800	Chr02:9169019-9171899	CK-15-OE	Drought-15-OE	5.58428	13.4729	1.27061	5e-05
Glyma.02G099300	Chr02:9259914-9271880	CK-15-OE	Drought-15-OE	56.0634	24.254	-1.20884	5e-05
Glyma.02G099500	Chr02:9306725-9308948	CK-15-OE	Drought-15-OE	27.5501	10.9932	-1.32545	5e-05
Glyma.02G099900	Chr02:9401423-9403579	CK-15-OE	Drought-15-OE	9.15873	2.79772	-1.71089	5e-05
Glyma.02G100300	Chr02:9449377-9454175	CK-15-OE	Drought-15-OE	0.686632	2.07807	1.59763	0.0003
Glyma.02G101100	Chr02:9530934-9537366	CK-15-OE	Drought-15-OE	96.6787	45.7415	-1.0797	5e-05
Glyma.02G102400	Chr02:9687042-9689680	CK-15-OE	Drought-15-OE	9.27237	26.3031	1.50422	5e-05
Glyma.02G102600	Chr02:9710564-9715971	CK-15-OE	Drought-15-OE	6.28183	0.831891	-2.91672	5e-05
Glyma.02G103700	Chr02:9844496-9849873	CK-15-OE	Drought-15-OE	2.66856	0.49559	-2.42884	5e-05
Glyma.02G104000,Glyma.02G104100	Chr02:9874996-9882429	CK-15-OE	Drought-15-OE	0.750983	1.68409	1.16512	0.002
Glyma.02G104200	Chr02:9885788-9914751	CK-15-OE	Drought-15-OE	15.9433	134.718	3.07892	5e-05
Glyma.02G105400	Chr02:10007569-10009155	CK-15-OE	Drought-15-OE	5.52837	1.1227	-2.29988	5e-05
Glyma.02G105600	Chr02:10041954-10046675	CK-15-OE	Drought-15-OE	6.05908	20.4861	1.75747	5e-05
Glyma.02G106000	Chr02:10112451-10118379	CK-15-OE	Drought-15-OE	2.76514	1.00615	-1.45851	0.0004
Glyma.02G106100	Chr02:10118534-10122542	CK-15-OE	Drought-15-OE	2.7944	8.5556	1.61433	5e-05
Glyma.02G106700	Chr02:10158716-10161890	CK-15-OE	Drought-15-OE	15.3885	33.6929	1.13059	5e-05
Glyma.02G108100	Chr02:10325911-10331643	CK-15-OE	Drought-15-OE	0.910938	1.93826	1.08934	0.0014
Glyma.02G108500	Chr02:10349251-10351608	CK-15-OE	Drought-15-OE	0.884699	0.292118	-1.59864	0.0065
Glyma.02G108900	Chr02:10433730-10436366	CK-15-OE	Drought-15-OE	0.846162	1.86007	1.13635	0.00625
Glyma.02G109800	Chr02:10525393-10527411	CK-15-OE	Drought-15-OE	2.89675	7.11335	1.2961	5e-05
Glyma.02G110800	Chr02:10682062-10695191	CK-15-OE	Drought-15-OE	1.5865	0.685239	-1.21117	0.0023
Glyma.02G111300	Chr02:10726905-10730133	CK-15-OE	Drought-15-OE	9.48304	100.046	3.39917	5e-05
Glyma.02G111500	Chr02:10740404-10756122	CK-15-OE	Drought-15-OE	1.87411	5.12709	1.45193	5e-05
Glyma.02G111700	Chr02:10799295-10804282	CK-15-OE	Drought-15-OE	18.7249	8.45443	-1.14718	0.0001
Glyma.02G111800	Chr02:10808122-10814634	CK-15-OE	Drought-15-OE	7.65234	3.32482	-1.20262	5e-05
Glyma.02G112400	Chr02:10905624-10907687	CK-15-OE	Drought-15-OE	66.9634	738.918	3.46397	5e-05
Glyma.02G113800	Chr02:11063512-11065036	CK-15-OE	Drought-15-OE	135.743	37.5846	-1.85267	5e-05
Glyma.02G116100	Chr02:11301681-11304062	CK-15-OE	Drought-15-OE	8.96676	45.9852	2.35851	5e-05
Glyma.02G116200	Chr02:11307786-11314657	CK-15-OE	Drought-15-OE	0.962085	5.24138	2.44571	5e-05
Glyma.02G116400	Chr02:11341120-11346471	CK-15-OE	Drought-15-OE	1.0021	0.357871	-1.48551	0.00985
Glyma.02G116500	Chr02:11352081-11355874	CK-15-OE	Drought-15-OE	8.629	4.1823	-1.04489	0.0001
Glyma.02G118300	Chr02:11606111-11607417	CK-15-OE	Drought-15-OE	2.10737	0	#NAME?	0.00595
Glyma.02G118500	Chr02:11676384-11682244	CK-15-OE	Drought-15-OE	1.04553	48.8111	5.5449	5e-05
Glyma.02G119600	Chr02:11775035-11777459	CK-15-OE	Drought-15-OE	20.1633	3.86888	-2.38175	5e-05
Glyma.02G120000	Chr02:11820837-11827709	CK-15-OE	Drought-15-OE	1.22953	2.46448	1.00317	0.00025
Glyma.02G120300	Chr02:11862174-11866155	CK-15-OE	Drought-15-OE	3.17653	0.46275	-2.77915	5e-05
Glyma.02G120900	Chr02:11938437-11941791	CK-15-OE	Drought-15-OE	24.1193	51.256	1.08753	5e-05
Glyma.02G121000	Chr02:11953764-11957178	CK-15-OE	Drought-15-OE	2.63186	0.398042	-2.72509	5e-05
Glyma.02G122000	Chr02:12115286-12118397	CK-15-OE	Drought-15-OE	0.390184	1.46006	1.9038	0.00025
Glyma.02G123300	Chr02:12296190-12305535	CK-15-OE	Drought-15-OE	0.974106	0.282057	-1.78809	0.00215
Glyma.02G124500	Chr02:12445410-12453687	CK-15-OE	Drought-15-OE	49.559	18.7447	-1.40266	5e-05
Glyma.02G125600	Chr02:12584739-12587472	CK-15-OE	Drought-15-OE	0.159391	1.84665	3.53427	0.00015
Glyma.02G125800	Chr02:12595348-12597755	CK-15-OE	Drought-15-OE	0.585249	1.9196	1.71369	0.00365
Glyma.02G125900	Chr02:12599794-12600593	CK-15-OE	Drought-15-OE	8.23019	66.4076	3.01235	5e-05
Glyma.02G126300	Chr02:12670652-12677305	CK-15-OE	Drought-15-OE	5.35106	1.60682	-1.73562	5e-05
Glyma.02G126500	Chr02:12694769-12695883	CK-15-OE	Drought-15-OE	20.3293	9.63461	-1.07726	5e-05
Glyma.02G127800	Chr02:13010644-13015848	CK-15-OE	Drought-15-OE	2.07823	0.603907	-1.78296	5e-05
Glyma.02G128400	Chr02:13119784-13121549	CK-15-OE	Drought-15-OE	3.96706	9.88983	1.31787	0.0001
Glyma.02G128700	Chr02:13144759-13146010	CK-15-OE	Drought-15-OE	0.506091	3.95278	2.9654	5e-05
Glyma.02G128800	Chr02:13148101-13150151	CK-15-OE	Drought-15-OE	0.280358	4.90089	4.1277	5e-05
Glyma.02G130500	Chr02:13399034-13402710	CK-15-OE	Drought-15-OE	15.8403	4.15546	-1.93052	0.0001
Glyma.02G131600	Chr02:13577915-13581955	CK-15-OE	Drought-15-OE	2.54953	0.799649	-1.67279	0.0012
Glyma.02G134000	Chr02:13858135-13860616	CK-15-OE	Drought-15-OE	0.971468	2.10992	1.11895	0.0035
Glyma.02G134400	Chr02:13895391-13900034	CK-15-OE	Drought-15-OE	24.5629	55.6235	1.17921	5e-05
Glyma.02G134600	Chr02:13920516-13925448	CK-15-OE	Drought-15-OE	15.6361	6.51783	-1.26241	5e-05
Glyma.02G137200	Chr02:14188790-14194760	CK-15-OE	Drought-15-OE	7.41412	16.491	1.15333	5e-05
Glyma.02G138600	Chr02:14362036-14363195	CK-15-OE	Drought-15-OE	127.636	30.7159	-2.05498	5e-05
Glyma.02G139900	Chr02:14504809-14510265	CK-15-OE	Drought-15-OE	3.62128	8.18349	1.17622	5e-05
Glyma.02G140100	Chr02:14527849-14539007	CK-15-OE	Drought-15-OE	7.71643	2.88938	-1.41717	0.0051
Glyma.02G140300,Glyma.02G140400	Chr02:14544138-14547114	CK-15-OE	Drought-15-OE	2.35615	0.332187	-2.82636	0.0024
Glyma.02G141500	Chr02:14624964-14630913	CK-15-OE	Drought-15-OE	0.781628	2.96376	1.92288	5e-05
Glyma.02G141700	Chr02:14642348-14643796	CK-15-OE	Drought-15-OE	1895.43	875.407	-1.1145	5e-05
Glyma.02G142400	Chr02:14688638-14689877	CK-15-OE	Drought-15-OE	24.6749	3.79596	-2.70051	5e-05
Glyma.02G142500	Chr02:14690184-14691925	CK-15-OE	Drought-15-OE	32.0611	3.76488	-3.09015	5e-05
Glyma.02G143300	Chr02:14781617-14787910	CK-15-OE	Drought-15-OE	27.6745	12.8697	-1.10457	5e-05
Glyma.02G144300	Chr02:14883881-14890316	CK-15-OE	Drought-15-OE	3.02573	1.27572	-1.24597	0.0013
Glyma.02G144700	Chr02:14932689-14936832	CK-15-OE	Drought-15-OE	24.2535	67.2451	1.47123	5e-05
Glyma.02G145200	Chr02:14986445-14994762	CK-15-OE	Drought-15-OE	0.262219	0.605804	1.20808	0.00115
Glyma.02G145300,Glyma.02G145400	Chr02:15009035-15015843	CK-15-OE	Drought-15-OE	6.07278	14.0568	1.21083	5e-05
Glyma.02G145600	Chr02:15033919-15039079	CK-15-OE	Drought-15-OE	1.51506	0.323405	-2.22796	5e-05
Glyma.02G146700	Chr02:15142174-15144485	CK-15-OE	Drought-15-OE	6.03653	0.788996	-2.93563	5e-05
Glyma.02G147000	Chr02:15168774-15174102	CK-15-OE	Drought-15-OE	254.245	80.5805	-1.65771	5e-05
Glyma.02G147300	Chr02:15200686-15203366	CK-15-OE	Drought-15-OE	256.904	91.2459	-1.4934	5e-05
Glyma.02G147400	Chr02:15203539-15211114	CK-15-OE	Drought-15-OE	27.8077	10.1643	-1.45198	5e-05
Glyma.02G148000	Chr02:15275609-15276248	CK-15-OE	Drought-15-OE	1.08228	0	#NAME?	5e-05
Glyma.02G148200	Chr02:15283889-15287318	CK-15-OE	Drought-15-OE	1.04836	83.1515	6.30954	5e-05
Glyma.02G148300,Glyma.02G148400	Chr02:15295123-15305974	CK-15-OE	Drought-15-OE	5.4982	36.5607	2.73326	5e-05
Glyma.02G148600	Chr02:15319272-15320731	CK-15-OE	Drought-15-OE	1.03673	0.220589	-2.23261	0.00745
Glyma.02G149000	Chr02:15336978-15337755	CK-15-OE	Drought-15-OE	8.14968	2.12859	-1.93684	5e-05
Glyma.02G149400	Chr02:15370977-15376312	CK-15-OE	Drought-15-OE	1.0094	0.259969	-1.95709	0.00385
Glyma.02G149600	Chr02:15378754-15383147	CK-15-OE	Drought-15-OE	5.38672	12.8903	1.2588	5e-05
Glyma.02G149700	Chr02:15387457-15392681	CK-15-OE	Drought-15-OE	64.4439	20.2468	-1.67035	5e-05
Glyma.02G150400	Chr02:15481047-15485439	CK-15-OE	Drought-15-OE	0.433597	1.58689	1.87177	5e-05
Glyma.02G150700	Chr02:15519682-15523891	CK-15-OE	Drought-15-OE	9.27114	3.90347	-1.24799	5e-05
Glyma.02G151000	Chr02:15536592-15547661	CK-15-OE	Drought-15-OE	2.21765	0.335947	-2.72272	5e-05
Glyma.02G151500	Chr02:15586731-15588774	CK-15-OE	Drought-15-OE	0.998904	4.0745	2.02821	5e-05
Glyma.02G151800	Chr02:15602441-15605758	CK-15-OE	Drought-15-OE	0.188334	0.724939	1.94457	0.00275
Glyma.02G152400	Chr02:15644341-15653593	CK-15-OE	Drought-15-OE	79.2505	15.4125	-2.36232	5e-05
Glyma.02G153000	Chr02:15723360-15724183	CK-15-OE	Drought-15-OE	18.7041	6.77186	-1.46573	5e-05
Glyma.02G153100	Chr02:15732981-15733688	CK-15-OE	Drought-15-OE	14.5344	2.52616	-2.52445	5e-05
Glyma.02G153800	Chr02:15783094-15791188	CK-15-OE	Drought-15-OE	1.31065	3.56909	1.44528	0.00015
Glyma.02G154500	Chr02:15840712-15841754	CK-15-OE	Drought-15-OE	205.815	40.276	-2.35335	5e-05
Glyma.02G155500	Chr02:15919282-15921921	CK-15-OE	Drought-15-OE	92.7874	6.07558	-3.93284	5e-05
Glyma.02G156800	Chr02:16787593-16790041	CK-15-OE	Drought-15-OE	6.40951	20.4342	1.6727	5e-05
Glyma.02G158200	Chr02:17305609-17311161	CK-15-OE	Drought-15-OE	53.4213	200.456	1.9078	5e-05
Glyma.02G158400,Glyma.02G158500	Chr02:17311765-17331364	CK-15-OE	Drought-15-OE	4.30227	1.09507	-1.97407	0.00045
Glyma.02G158700	Chr02:17453872-17459197	CK-15-OE	Drought-15-OE	0.339726	6.87689	4.33931	5e-05
Glyma.02G160000	Chr02:17794584-17817213	CK-15-OE	Drought-15-OE	0.76217	1.64417	1.10918	0.00705
Glyma.02G160500	Chr02:18679850-18684972	CK-15-OE	Drought-15-OE	1434.85	366.908	-1.96741	5e-05
Glyma.02G160600	Chr02:18685747-18695463	CK-15-OE	Drought-15-OE	17.857	5.16642	-1.78926	0.00015
Glyma.02G161100	Chr02:19237960-19254581	CK-15-OE	Drought-15-OE	3.28728	20.9417	2.67141	5e-05
Glyma.02G164300	Chr02:23124879-23147125	CK-15-OE	Drought-15-OE	32.392	13.4362	-1.26951	5e-05
Glyma.02G168000	Chr02:25883693-25891047	CK-15-OE	Drought-15-OE	94.0561	38.7316	-1.28001	5e-05
Glyma.02G169800	Chr02:26294273-26297956	CK-15-OE	Drought-15-OE	19.8576	8.22855	-1.27098	5e-05
Glyma.02G171100	Chr02:26816652-26819655	CK-15-OE	Drought-15-OE	0.735941	2.212	1.58769	0.00015
Glyma.02G171900	Chr02:27194378-27197312	CK-15-OE	Drought-15-OE	1.75619	0.308919	-2.50715	5e-05
Glyma.02G172900	Chr02:27466876-27472460	CK-15-OE	Drought-15-OE	1.71388	4.01379	1.2277	0.00025
Glyma.02G173200	Chr02:27557101-27563952	CK-15-OE	Drought-15-OE	4.48826	1.94892	-1.20348	0.00045
Glyma.02G176000	Chr02:28704514-28707168	CK-15-OE	Drought-15-OE	0.427025	1.43839	1.75206	0.003
Glyma.02G177100	Chr02:29243652-29246727	CK-15-OE	Drought-15-OE	1.34368	3.29978	1.29618	0.00045
Glyma.02G179100,Glyma.02G179200	Chr02:30380935-30387269	CK-15-OE	Drought-15-OE	1.25108	12.0382	3.26637	0.0001
Glyma.02G182200	Chr02:31198197-31201562	CK-15-OE	Drought-15-OE	1.20527	0.432796	-1.4776	0.0004
Glyma.02G182600	Chr02:31342035-31344739	CK-15-OE	Drought-15-OE	0.310625	1.52839	2.29877	0.001
Glyma.02G183300,Glyma.02G183400	Chr02:31723379-31746048	CK-15-OE	Drought-15-OE	0.404541	1.5021	1.89262	0.0063
Glyma.02G183500	Chr02:31799136-31801426	CK-15-OE	Drought-15-OE	0	1.2394	inf	5e-05
Glyma.02G183700,Glyma.02G183800	Chr02:32010775-32015926	CK-15-OE	Drought-15-OE	1.87234	0.146367	-3.67718	0.0002
Glyma.02G184700	Chr02:32314179-32315903	CK-15-OE	Drought-15-OE	3.15868	0.378166	-3.06223	0.00375
Glyma.02G184800	Chr02:32457076-32460550	CK-15-OE	Drought-15-OE	312.81	136.988	-1.19124	5e-05
Glyma.02G185300	Chr02:32743815-32755068	CK-15-OE	Drought-15-OE	66.4411	24.7176	-1.42654	5e-05
Glyma.02G185900	Chr02:33112589-33116838	CK-15-OE	Drought-15-OE	10.8415	26.2757	1.27717	5e-05
Glyma.02G186900	Chr02:34352455-34356920	CK-15-OE	Drought-15-OE	22.4265	105.417	2.23283	5e-05
Glyma.02G187300	Chr02:34602766-34603321	CK-15-OE	Drought-15-OE	7.89449	1.04992	-2.91057	5e-05
Glyma.02G190000	Chr02:35667764-35675290	CK-15-OE	Drought-15-OE	1.05619	3.22171	1.60896	5e-05
Glyma.02G191500	Chr02:36167450-36184854	CK-15-OE	Drought-15-OE	11.2423	4.24956	-1.40355	5e-05
Glyma.02G192300	Chr02:36353363-36357810	CK-15-OE	Drought-15-OE	6.49006	16.2043	1.32007	5e-05
Glyma.02G192600	Chr02:36416837-36421495	CK-15-OE	Drought-15-OE	9.09536	4.32246	-1.07328	0.0001
Glyma.02G193700	Chr02:36672652-36676028	CK-15-OE	Drought-15-OE	5.26062	10.7135	1.02612	5e-05
Glyma.02G195300	Chr02:36867043-36869767	CK-15-OE	Drought-15-OE	0.137344	1.59913	3.54142	0.0016
Glyma.02G195500	Chr02:36884210-36894139	CK-15-OE	Drought-15-OE	0.725912	2.23142	1.62009	5e-05
Glyma.02G196500	Chr02:37250168-37255869	CK-15-OE	Drought-15-OE	8.50558	56.1631	2.72314	5e-05
Glyma.02G196800	Chr02:37333446-37336731	CK-15-OE	Drought-15-OE	13.2454	49.4988	1.9019	5e-05
Glyma.02G197000	Chr02:37450515-37454769	CK-15-OE	Drought-15-OE	5.73872	2.21991	-1.37023	5e-05
Glyma.02G197300	Chr02:37497063-37498639	CK-15-OE	Drought-15-OE	0.242019	3.13361	3.69463	0.00055
Glyma.02G197600	Chr02:37639020-37640558	CK-15-OE	Drought-15-OE	66.7842	14.9003	-2.16417	5e-05
Glyma.02G198200	Chr02:37872344-37874341	CK-15-OE	Drought-15-OE	1.5894	5.22885	1.71801	5e-05
Glyma.02G198400	Chr02:37991737-37995457	CK-15-OE	Drought-15-OE	787.433	192.151	-2.03492	5e-05
Glyma.02G200500	Chr02:38400033-38402766	CK-15-OE	Drought-15-OE	0.8446	2.38226	1.49599	0.00025
Glyma.02G201500	Chr02:38550259-38558212	CK-15-OE	Drought-15-OE	34.7128	10.4392	-1.73346	5e-05
Glyma.02G203300	Chr02:38871425-38877110	CK-15-OE	Drought-15-OE	87.7503	42.4289	-1.04836	5e-05
Glyma.02G203500	Chr02:38877739-38894737	CK-15-OE	Drought-15-OE	2.24522	0.813393	-1.46483	0.0005
Glyma.02G203600	Chr02:38903362-38906716	CK-15-OE	Drought-15-OE	1.96353	0.397583	-2.30412	5e-05
Glyma.02G204700	Chr02:38993290-39000811	CK-15-OE	Drought-15-OE	4.07007	0.593705	-2.77723	5e-05
Glyma.02G204800	Chr02:39001386-39005067	CK-15-OE	Drought-15-OE	1.16522	3.4379	1.56092	0.00655
Glyma.02G205000	Chr02:39017362-39019287	CK-15-OE	Drought-15-OE	0.416367	2.39063	2.52146	0.0001
Glyma.02G205700	Chr02:39068076-39074777	CK-15-OE	Drought-15-OE	48.9755	12.8935	-1.92541	5e-05
Glyma.02G206000	Chr02:39086246-39092110	CK-15-OE	Drought-15-OE	5.60126	1.15295	-2.28042	5e-05
Glyma.02G207000	Chr02:39179891-39183166	CK-15-OE	Drought-15-OE	4.35644	8.96887	1.04178	0.00015
Glyma.02G207200	Chr02:39195753-39197511	CK-15-OE	Drought-15-OE	6.90723	3.09573	-1.15783	0.00665
Glyma.02G207500	Chr02:39248282-39253677	CK-15-OE	Drought-15-OE	0.686034	1.52763	1.15495	0.00805
Glyma.02G207700	Chr02:39256951-39259135	CK-15-OE	Drought-15-OE	7.40095	28.7405	1.9573	5e-05
Glyma.02G207800	Chr02:39260097-39266588	CK-15-OE	Drought-15-OE	1.9514	14.6523	2.90855	5e-05
Glyma.02G208200	Chr02:39317567-39318781	CK-15-OE	Drought-15-OE	0.430476	7.17798	4.05957	5e-05
Glyma.02G208300	Chr02:39325843-39327250	CK-15-OE	Drought-15-OE	0.202534	14.2137	6.13297	0.00035
Glyma.02G209000	Chr02:39419800-39426010	CK-15-OE	Drought-15-OE	82.1999	31.6337	-1.37768	5e-05
Glyma.02G209700,Glyma.02G209800	Chr02:39493718-39497059	CK-15-OE	Drought-15-OE	4.91247	0	#NAME?	0.00025
Glyma.02G211000	Chr02:39633597-39636520	CK-15-OE	Drought-15-OE	0.983005	2.70783	1.46187	0.0042
Glyma.02G211400	Chr02:39675172-39678485	CK-15-OE	Drought-15-OE	3.93006	1.41745	-1.47126	5e-05
Glyma.02G211700	Chr02:39684358-39693704	CK-15-OE	Drought-15-OE	5.7653	16.9321	1.55429	5e-05
Glyma.02G211800	Chr02:39709336-39712971	CK-15-OE	Drought-15-OE	2.58367	7.14387	1.46728	5e-05
Glyma.02G212100	Chr02:39761721-39763140	CK-15-OE	Drought-15-OE	7.38628	18.9623	1.36021	5e-05
Glyma.02G213400	Chr02:39946396-39953180	CK-15-OE	Drought-15-OE	0.712056	1.67509	1.23417	0.00015
Glyma.02G213500	Chr02:39966500-39967977	CK-15-OE	Drought-15-OE	7.25504	20.1313	1.47239	5e-05
Glyma.02G213700	Chr02:39982014-39985145	CK-15-OE	Drought-15-OE	6.89847	42.2152	2.61341	5e-05
Glyma.02G213800	Chr02:39989697-39991255	CK-15-OE	Drought-15-OE	0	1.3203	inf	5e-05
Glyma.02G213900	Chr02:40001673-40004578	CK-15-OE	Drought-15-OE	2.92844	6.54147	1.15948	5e-05
Glyma.02G214300	Chr02:40041025-40049944	CK-15-OE	Drought-15-OE	3.51051	0.405952	-3.1123	0.0001
Glyma.02G214700	Chr02:40078694-40088801	CK-15-OE	Drought-15-OE	3.75522	1.64962	-1.18677	0.0002
Glyma.02G214900	Chr02:40096135-40100878	CK-15-OE	Drought-15-OE	9.82572	1.53808	-2.67543	5e-05
Glyma.02G215700	Chr02:40214157-40215382	CK-15-OE	Drought-15-OE	20.6338	70.0284	1.76293	5e-05
Glyma.02G215800	Chr02:40222231-40244991	CK-15-OE	Drought-15-OE	1.39129	0.556598	-1.32171	5e-05
Glyma.02G216900	Chr02:40390361-40393289	CK-15-OE	Drought-15-OE	0.414213	1.04301	1.33231	0.00405
Glyma.02G217000	Chr02:40398944-40399322	CK-15-OE	Drought-15-OE	24.5543	2.5865	-3.2469	5e-05
Glyma.02G217400	Chr02:40426356-40431048	CK-15-OE	Drought-15-OE	1.34577	4.3494	1.69239	5e-05
Glyma.02G217600	Chr02:40441741-40452143	CK-15-OE	Drought-15-OE	3.97507	41.4533	3.38243	5e-05
Glyma.02G217900	Chr02:40521837-40523149	CK-15-OE	Drought-15-OE	4.25822	0.864074	-2.30102	0.00025
Glyma.02G218100	Chr02:40542300-40547766	CK-15-OE	Drought-15-OE	9.28989	2.81146	-1.72434	5e-05
Glyma.02G218300	Chr02:40588551-40592354	CK-15-OE	Drought-15-OE	154.55	56.2899	-1.45713	5e-05
Glyma.02G218700	Chr02:40667608-40672615	CK-15-OE	Drought-15-OE	2.50961	0.397914	-2.65693	5e-05
Glyma.02G219300	Chr02:40718695-40728068	CK-15-OE	Drought-15-OE	2.56812	1.01432	-1.3402	0.00495
Glyma.02G219400	Chr02:40730225-40735968	CK-15-OE	Drought-15-OE	0.781269	1.97248	1.33612	0.0001
Glyma.02G220400	Chr02:40822084-40826236	CK-15-OE	Drought-15-OE	7.6155	19.4605	1.35354	5e-05
Glyma.02G220500	Chr02:40828259-40835484	CK-15-OE	Drought-15-OE	2.31326	1.15087	-1.00721	0.00295
Glyma.02G221000	Chr02:40884814-40888203	CK-15-OE	Drought-15-OE	4.36066	14.1436	1.69753	5e-05
Glyma.02G221200	Chr02:40894842-40896744	CK-15-OE	Drought-15-OE	0.351681	8.62769	4.61664	5e-05
Glyma.02G221600	Chr02:40922596-40925683	CK-15-OE	Drought-15-OE	0.552865	1.41844	1.35931	0.00535
Glyma.02G222200	Chr02:40976864-40983063	CK-15-OE	Drought-15-OE	2.50211	5.25938	1.07175	0.00465
Glyma.02G222300	Chr02:40991313-40995436	CK-15-OE	Drought-15-OE	4.94618	31.1899	2.6567	5e-05
Glyma.02G222400	Chr02:40998556-41001678	CK-15-OE	Drought-15-OE	51.0407	204.542	2.00268	5e-05
Glyma.02G223000	Chr02:41075582-41080676	CK-15-OE	Drought-15-OE	19.3353	7.10505	-1.44432	5e-05
Glyma.02G223400	Chr02:41100629-41120026	CK-15-OE	Drought-15-OE	4.63807	1.86643	-1.31324	5e-05
Glyma.02G224000	Chr02:41164758-41168806	CK-15-OE	Drought-15-OE	1.05617	0.156291	-2.75654	0.00145
Glyma.02G226500	Chr02:41337758-41343807	CK-15-OE	Drought-15-OE	3.70515	0.526082	-2.81617	5e-05
Glyma.02G226600	Chr02:41350439-41354631	CK-15-OE	Drought-15-OE	2.11437	5.66507	1.42186	5e-05
Glyma.02G227000	Chr02:41401575-41404754	CK-15-OE	Drought-15-OE	6.94285	14.4505	1.05752	5e-05
Glyma.02G227200	Chr02:41419655-41423881	CK-15-OE	Drought-15-OE	20.7047	5.41504	-1.93491	5e-05
Glyma.02G227700	Chr02:41442860-41452828	CK-15-OE	Drought-15-OE	0.29047	5.08169	4.12885	5e-05
Glyma.02G228200	Chr02:41552401-41554889	CK-15-OE	Drought-15-OE	2.2655	15.7406	2.79659	5e-05
Glyma.02G228300	Chr02:41567091-41568597	CK-15-OE	Drought-15-OE	0.15831	3.13682	4.30848	0.00025
Glyma.02G228700	Chr02:41618419-41628913	CK-15-OE	Drought-15-OE	9.21789	3.89334	-1.24343	5e-05
Glyma.02G229600	Chr02:41712651-41714381	CK-15-OE	Drought-15-OE	0.693263	2.41471	1.80038	0.00015
Glyma.02G229900	Chr02:41743113-41748263	CK-15-OE	Drought-15-OE	1.89338	6.88228	1.86192	5e-05
Glyma.02G230500	Chr02:41810217-41812913	CK-15-OE	Drought-15-OE	10.7382	4.05421	-1.40526	5e-05
Glyma.02G230600	Chr02:41814968-41819455	CK-15-OE	Drought-15-OE	3.50706	9.07063	1.37094	5e-05
Glyma.02G230700	Chr02:41822466-41826299	CK-15-OE	Drought-15-OE	2.2714	4.95815	1.12622	0.0008
Glyma.02G230800	Chr02:41829531-41831187	CK-15-OE	Drought-15-OE	6.25183	1.10176	-2.50447	5e-05
Glyma.02G232600	Chr02:42001352-42004784	CK-15-OE	Drought-15-OE	10.1378	31.015	1.61322	5e-05
Glyma.02G233800,Glyma.02G234200	Chr02:42128486-42168121	CK-15-OE	Drought-15-OE	38.2402	16.8239	-1.18458	0.00035
Glyma.02G234300	Chr02:42172808-42179599	CK-15-OE	Drought-15-OE	0.676811	1.79381	1.4062	0.0003
Glyma.02G234800	Chr02:42228834-42231757	CK-15-OE	Drought-15-OE	2.07499	5.08189	1.29226	5e-05
Glyma.02G235900	Chr02:42337773-42340911	CK-15-OE	Drought-15-OE	1.32856	0	#NAME?	5e-05
Glyma.02G236600	Chr02:42437766-42443347	CK-15-OE	Drought-15-OE	1.95858	4.40639	1.16979	5e-05
Glyma.02G236800	Chr02:42480998-42483226	CK-15-OE	Drought-15-OE	0.276508	3.688	3.73744	5e-05
Glyma.02G237000	Chr02:42499865-42505894	CK-15-OE	Drought-15-OE	0.658732	0.158736	-2.05306	0.0014
Glyma.02G237100	Chr02:42521063-42525171	CK-15-OE	Drought-15-OE	23.2513	7.63628	-1.60637	5e-05
Glyma.02G238300	Chr02:42672254-42689914	CK-15-OE	Drought-15-OE	1.95246	0.908932	-1.10305	0.00145
Glyma.02G238600	Chr02:42714252-42718195	CK-15-OE	Drought-15-OE	7.57088	1.97725	-1.93697	5e-05
Glyma.02G238800	Chr02:42735395-42738350	CK-15-OE	Drought-15-OE	8.39949	36.4141	2.11612	5e-05
Glyma.02G239100	Chr02:42754797-42756331	CK-15-OE	Drought-15-OE	0.26981	1.43824	2.41429	0.00435
Glyma.02G239600	Chr02:42813399-42824492	CK-15-OE	Drought-15-OE	2.63718	0.839744	-1.65098	5e-05
Glyma.02G240200	Chr02:42872398-42878160	CK-15-OE	Drought-15-OE	63.9713	27.4806	-1.21901	5e-05
Glyma.02G240300	Chr02:42883626-42888377	CK-15-OE	Drought-15-OE	1.79601	0.868332	-1.04848	0.0022
Glyma.02G241000	Chr02:42928961-42932788	CK-15-OE	Drought-15-OE	1.98878	10.7773	2.43804	5e-05
Glyma.02G241900	Chr02:43026405-43032397	CK-15-OE	Drought-15-OE	13.1629	27.4993	1.06292	5e-05
Glyma.02G242200	Chr02:43082836-43085280	CK-15-OE	Drought-15-OE	7.49455	19.2016	1.35731	5e-05
Glyma.02G242400	Chr02:43088015-43095380	CK-15-OE	Drought-15-OE	3.53619	0.589592	-2.58441	5e-05
Glyma.02G242700,Glyma.02G242800	Chr02:43112301-43116436	CK-15-OE	Drought-15-OE	6.44299	3.08002	-1.06479	0.00185
Glyma.02G243300	Chr02:43137147-43137878	CK-15-OE	Drought-15-OE	0.54841	3.98206	2.86019	0.0022
Glyma.02G243600	Chr02:43166911-43170792	CK-15-OE	Drought-15-OE	4.06878	67.8115	4.05886	5e-05
Glyma.02G244300	Chr02:43234336-43235926	CK-15-OE	Drought-15-OE	0.981397	2.55061	1.37793	0.0038
Glyma.02G244600	Chr02:43268018-43270812	CK-15-OE	Drought-15-OE	2.3483	4.95793	1.07812	0.00245
Glyma.02G245300	Chr02:43337663-43345013	CK-15-OE	Drought-15-OE	37.51	13.126	-1.51485	5e-05
Glyma.02G245400	Chr02:43349683-43357313	CK-15-OE	Drought-15-OE	3.49371	7.04765	1.01238	0.0004
Glyma.02G245500	Chr02:43366712-43371798	CK-15-OE	Drought-15-OE	3.12104	6.40075	1.03621	0.0001
Glyma.02G246900	Chr02:43474643-43475667	CK-15-OE	Drought-15-OE	0.673833	2.11355	1.64921	0.00715
Glyma.02G247000	Chr02:43478313-43484059	CK-15-OE	Drought-15-OE	7.56178	2.10725	-1.84336	5e-05
Glyma.02G247700	Chr02:43533451-43537741	CK-15-OE	Drought-15-OE	11.8142	5.71827	-1.04687	5e-05
Glyma.02G248500	Chr02:43587640-43589864	CK-15-OE	Drought-15-OE	0.686423	3.791	2.46541	5e-05
Glyma.02G249600	Chr02:43713515-43717718	CK-15-OE	Drought-15-OE	885.963	421.906	-1.07032	0.0001
Glyma.02G250200	Chr02:43779469-43781548	CK-15-OE	Drought-15-OE	17.985	85.0613	2.24171	5e-05
Glyma.02G250400	Chr02:43786922-43791698	CK-15-OE	Drought-15-OE	29.0187	12.125	-1.259	5e-05
Glyma.02G250600	Chr02:43803482-43807640	CK-15-OE	Drought-15-OE	0.691133	0.276216	-1.32317	0.00855
Glyma.02G250800	Chr02:43834810-43837951	CK-15-OE	Drought-15-OE	40.2347	19.2084	-1.0667	5e-05
Glyma.02G250900	Chr02:43839083-43843406	CK-15-OE	Drought-15-OE	3.08167	8.06211	1.38745	5e-05
Glyma.02G251000	Chr02:43843554-43844926	CK-15-OE	Drought-15-OE	1.87529	6.67927	1.83258	5e-05
Glyma.02G251400	Chr02:43862231-43869716	CK-15-OE	Drought-15-OE	8.16716	2.31833	-1.81675	5e-05
Glyma.02G252200	Chr02:43927108-43932907	CK-15-OE	Drought-15-OE	0.744048	0.287879	-1.36993	0.0083
Glyma.02G252500	Chr02:43963181-43966638	CK-15-OE	Drought-15-OE	8.32116	1.13207	-2.87782	5e-05
Glyma.02G252800	Chr02:44009113-44009828	CK-15-OE	Drought-15-OE	0	1.23591	inf	5e-05
Glyma.02G253200	Chr02:44057615-44065910	CK-15-OE	Drought-15-OE	6.95855	3.23456	-1.10522	0.0015
Glyma.02G253500	Chr02:44074929-44078240	CK-15-OE	Drought-15-OE	220.565	75.0199	-1.55586	5e-05
Glyma.02G253600	Chr02:44080394-44084225	CK-15-OE	Drought-15-OE	63.274	29.4572	-1.10299	5e-05
Glyma.02G254200	Chr02:44112231-44114503	CK-15-OE	Drought-15-OE	2.50035	1.18558	-1.07654	0.00825
Glyma.02G255000	Chr02:44207466-44209954	CK-15-OE	Drought-15-OE	525.622	1332.84	1.34241	5e-05
Glyma.02G255100	Chr02:44219069-44225241	CK-15-OE	Drought-15-OE	0.684487	2.72629	1.99384	0.00015
Glyma.02G255400	Chr02:44231577-44233784	CK-15-OE	Drought-15-OE	3.92837	22.8742	2.54172	5e-05
Glyma.02G256000	Chr02:44281000-44286324	CK-15-OE	Drought-15-OE	104.421	22.2508	-2.23048	5e-05
Glyma.02G256800	Chr02:44334246-44345501	CK-15-OE	Drought-15-OE	22.9214	1.87548	-3.61137	5e-05
Glyma.02G258700	Chr02:44584759-44585730	CK-15-OE	Drought-15-OE	0.359454	2.29902	2.67714	0.00565
Glyma.02G259100	Chr02:44623146-44626071	CK-15-OE	Drought-15-OE	2.08974	4.37287	1.06526	0.00015
Glyma.02G259600	Chr02:44654566-44657064	CK-15-OE	Drought-15-OE	3.2943	6.6322	1.00952	0.003
Glyma.02G260100	Chr02:44684683-44688689	CK-15-OE	Drought-15-OE	0.638603	6.71229	3.39381	5e-05
Glyma.02G260300	Chr02:44689951-44693632	CK-15-OE	Drought-15-OE	4.95678	23.4226	2.24043	5e-05
Glyma.02G261200,Glyma.02G261300	Chr02:44740163-44742226	CK-15-OE	Drought-15-OE	1.30232	0.414584	-1.65134	0.00975
Glyma.02G261700,Glyma.02G261800	Chr02:44767827-44783443	CK-15-OE	Drought-15-OE	1.74202	11.3261	2.70082	5e-05
Glyma.02G262500	Chr02:44848704-44851315	CK-15-OE	Drought-15-OE	12.7575	99.9524	2.9699	5e-05
Glyma.02G265800	Chr02:45064501-45066268	CK-15-OE	Drought-15-OE	9.91493	25.538	1.36497	5e-05
Glyma.02G266200	Chr02:45092858-45097191	CK-15-OE	Drought-15-OE	8.83744	2.40558	-1.87725	5e-05
Glyma.02G266300	Chr02:45102115-45107373	CK-15-OE	Drought-15-OE	9.68974	22.2961	1.20226	5e-05
Glyma.02G266600	Chr02:45117575-45121400	CK-15-OE	Drought-15-OE	11.5503	0.56057	-4.36489	5e-05
Glyma.02G266700	Chr02:45131058-45134696	CK-15-OE	Drought-15-OE	42.257	5.86809	-2.84823	5e-05
Glyma.02G267400	Chr02:45177545-45178996	CK-15-OE	Drought-15-OE	15.3886	44.8905	1.54455	5e-05
Glyma.02G267500	Chr02:45183007-45188166	CK-15-OE	Drought-15-OE	2.18769	16.9641	2.955	5e-05
Glyma.02G268200	Chr02:45277439-45279284	CK-15-OE	Drought-15-OE	0	1.1883	inf	5e-05
Glyma.02G269000	Chr02:45315649-45318596	CK-15-OE	Drought-15-OE	10.3631	4.87655	-1.08753	5e-05
Glyma.02G269400	Chr02:45368395-45372088	CK-15-OE	Drought-15-OE	0.837474	0.217139	-1.94742	0.0035
Glyma.02G269600	Chr02:45376262-45384615	CK-15-OE	Drought-15-OE	3.19207	8.30533	1.37954	5e-05
Glyma.02G269700	Chr02:45392239-45398787	CK-15-OE	Drought-15-OE	58.8758	22.4685	-1.38977	5e-05
Glyma.02G270200	Chr02:45429386-45432301	CK-15-OE	Drought-15-OE	102.769	40.8554	-1.33081	5e-05
Glyma.02G270400	Chr02:45438738-45440586	CK-15-OE	Drought-15-OE	50.7394	24.1765	-1.0695	5e-05
Glyma.02G270500	Chr02:45447523-45450651	CK-15-OE	Drought-15-OE	0.206183	2.67771	3.699	0.00365
Glyma.02G270700	Chr02:45468472-45473722	CK-15-OE	Drought-15-OE	0.209886	0.723942	1.78627	0.004
Glyma.02G271400	Chr02:45512376-45524427	CK-15-OE	Drought-15-OE	126.459	19.7882	-2.67596	5e-05
Glyma.02G273800	Chr02:45708081-45712024	CK-15-OE	Drought-15-OE	1.56756	3.94357	1.33098	0.00135
Glyma.02G273800	Chr02:45708081-45712024	CK-15-OE	Drought-15-OE	0.828793	4.31717	2.381	5e-05
Glyma.02G274000	Chr02:45712024-45716278	CK-15-OE	Drought-15-OE	17.8015	8.55173	-1.05771	5e-05
Glyma.02G274100	Chr02:45717304-45720843	CK-15-OE	Drought-15-OE	12.6419	1.18908	-3.4103	5e-05
Glyma.02G274600	Chr02:45772151-45775672	CK-15-OE	Drought-15-OE	33.2418	76.6432	1.20516	5e-05
Glyma.02G276100	Chr02:45924998-45925912	CK-15-OE	Drought-15-OE	9.84905	1.05029	-3.2292	5e-05
Glyma.02G277600	Chr02:46031033-46033706	CK-15-OE	Drought-15-OE	0.610387	0.106447	-2.51959	0.0063
Glyma.02G278300	Chr02:46077373-46082009	CK-15-OE	Drought-15-OE	37.0333	14.6846	-1.33452	5e-05
Glyma.02G279000	Chr02:46128679-46132442	CK-15-OE	Drought-15-OE	19.2531	6.73118	-1.51616	5e-05
Glyma.02G279300	Chr02:46150543-46162754	CK-15-OE	Drought-15-OE	6.78121	2.52509	-1.42521	5e-05
Glyma.02G279600	Chr02:46177942-46184126	CK-15-OE	Drought-15-OE	1.35959	3.41273	1.32776	0.00015
Glyma.02G282100	Chr02:46437878-46443042	CK-15-OE	Drought-15-OE	4.78606	2.35636	-1.02228	0.00285
Glyma.02G282200	Chr02:46446678-46449712	CK-15-OE	Drought-15-OE	3.82103	1.3779	-1.47149	0.0005
Glyma.02G282400	Chr02:46454882-46459253	CK-15-OE	Drought-15-OE	18.7324	7.72882	-1.27722	5e-05
Glyma.02G282600	Chr02:46466914-46471306	CK-15-OE	Drought-15-OE	6.48339	14.5879	1.16995	5e-05
Glyma.02G283200	Chr02:46506762-46508052	CK-15-OE	Drought-15-OE	2.50301	6.83703	1.4497	0.0002
Glyma.02G283300	Chr02:46512470-46517039	CK-15-OE	Drought-15-OE	3.66768	7.39797	1.01226	5e-05
Glyma.02G283400	Chr02:46520815-46523824	CK-15-OE	Drought-15-OE	74.2012	35.0605	-1.0816	5e-05
Glyma.02G283500	Chr02:46529089-46534506	CK-15-OE	Drought-15-OE	1.35818	2.77286	1.0297	0.00535
Glyma.02G283600,Glyma.02G283700	Chr02:46540474-46545641	CK-15-OE	Drought-15-OE	2.68989	0.360075	-2.90118	0.00065
Glyma.02G283800,Glyma.02G283900	Chr02:46546626-46551943	CK-15-OE	Drought-15-OE	0.800344	2.63869	1.72113	0.001
Glyma.02G284400	Chr02:46591574-46596216	CK-15-OE	Drought-15-OE	3.91963	8.63878	1.14011	0.0001
Glyma.02G284500	Chr02:46598684-46602060	CK-15-OE	Drought-15-OE	4.51912	0.757291	-2.57712	5e-05
Glyma.02G284600	Chr02:46603741-46605177	CK-15-OE	Drought-15-OE	0.350999	2.51085	2.83863	0.0001
Glyma.02G285200	Chr02:46634248-46636858	CK-15-OE	Drought-15-OE	1.56605	14.2888	3.18969	5e-05
Glyma.02G286000	Chr02:46687002-46691939	CK-15-OE	Drought-15-OE	0.753212	0.336737	-1.16143	0.00225
Glyma.02G287500	Chr02:46775387-46782383	CK-15-OE	Drought-15-OE	3.16152	0.861608	-1.87552	0.0001
Glyma.02G288300	Chr02:46845171-46850316	CK-15-OE	Drought-15-OE	2.23935	0.781576	-1.51862	0.00015
Glyma.02G288500	Chr02:46857776-46863525	CK-15-OE	Drought-15-OE	6.85433	14.4399	1.07497	5e-05
Glyma.02G288600	Chr02:46863738-46874153	CK-15-OE	Drought-15-OE	0.749687	3.5641	2.24918	5e-05
Glyma.02G288700	Chr02:46881781-46885695	CK-15-OE	Drought-15-OE	8.85894	23.2766	1.39367	5e-05
Glyma.02G288900	Chr02:46890830-46894638	CK-15-OE	Drought-15-OE	9.33781	19.9158	1.09276	5e-05
Glyma.02G289000	Chr02:46898426-46902989	CK-15-OE	Drought-15-OE	1.42233	0.370074	-1.94237	0.0009
Glyma.02G289300	Chr02:46913510-46916902	CK-15-OE	Drought-15-OE	2.02185	10.314	2.35085	5e-05
Glyma.02G289700	Chr02:46931932-46940909	CK-15-OE	Drought-15-OE	17.2665	4.89735	-1.8179	5e-05
Glyma.02G290000	Chr02:46966056-46968778	CK-15-OE	Drought-15-OE	0.363898	1.22332	1.7492	0.00725
Glyma.02G291700	Chr02:47102437-47104286	CK-15-OE	Drought-15-OE	0.734226	3.56178	2.2783	0.0001
Glyma.02G291900	Chr02:47117086-47119276	CK-15-OE	Drought-15-OE	3.10852	11.7871	1.92291	5e-05
Glyma.02G292200	Chr02:47125530-47139234	CK-15-OE	Drought-15-OE	1.09245	0.106578	-3.35758	0.00015
Glyma.02G292400	Chr02:47148989-47150314	CK-15-OE	Drought-15-OE	13.0145	2.13683	-2.60658	5e-05
Glyma.02G293500	Chr02:47207121-47210421	CK-15-OE	Drought-15-OE	1.2722	3.13793	1.30249	0.0008
Glyma.02G294000	Chr02:47237992-47240495	CK-15-OE	Drought-15-OE	2.77625	16.4214	2.56437	5e-05
Glyma.02G294600	Chr02:47280929-47285913	CK-15-OE	Drought-15-OE	8.29799	3.34162	-1.31221	5e-05
Glyma.02G294900	Chr02:47300148-47306133	CK-15-OE	Drought-15-OE	49.022	5.02709	-3.28563	5e-05
Glyma.02G295800	Chr02:47371133-47374352	CK-15-OE	Drought-15-OE	19.3965	9.60586	-1.01381	5e-05
Glyma.02G296200	Chr02:47383043-47395946	CK-15-OE	Drought-15-OE	0.254302	1.15694	2.1857	5e-05
Glyma.02G296300	Chr02:47399262-47406237	CK-15-OE	Drought-15-OE	3.37609	15.648	2.21255	5e-05
Glyma.02G296700	Chr02:47448734-47450935	CK-15-OE	Drought-15-OE	69.1606	28.5213	-1.27791	5e-05
Glyma.02G297700	Chr02:47517180-47520623	CK-15-OE	Drought-15-OE	0.840815	3.69302	2.13494	5e-05
Glyma.02G297900	Chr02:47525836-47530277	CK-15-OE	Drought-15-OE	2.49658	1.18776	-1.07171	0.0033
Glyma.02G298000	Chr02:47531839-47538431	CK-15-OE	Drought-15-OE	11.4686	1.25651	-3.1902	5e-05
Glyma.02G298200	Chr02:47546917-47555830	CK-15-OE	Drought-15-OE	9.72284	3.57883	-1.44189	5e-05
Glyma.02G300300	Chr02:47676197-47678171	CK-15-OE	Drought-15-OE	26.2183	12.5288	-1.06533	5e-05
Glyma.02G301000	Chr02:47703836-47711302	CK-15-OE	Drought-15-OE	25.0465	7.61729	-1.71726	0.00335
Glyma.02G301200	Chr02:47715706-47718873	CK-15-OE	Drought-15-OE	24.4637	10.2907	-1.2493	5e-05
Glyma.02G301300	Chr02:47720196-47721844	CK-15-OE	Drought-15-OE	58.4392	17.6035	-1.73107	5e-05
Glyma.02G302300	Chr02:47780760-47783718	CK-15-OE	Drought-15-OE	8.52036	2.33953	-1.8647	5e-05
Glyma.02G302400	Chr02:47788709-47791861	CK-15-OE	Drought-15-OE	0.177741	9.7031	5.7706	5e-05
Glyma.02G303000	Chr02:47847722-47850282	CK-15-OE	Drought-15-OE	66.4583	21.9082	-1.60098	5e-05
Glyma.02G303300	Chr02:47864892-47869138	CK-15-OE	Drought-15-OE	0.786456	4.41743	2.48977	5e-05
Glyma.02G305400	Chr02:48024272-48025729	CK-15-OE	Drought-15-OE	4360.95	1144.92	-1.92939	5e-05
Glyma.02G305600	Chr02:48034338-48039586	CK-15-OE	Drought-15-OE	2.64898	5.42405	1.03393	0.0001
Glyma.02G305900	Chr02:48055693-48067174	CK-15-OE	Drought-15-OE	2.81848	1.21434	-1.21475	5e-05
Glyma.02G307500	Chr02:48175534-48177218	CK-15-OE	Drought-15-OE	0.116398	2.25402	4.27536	0.00595
Glyma.02G308500	Chr02:48224471-48228309	CK-15-OE	Drought-15-OE	5.90486	12.4139	1.07198	5e-05
Glyma.02G308600	Chr02:48233645-48241648	CK-15-OE	Drought-15-OE	0.074418	0.994403	3.74011	0.00135
Glyma.02G308700	Chr02:48245198-48250297	CK-15-OE	Drought-15-OE	24.0643	9.86828	-1.28602	5e-05
Glyma.02G308900	Chr02:48262044-48266805	CK-15-OE	Drought-15-OE	44.6102	20.5943	-1.11513	5e-05
Glyma.02G309700	Chr02:48303735-48307599	CK-15-OE	Drought-15-OE	2.47503	0.579316	-2.09502	0.0032
Glyma.02G312000	Chr02:48519442-48559754	CK-15-OE	Drought-15-OE	12.9305	4.59529	-1.49255	0.00395
Glyma.03G000100	Chr03:9539-29073	CK-15-OE	Drought-15-OE	16.4399	6.12225	-1.42507	5e-05
Glyma.03G000600	Chr03:72191-77351	CK-15-OE	Drought-15-OE	15.7997	4.70277	-1.74832	5e-05
Glyma.03G001000	Chr03:129688-130612	CK-15-OE	Drought-15-OE	3.22346	0.501707	-2.68369	0.0013
Glyma.03G001500	Chr03:169479-172727	CK-15-OE	Drought-15-OE	0.852624	10.1479	3.57312	5e-05
Glyma.03G002500	Chr03:239470-245321	CK-15-OE	Drought-15-OE	2.02566	0.893836	-1.18031	0.00195
Glyma.03G003000	Chr03:281580-284883	CK-15-OE	Drought-15-OE	0.0900284	0.698186	2.95516	0.004
Glyma.03G003400	Chr03:313241-317840	CK-15-OE	Drought-15-OE	0.852228	1.91559	1.16848	0.0024
Glyma.03G003700	Chr03:332973-334434	CK-15-OE	Drought-15-OE	2.42764	0.760687	-1.67418	0.0018
Glyma.03G004200	Chr03:370537-374055	CK-15-OE	Drought-15-OE	4.41453	9.0787	1.04023	0.00065
Glyma.03G004300	Chr03:375731-377625	CK-15-OE	Drought-15-OE	1.06079	6.20638	2.54861	5e-05
Glyma.03G005800	Chr03:545101-549977	CK-15-OE	Drought-15-OE	3.49672	31.4646	3.16965	5e-05
Glyma.03G005900	Chr03:556123-561374	CK-15-OE	Drought-15-OE	142.655	54.4988	-1.38824	5e-05
Glyma.03G006300	Chr03:582804-584745	CK-15-OE	Drought-15-OE	6.42372	14.0989	1.1341	5e-05
Glyma.03G006600	Chr03:600356-602415	CK-15-OE	Drought-15-OE	10.0482	2.88911	-1.79824	5e-05
Glyma.03G006700	Chr03:612985-618392	CK-15-OE	Drought-15-OE	5.07252	0.917491	-2.46694	5e-05
Glyma.03G008400	Chr03:809194-820082	CK-15-OE	Drought-15-OE	11.7123	5.67852	-1.04444	5e-05
Glyma.03G008500	Chr03:822154-829436	CK-15-OE	Drought-15-OE	3.33808	1.38698	-1.26707	5e-05
Glyma.03G008600	Chr03:830421-838408	CK-15-OE	Drought-15-OE	4.83983	12.2693	1.34202	5e-05
Glyma.03G009800	Chr03:976358-985497	CK-15-OE	Drought-15-OE	3.77865	0.794744	-2.24931	5e-05
Glyma.03G013400	Chr03:1358297-1364365	CK-15-OE	Drought-15-OE	6.91617	15.0727	1.12389	0.00855
Glyma.03G014000,Glyma.03G014100,Glyma.03G014200	Chr03:1405522-1424919	CK-15-OE	Drought-15-OE	29.3019	10.5448	-1.47446	5e-05
Glyma.03G014300	Chr03:1425560-1433366	CK-15-OE	Drought-15-OE	89.6476	30.3291	-1.56356	5e-05
Glyma.03G014600	Chr03:1465936-1473750	CK-15-OE	Drought-15-OE	8.29876	3.6612	-1.18058	0.00675
Glyma.03G015000	Chr03:1508916-1509768	CK-15-OE	Drought-15-OE	19.7624	7.65085	-1.36907	0.0001
Glyma.03G015500	Chr03:1536238-1539653	CK-15-OE	Drought-15-OE	16.8294	45.7559	1.44297	5e-05
Glyma.03G015800	Chr03:1555122-1555954	CK-15-OE	Drought-15-OE	1.20804	4.51209	1.90113	0.00105
Glyma.03G017800	Chr03:1780718-1783743	CK-15-OE	Drought-15-OE	10.8117	4.91967	-1.13595	5e-05
Glyma.03G019200	Chr03:1916704-1925336	CK-15-OE	Drought-15-OE	3.451	8.05217	1.22236	5e-05
Glyma.03G019500	Chr03:2000005-2006209	CK-15-OE	Drought-15-OE	1.46076	11.4922	2.97586	5e-05
Glyma.03G020700	Chr03:2107907-2110691	CK-15-OE	Drought-15-OE	3.81683	1.71465	-1.15446	0.0002
Glyma.03G020800	Chr03:2124894-2135692	CK-15-OE	Drought-15-OE	1.20444	0.576733	-1.06239	0.00915
Glyma.03G021200	Chr03:2170566-2172891	CK-15-OE	Drought-15-OE	0.668902	5.26376	2.97623	5e-05
Glyma.03G023500	Chr03:2486846-2493916	CK-15-OE	Drought-15-OE	0.694287	3.19342	2.2015	5e-05
Glyma.03G025600	Chr03:2786616-2791610	CK-15-OE	Drought-15-OE	0.586318	24.3746	5.37755	5e-05
Glyma.03G026700	Chr03:2930055-2932218	CK-15-OE	Drought-15-OE	16.2938	3.7776	-2.10878	5e-05
Glyma.03G027500	Chr03:3020585-3024713	CK-15-OE	Drought-15-OE	4.56027	18.0734	1.98667	5e-05
Glyma.03G027600	Chr03:3029153-3033239	CK-15-OE	Drought-15-OE	6.80496	3.15165	-1.11048	0.0001
Glyma.03G028000	Chr03:3070088-3077358	CK-15-OE	Drought-15-OE	14.1782	5.83845	-1.28002	5e-05
Glyma.03G028100	Chr03:3092061-3096481	CK-15-OE	Drought-15-OE	4.01111	8.8841	1.14722	0.0001
Glyma.03G029600	Chr03:3253477-3255163	CK-15-OE	Drought-15-OE	0.136812	0.908721	2.73164	0.0084
Glyma.03G030600	Chr03:3427087-3429159	CK-15-OE	Drought-15-OE	4.73619	29.6756	2.64748	5e-05
Glyma.03G030800	Chr03:3458450-3465320	CK-15-OE	Drought-15-OE	6.29179	30.2472	2.26526	5e-05
Glyma.03G031400	Chr03:3520259-3527032	CK-15-OE	Drought-15-OE	0.306143	5.72771	4.22568	5e-05
Glyma.03G031600	Chr03:3553411-3555394	CK-15-OE	Drought-15-OE	1.78349	0.26113	-2.77186	0.0033
Glyma.03G032200	Chr03:3664913-3668231	CK-15-OE	Drought-15-OE	13.4482	28.4242	1.0797	0.00085
Glyma.03G033200	Chr03:3845846-3850391	CK-15-OE	Drought-15-OE	14.6516	5.25484	-1.47933	5e-05
Glyma.03G034800,Glyma.03G034900	Chr03:4122755-4208647	CK-15-OE	Drought-15-OE	1.49654	0.660848	-1.17925	0.00055
Glyma.03G035200	Chr03:4265867-4274479	CK-15-OE	Drought-15-OE	1.07361	3.80611	1.82585	5e-05
Glyma.03G035300	Chr03:4274743-4278897	CK-15-OE	Drought-15-OE	0.44341	1.4206	1.67978	0.00095
Glyma.03G036000	Chr03:4335980-4341371	CK-15-OE	Drought-15-OE	1.08627	3.90646	1.84648	5e-05
Glyma.03G036600	Chr03:4432909-4435002	CK-15-OE	Drought-15-OE	2.12824	4.45853	1.06691	0.0008
Glyma.03G036700	Chr03:4440538-4443406	CK-15-OE	Drought-15-OE	1.01927	3.15291	1.62915	5e-05
Glyma.03G040300	Chr03:5025104-5052307	CK-15-OE	Drought-15-OE	31.7015	9.94391	-1.67267	0.00345
Glyma.03G040600	Chr03:5113018-5121557	CK-15-OE	Drought-15-OE	1.39864	17.6431	3.65701	5e-05
Glyma.03G042600	Chr03:5393166-5398284	CK-15-OE	Drought-15-OE	0.588023	2.2261	1.92057	5e-05
Glyma.03G042700	Chr03:5405761-5409385	CK-15-OE	Drought-15-OE	0.128657	1.38455	3.42781	0.0002
Glyma.03G043000,Glyma.03G043100,Glyma.03G043500,Glyma.03G043600,Glyma.03G043700,Glyma.03G044000,Glyma.03G044100	Chr03:5442062-5578154	CK-15-OE	Drought-15-OE	4.62936	2.18039	-1.08622	0.0027
Glyma.03G044300	Chr03:5621063-5622425	CK-15-OE	Drought-15-OE	5.30608	21.7257	2.03369	5e-05
Glyma.03G044500	Chr03:5664501-5665511	CK-15-OE	Drought-15-OE	0.464681	11.3838	4.61459	5e-05
Glyma.03G046400	Chr03:5927091-5930714	CK-15-OE	Drought-15-OE	22.1558	52.8528	1.25429	5e-05
Glyma.03G046600,Glyma.03G046700,Glyma.03G046800,Glyma.03G047000	Chr03:5940786-5982926	CK-15-OE	Drought-15-OE	11.0682	2.9899	-1.88825	5e-05
Glyma.03G049700	Chr03:6485559-6488919	CK-15-OE	Drought-15-OE	14.524	30.4261	1.06687	5e-05
Glyma.03G050000	Chr03:6524807-6527771	CK-15-OE	Drought-15-OE	13.6514	6.78538	-1.00854	0.0006
Glyma.03G050400	Chr03:6563215-6570463	CK-15-OE	Drought-15-OE	27.96	7.72489	-1.85578	5e-05
Glyma.03G051300,Glyma.03G051500	Chr03:6696310-6769319	CK-15-OE	Drought-15-OE	3.23113	13.677	2.08164	5e-05
Glyma.03G056000	Chr03:7705306-7706624	CK-15-OE	Drought-15-OE	0	1.07279	inf	5e-05
Glyma.03G056400	Chr03:7762788-7767440	CK-15-OE	Drought-15-OE	12.1203	24.664	1.02499	5e-05
Glyma.03G056700	Chr03:7802101-7805630	CK-15-OE	Drought-15-OE	146.391	37.7904	-1.95374	5e-05
Glyma.03G056800	Chr03:7837877-7840023	CK-15-OE	Drought-15-OE	0.0990872	1.65946	4.06587	0.00225
Glyma.03G057100	Chr03:8001161-8005390	CK-15-OE	Drought-15-OE	0.878396	2.94383	1.74475	5e-05
Glyma.03G057800	Chr03:8205988-8218499	CK-15-OE	Drought-15-OE	11.1332	1.38111	-3.01096	5e-05
Glyma.03G058200	Chr03:8267056-8273170	CK-15-OE	Drought-15-OE	15.4286	5.30737	-1.53954	5e-05
Glyma.03G060300	Chr03:8759684-8761779	CK-15-OE	Drought-15-OE	3211.6	1136.75	-1.49837	5e-05
Glyma.03G063200	Chr03:9893649-9897569	CK-15-OE	Drought-15-OE	894.423	339.314	-1.39834	5e-05
Glyma.03G063400	Chr03:10010808-10013015	CK-15-OE	Drought-15-OE	1.15086	2.94183	1.354	0.0005
Glyma.03G066300	Chr03:12856803-12861551	CK-15-OE	Drought-15-OE	1.21696	0.335464	-1.85906	0.0014
Glyma.03G066700,Glyma.03G066800	Chr03:13373847-13441205	CK-15-OE	Drought-15-OE	97.2704	250.791	1.36641	5e-05
Glyma.03G067800	Chr03:14004703-14006681	CK-15-OE	Drought-15-OE	0.0876241	1.0815	3.62556	0.00145
Glyma.03G068100,Glyma.03G068300	Chr03:14160329-14179311	CK-15-OE	Drought-15-OE	10.0903	70.6749	2.80823	5e-05
Glyma.03G069400	Chr03:14507721-14520067	CK-15-OE	Drought-15-OE	0.0636104	54.1981	9.73476	0.0019
Glyma.03G069600	Chr03:14590797-14602610	CK-15-OE	Drought-15-OE	62.0839	28.9765	-1.09934	5e-05
Glyma.03G070100	Chr03:16206857-16211902	CK-15-OE	Drought-15-OE	2.57117	16.5456	2.68595	5e-05
Glyma.03G070400	Chr03:16488943-16492371	CK-15-OE	Drought-15-OE	7.20713	15.8701	1.13882	5e-05
Glyma.03G070600	Chr03:16838407-16852964	CK-15-OE	Drought-15-OE	5.8985	0.865463	-2.7688	5e-05
Glyma.03G070900	Chr03:16885268-16892927	CK-15-OE	Drought-15-OE	0.466799	1.49601	1.68025	0.0003
Glyma.03G073400	Chr03:17839274-17842236	CK-15-OE	Drought-15-OE	3.08402	9.55137	1.6309	5e-05
Glyma.03G073600	Chr03:17848649-17853722	CK-15-OE	Drought-15-OE	2.73149	0.455766	-2.58333	5e-05
Glyma.03G074000	Chr03:18377067-18379801	CK-15-OE	Drought-15-OE	2.20177	8.86106	2.00882	5e-05
Glyma.03G074300	Chr03:18511825-18513653	CK-15-OE	Drought-15-OE	7.09552	3.06362	-1.21167	5e-05
Glyma.03G074600	Chr03:18550944-18551974	CK-15-OE	Drought-15-OE	1.29004	29.642	4.52216	5e-05
Glyma.03G074800	Chr03:18555877-18558484	CK-15-OE	Drought-15-OE	5.63246	1.87648	-1.58574	5e-05
Glyma.03G074900	Chr03:18568297-18574090	CK-15-OE	Drought-15-OE	0.112281	2.21118	4.29964	5e-05
Glyma.03G075100	Chr03:18608176-18611603	CK-15-OE	Drought-15-OE	1.07062	0.28157	-1.92688	0.00205
Glyma.03G075300	Chr03:18686131-18696096	CK-15-OE	Drought-15-OE	0.716217	1.47478	1.04203	0.0016
Glyma.03G076100	Chr03:18819640-18824448	CK-15-OE	Drought-15-OE	6.64549	31.8674	2.26163	5e-05
Glyma.03G076300	Chr03:18837873-18840909	CK-15-OE	Drought-15-OE	4.75401	2.19718	-1.11349	0.00395
Glyma.03G077900	Chr03:19361932-19366381	CK-15-OE	Drought-15-OE	1.83835	0.66742	-1.46175	0.00085
Glyma.03G078200	Chr03:19612663-19615006	CK-15-OE	Drought-15-OE	4.28015	23.4473	2.45369	5e-05
Glyma.03G078300	Chr03:19628679-19634712	CK-15-OE	Drought-15-OE	2.08296	0.723149	-1.52627	0.00055
Glyma.03G080600	Chr03:21508099-21512393	CK-15-OE	Drought-15-OE	0.732879	0.203479	-1.8487	0.0014
Glyma.03G082100	Chr03:22646026-22647386	CK-15-OE	Drought-15-OE	198.989	2811.27	3.82047	5e-05
Glyma.03G082900	Chr03:23010926-23013530	CK-15-OE	Drought-15-OE	0.743153	8.70906	3.55079	5e-05
Glyma.03G083200	Chr03:23140218-23143908	CK-15-OE	Drought-15-OE	19.7369	63.0154	1.67481	5e-05
Glyma.03G084300	Chr03:23956451-23959281	CK-15-OE	Drought-15-OE	0.448691	6.90201	3.94322	5e-05
Glyma.03G086000	Chr03:25351482-25363757	CK-15-OE	Drought-15-OE	1.10163	2.635	1.25816	5e-05
Glyma.03G086100	Chr03:25484027-25488184	CK-15-OE	Drought-15-OE	29.9127	11.771	-1.34552	5e-05
Glyma.03G088200	Chr03:26184414-26204828	CK-15-OE	Drought-15-OE	1.30291	0.523811	-1.31462	0.00175
Glyma.03G088800	Chr03:26329302-26332471	CK-15-OE	Drought-15-OE	0.493538	6.94899	3.81557	5e-05
Glyma.03G089000	Chr03:26517961-26546891	CK-15-OE	Drought-15-OE	3.93418	1.86422	-1.07749	0.0001
Glyma.03G089700	Chr03:26680306-26686194	CK-15-OE	Drought-15-OE	25.7968	9.10355	-1.50269	5e-05
Glyma.03G090200	Chr03:26849525-26852341	CK-15-OE	Drought-15-OE	0.41544	1.40979	1.76277	5e-05
Glyma.03G090500	Chr03:26893240-26896056	CK-15-OE	Drought-15-OE	0.242007	0.802936	1.73023	0.0016
Glyma.03G094200	Chr03:27857050-27865412	CK-15-OE	Drought-15-OE	0.32428	1.32309	2.0286	0.0002
Glyma.03G096200	Chr03:28334565-28336283	CK-15-OE	Drought-15-OE	0	2.1413	inf	5e-05
Glyma.03G097100	Chr03:28469989-28476896	CK-15-OE	Drought-15-OE	6.52237	2.76202	-1.23967	0.00015
Glyma.03G097300	Chr03:28481848-28489392	CK-15-OE	Drought-15-OE	44.2733	20.8408	-1.08703	5e-05
Glyma.03G097900	Chr03:28558708-28567874	CK-15-OE	Drought-15-OE	47.0477	14.3854	-1.70952	5e-05
Glyma.03G098500,Glyma.03G098600	Chr03:28609932-28658434	CK-15-OE	Drought-15-OE	3.99936	102.526	4.68008	5e-05
Glyma.03G098800	Chr03:28700861-28703475	CK-15-OE	Drought-15-OE	6.12961	2.76257	-1.14978	0.001
Glyma.03G098900,Glyma.03G099000	Chr03:28705215-28725401	CK-15-OE	Drought-15-OE	82.7109	27.6974	-1.57833	5e-05
Glyma.03G101000	Chr03:28992695-29005762	CK-15-OE	Drought-15-OE	2.49348	16.1615	2.69633	5e-05
Glyma.03G101700	Chr03:29240835-29268376	CK-15-OE	Drought-15-OE	0.719333	8.12979	3.49849	5e-05
Glyma.03G103000	Chr03:29603900-29608858	CK-15-OE	Drought-15-OE	1.54367	3.82906	1.31062	0.00125
Glyma.03G103600	Chr03:29762717-29766420	CK-15-OE	Drought-15-OE	209.994	55.3996	-1.9224	5e-05
Glyma.03G104000	Chr03:29826117-29829382	CK-15-OE	Drought-15-OE	0.620803	0	#NAME?	5e-05
Glyma.03G104700	Chr03:29937359-29939491	CK-15-OE	Drought-15-OE	6.44745	2.85901	-1.17321	0.0004
Glyma.03G105200	Chr03:30065250-30087282	CK-15-OE	Drought-15-OE	6.06087	1.17562	-2.3661	5e-05
Glyma.03G105500	Chr03:30200082-30206908	CK-15-OE	Drought-15-OE	0.922778	2.00761	1.12142	0.0014
Glyma.03G107800	Chr03:30829477-30831848	CK-15-OE	Drought-15-OE	23.0567	8.31633	-1.47117	5e-05
Glyma.03G107900	Chr03:30837400-30838744	CK-15-OE	Drought-15-OE	0.523156	3.04424	2.54077	0.00985
Glyma.03G109000	Chr03:30950847-30961100	CK-15-OE	Drought-15-OE	32.7979	10.5378	-1.63803	5e-05
Glyma.03G110000,Glyma.03G110100	Chr03:31373742-31378323	CK-15-OE	Drought-15-OE	223.563	87.9285	-1.34628	5e-05
Glyma.03G110500	Chr03:31418820-31444439	CK-15-OE	Drought-15-OE	8.80394	2.61052	-1.75381	5e-05
Glyma.03G113200	Chr03:32000184-32001852	CK-15-OE	Drought-15-OE	4.67995	89.7454	4.26127	5e-05
Glyma.03G113300	Chr03:32004310-32006286	CK-15-OE	Drought-15-OE	0	1.13416	inf	5e-05
Glyma.03G114100	Chr03:32118398-32128130	CK-15-OE	Drought-15-OE	38.3627	16.4372	-1.22274	5e-05
Glyma.03G114600	Chr03:32187508-32189788	CK-15-OE	Drought-15-OE	2483.37	882.935	-1.49192	5e-05
Glyma.03G115100	Chr03:32278684-32282965	CK-15-OE	Drought-15-OE	5.71788	2.05745	-1.47462	5e-05
Glyma.03G116900	Chr03:32597276-32606423	CK-15-OE	Drought-15-OE	1.19255	2.61856	1.13472	0.0014
Glyma.03G117300	Chr03:32633071-32645049	CK-15-OE	Drought-15-OE	5.49376	2.08668	-1.39659	5e-05
Glyma.03G117600	Chr03:32734258-32738159	CK-15-OE	Drought-15-OE	2.62856	0.351395	-2.90311	5e-05
Glyma.03G119300	Chr03:33035206-33038218	CK-15-OE	Drought-15-OE	1.39614	5.0231	1.84714	0.0001
Glyma.03G119500	Chr03:33055260-33058413	CK-15-OE	Drought-15-OE	814.978	359.828	-1.17945	5e-05
Glyma.03G119900	Chr03:33111464-33116750	CK-15-OE	Drought-15-OE	2.92918	5.89513	1.00902	0.0002
Glyma.03G120000	Chr03:33134130-33143876	CK-15-OE	Drought-15-OE	22.9915	8.31833	-1.46674	5e-05
Glyma.03G120300	Chr03:33189254-33190204	CK-15-OE	Drought-15-OE	757.215	147.684	-2.35819	5e-05
Glyma.03G120700	Chr03:33242127-33243660	CK-15-OE	Drought-15-OE	6.78607	52.509	2.95192	5e-05
Glyma.03G122000	Chr03:33466243-33470904	CK-15-OE	Drought-15-OE	14.0721	46.5118	1.72476	5e-05
Glyma.03G122100	Chr03:33475611-33481161	CK-15-OE	Drought-15-OE	12.5356	1.69087	-2.89019	5e-05
Glyma.03G122500,Glyma.03G123000	Chr03:33543920-33584024	CK-15-OE	Drought-15-OE	47.4778	97.7195	1.04139	5e-05
Glyma.03G123100	Chr03:33595166-33598927	CK-15-OE	Drought-15-OE	49.1263	19.0078	-1.36991	5e-05
Glyma.03G123200	Chr03:33601073-33604540	CK-15-OE	Drought-15-OE	4.45882	24.3433	2.44879	5e-05
Glyma.03G123600	Chr03:33648275-33651507	CK-15-OE	Drought-15-OE	0.946624	0.266112	-1.83076	0.0028
Glyma.03G124100,Glyma.03G124300	Chr03:33688105-33710691	CK-15-OE	Drought-15-OE	31.2038	0.640775	-5.60576	5e-05
Glyma.03G124700	Chr03:33776169-33780490	CK-15-OE	Drought-15-OE	2.00239	6.99769	1.80515	5e-05
Glyma.03G125000	Chr03:33862023-33863243	CK-15-OE	Drought-15-OE	80.337	4.40835	-4.18775	5e-05
Glyma.03G126200	Chr03:34025034-34029652	CK-15-OE	Drought-15-OE	8.85541	3.42991	-1.36839	5e-05
Glyma.03G126600	Chr03:34060752-34064308	CK-15-OE	Drought-15-OE	2.22125	8.02407	1.85296	5e-05
Glyma.03G127200	Chr03:34122316-34127918	CK-15-OE	Drought-15-OE	0.473126	1.17928	1.31761	0.0008
Glyma.03G127300	Chr03:34130947-34142363	CK-15-OE	Drought-15-OE	20.1239	9.97299	-1.01281	5e-05
Glyma.03G127800	Chr03:34231322-34232598	CK-15-OE	Drought-15-OE	25.3811	10.947	-1.21322	5e-05
Glyma.03G129100,Glyma.03G129200	Chr03:34384459-34389676	CK-15-OE	Drought-15-OE	12.7238	4.2436	-1.58417	5e-05
Glyma.03G129300	Chr03:34394683-34396542	CK-15-OE	Drought-15-OE	22.5616	97.6091	2.11315	5e-05
Glyma.03G129600	Chr03:34420353-34421780	CK-15-OE	Drought-15-OE	3.71882	0.835529	-2.15408	0.0001
Glyma.03G129900	Chr03:34449029-34455831	CK-15-OE	Drought-15-OE	4.93696	11.9382	1.27389	5e-05
Glyma.03G130100	Chr03:34491693-34495122	CK-15-OE	Drought-15-OE	8.72165	69.2556	2.98926	5e-05
Glyma.03G130200	Chr03:34499512-34504571	CK-15-OE	Drought-15-OE	12.1891	4.9756	-1.29265	5e-05
Glyma.03G131600	Chr03:34657710-34658702	CK-15-OE	Drought-15-OE	1.58861	16.9232	3.41316	5e-05
Glyma.03G131700	Chr03:34663815-34666062	CK-15-OE	Drought-15-OE	30.6336	0.307353	-6.63908	5e-05
Glyma.03G132300	Chr03:34713429-34720172	CK-15-OE	Drought-15-OE	0.598608	1.85736	1.63357	0.00065
Glyma.03G132700	Chr03:34758006-34761644	CK-15-OE	Drought-15-OE	27.8533	1.16554	-4.57878	5e-05
Glyma.03G132800	Chr03:34775753-34779402	CK-15-OE	Drought-15-OE	1.38509	2.78986	1.01021	0.00265
Glyma.03G133400	Chr03:34854393-34857741	CK-15-OE	Drought-15-OE	2.92498	13.3265	2.18779	5e-05
Glyma.03G134600	Chr03:34993369-34997169	CK-15-OE	Drought-15-OE	0.879023	2.2846	1.37797	0.0027
Glyma.03G135000	Chr03:35030758-35035321	CK-15-OE	Drought-15-OE	0.449048	1.66078	1.88692	0.00065
Glyma.03G136200	Chr03:35205754-35212954	CK-15-OE	Drought-15-OE	7.27151	2.04031	-1.83347	5e-05
Glyma.03G136500	Chr03:35246548-35259796	CK-15-OE	Drought-15-OE	2.81428	0.472329	-2.5749	5e-05
Glyma.03G137000	Chr03:35290304-35296922	CK-15-OE	Drought-15-OE	390.053	158.697	-1.29739	5e-05
Glyma.03G137900	Chr03:35393010-35398758	CK-15-OE	Drought-15-OE	0.407764	137.208	8.39441	5e-05
Glyma.03G138000	Chr03:35409904-35414390	CK-15-OE	Drought-15-OE	5.71507	16.0137	1.48647	5e-05
Glyma.03G138200	Chr03:35471938-35477048	CK-15-OE	Drought-15-OE	7.36609	20.1133	1.44918	5e-05
Glyma.03G138600	Chr03:35508002-35511455	CK-15-OE	Drought-15-OE	1.61728	4.40257	1.44478	5e-05
Glyma.03G140500	Chr03:35655717-35658256	CK-15-OE	Drought-15-OE	13.7144	34.5312	1.33221	5e-05
Glyma.03G141200	Chr03:35721675-35731565	CK-15-OE	Drought-15-OE	10.1945	3.52502	-1.53209	5e-05
Glyma.03G141600	Chr03:35756968-35760823	CK-15-OE	Drought-15-OE	4.42972	1.2969	-1.77215	5e-05
Glyma.03G142800	Chr03:35863302-35867713	CK-15-OE	Drought-15-OE	196.023	52.8457	-1.89117	5e-05
Glyma.03G143700	Chr03:35944731-35946959	CK-15-OE	Drought-15-OE	0.321395	1.46899	2.19241	0.00085
Glyma.03G144400	Chr03:36004706-36005955	CK-15-OE	Drought-15-OE	0.413736	2117.2	12.3212	5e-05
Glyma.03G145500	Chr03:36090688-36093366	CK-15-OE	Drought-15-OE	8.87496	3.07365	-1.52979	5e-05
Glyma.03G147200	Chr03:36286397-36287718	CK-15-OE	Drought-15-OE	1.38135	0.528736	-1.38546	0.0086
Glyma.03G147700	Chr03:36329059-36329804	CK-15-OE	Drought-15-OE	0.812818	6.25191	2.94329	0.002
Glyma.03G147900	Chr03:36353585-36354997	CK-15-OE	Drought-15-OE	2.56348	6.65632	1.37662	0.0002
Glyma.03G148300	Chr03:36396978-36399535	CK-15-OE	Drought-15-OE	8.93251	62.795	2.81351	5e-05
Glyma.03G149200,Glyma.03G149300	Chr03:36464672-36476991	CK-15-OE	Drought-15-OE	10.1431	4.30433	-1.23665	0.00565
Glyma.03G150700	Chr03:36572127-36577186	CK-15-OE	Drought-15-OE	100.826	32.5303	-1.63201	5e-05
Glyma.03G151900	Chr03:36700443-36702294	CK-15-OE	Drought-15-OE	12.6231	1.5213	-3.05269	5e-05
Glyma.03G152000	Chr03:36702746-36711765	CK-15-OE	Drought-15-OE	5.82063	2.75093	-1.08126	0.00095
Glyma.03G152300	Chr03:36724491-36727791	CK-15-OE	Drought-15-OE	2.88758	5.82109	1.01143	0.00075
Glyma.03G153900,Glyma.03G154000	Chr03:36891921-36903520	CK-15-OE	Drought-15-OE	7.85071	2.67404	-1.5538	5e-05
Glyma.03G154600	Chr03:36961319-36974353	CK-15-OE	Drought-15-OE	11.2219	3.79636	-1.56364	5e-05
Glyma.03G155000	Chr03:37030149-37035017	CK-15-OE	Drought-15-OE	6.06773	12.5427	1.04762	0.00035
Glyma.03G155200	Chr03:37045654-37050357	CK-15-OE	Drought-15-OE	70.545	33.3617	-1.08035	0.0015
Glyma.03G155800	Chr03:37108790-37111204	CK-15-OE	Drought-15-OE	0.718592	2.08557	1.5372	0.0009
Glyma.03G156000	Chr03:37125938-37130861	CK-15-OE	Drought-15-OE	1.07091	3.38749	1.66138	5e-05
Glyma.03G156100	Chr03:37137581-37139783	CK-15-OE	Drought-15-OE	0.838207	3.0505	1.86366	0.0005
Glyma.03G156700	Chr03:37189824-37198694	CK-15-OE	Drought-15-OE	13.3669	2.98817	-2.16134	5e-05
Glyma.03G156800,Glyma.03G156900	Chr03:37217751-37225871	CK-15-OE	Drought-15-OE	0.913904	3.41409	1.90138	5e-05
Glyma.03G157400	Chr03:37279456-37284137	CK-15-OE	Drought-15-OE	1.34808	4.07324	1.59527	5e-05
Glyma.03G157700	Chr03:37314068-37317844	CK-15-OE	Drought-15-OE	2.76643	32.5216	3.5553	5e-05
Glyma.03G158100	Chr03:37349905-37351578	CK-15-OE	Drought-15-OE	52.9172	106.556	1.00981	5e-05
Glyma.03G159400	Chr03:37457901-37462063	CK-15-OE	Drought-15-OE	2.88283	0.974804	-1.5643	0.0002
Glyma.03G159500	Chr03:37466299-37471751	CK-15-OE	Drought-15-OE	0.560819	1.40191	1.32178	0.0028
Glyma.03G159600	Chr03:37474074-37475905	CK-15-OE	Drought-15-OE	0.206444	1.79739	3.12208	0.0009
Glyma.03G160000	Chr03:37508219-37518661	CK-15-OE	Drought-15-OE	5.12366	10.6779	1.05938	0.00015
Glyma.03G160200	Chr03:37527590-37529528	CK-15-OE	Drought-15-OE	0.109609	3.9452	5.16965	0.00135
Glyma.03G160600	Chr03:37569868-37574517	CK-15-OE	Drought-15-OE	1.83194	5.05402	1.46405	5e-05
Glyma.03G161300	Chr03:37624264-37633371	CK-15-OE	Drought-15-OE	1.07779	0.529375	-1.02572	0.00535
Glyma.03G162900	Chr03:37777763-37780053	CK-15-OE	Drought-15-OE	54.6813	298.471	2.44847	5e-05
Glyma.03G163300	Chr03:37810417-37811611	CK-15-OE	Drought-15-OE	12.5093	3.99697	-1.64602	5e-05
Glyma.03G163900	Chr03:37848348-37853482	CK-15-OE	Drought-15-OE	1.08991	0.542598	-1.00625	0.00865
Glyma.03G164300	Chr03:37934912-37940173	CK-15-OE	Drought-15-OE	14.3389	3.69949	-1.95453	5e-05
Glyma.03G165600,Glyma.03G165700	Chr03:38039875-38050084	CK-15-OE	Drought-15-OE	2.88885	6.74393	1.2231	5e-05
Glyma.03G165800	Chr03:38051256-38055590	CK-15-OE	Drought-15-OE	0.165662	3.05234	4.2036	5e-05
Glyma.03G167600	Chr03:38190306-38197928	CK-15-OE	Drought-15-OE	3.213	9.94032	1.62937	5e-05
Glyma.03G167800	Chr03:38202352-38210883	CK-15-OE	Drought-15-OE	0.631662	1.86164	1.55935	5e-05
Glyma.03G168000,Glyma.03G168200	Chr03:38220045-38270587	CK-15-OE	Drought-15-OE	0.201465	5.78199	4.84296	0.0002
Glyma.03G168500	Chr03:38278645-38281849	CK-15-OE	Drought-15-OE	0.133022	0.960635	2.85232	0.00155
Glyma.03G168900	Chr03:38317592-38318845	CK-15-OE	Drought-15-OE	0.565764	11.483	4.34316	5e-05
Glyma.03G169000	Chr03:38322300-38330450	CK-15-OE	Drought-15-OE	11.2685	27.2994	1.27657	5e-05
Glyma.03G169200	Chr03:38343893-38350427	CK-15-OE	Drought-15-OE	1.30125	0.636683	-1.03125	0.00275
Glyma.03G169500	Chr03:38370264-38388934	CK-15-OE	Drought-15-OE	2.00433	0.305003	-2.71622	5e-05
Glyma.03G171100	Chr03:38570655-38573726	CK-15-OE	Drought-15-OE	100.224	326.504	1.70388	5e-05
Glyma.03G171500	Chr03:38601038-38606109	CK-15-OE	Drought-15-OE	0.101802	3.7244	5.19317	5e-05
Glyma.03G172300	Chr03:38659117-38661362	CK-15-OE	Drought-15-OE	14.0882	5.23485	-1.42826	5e-05
Glyma.03G173700	Chr03:38764969-38766577	CK-15-OE	Drought-15-OE	0.191348	3.11886	4.02675	0.00555
Glyma.03G174300	Chr03:38810867-38813493	CK-15-OE	Drought-15-OE	6.08804	55.6284	3.19177	5e-05
Glyma.03G174500	Chr03:38826756-38833747	CK-15-OE	Drought-15-OE	3.80749	15.5697	2.03183	5e-05
Glyma.03G175100	Chr03:38861822-38863485	CK-15-OE	Drought-15-OE	1.7479	5.32125	1.60614	0.00105
Glyma.03G175200	Chr03:38873627-38880434	CK-15-OE	Drought-15-OE	6.6501	18.4234	1.47009	5e-05
Glyma.03G175800	Chr03:38903689-38906090	CK-15-OE	Drought-15-OE	2.02375	11.7531	2.53794	5e-05
Glyma.03G176400	Chr03:38939055-38943653	CK-15-OE	Drought-15-OE	34.1261	11.6682	-1.54829	5e-05
Glyma.03G177300	Chr03:38990705-38994843	CK-15-OE	Drought-15-OE	7.90968	2.65154	-1.57679	0.00085
Glyma.03G177400	Chr03:38996063-38998050	CK-15-OE	Drought-15-OE	4.19706	10.9238	1.38002	5e-05
Glyma.03G178900	Chr03:39130202-39132119	CK-15-OE	Drought-15-OE	4.56494	1.64111	-1.47592	0.00415
Glyma.03G179200	Chr03:39140776-39148176	CK-15-OE	Drought-15-OE	5.29864	1.23922	-2.09618	5e-05
Glyma.03G179300,Glyma.03G179400	Chr03:39157309-39165930	CK-15-OE	Drought-15-OE	2.62039	9.01457	1.78248	5e-05
Glyma.03G179900	Chr03:39210353-39211473	CK-15-OE	Drought-15-OE	5.38019	2.15006	-1.32328	0.0014
Glyma.03G180000	Chr03:39215123-39216090	CK-15-OE	Drought-15-OE	1.94723	0.543918	-1.83996	0.0071
Glyma.03G180600	Chr03:39248992-39253172	CK-15-OE	Drought-15-OE	1.3845	0.549192	-1.33399	0.0042
Glyma.03G180900	Chr03:39267447-39269246	CK-15-OE	Drought-15-OE	8.12967	24.0268	1.56338	5e-05
Glyma.03G181000	Chr03:39276812-39277467	CK-15-OE	Drought-15-OE	0	12.5673	inf	5e-05
Glyma.03G181500	Chr03:39340682-39342128	CK-15-OE	Drought-15-OE	0	1.82378	inf	5e-05
Glyma.03G181600,Glyma.03G181700	Chr03:39351909-39366631	CK-15-OE	Drought-15-OE	0.780145	4.77946	2.61503	5e-05
Glyma.03G182400	Chr03:39426417-39431171	CK-15-OE	Drought-15-OE	0.610037	2.13515	1.80737	5e-05
Glyma.03G182800	Chr03:39472589-39477410	CK-15-OE	Drought-15-OE	35.2653	101.41	1.52388	5e-05
Glyma.03G183400	Chr03:39523743-39537009	CK-15-OE	Drought-15-OE	39.5597	18.6892	-1.08183	5e-05
Glyma.03G183600	Chr03:39552954-39560132	CK-15-OE	Drought-15-OE	4.36896	1.26145	-1.79221	5e-05
Glyma.03G183900	Chr03:39583255-39585460	CK-15-OE	Drought-15-OE	0.263856	2.76601	3.38998	5e-05
Glyma.03G185800	Chr03:39757397-39763507	CK-15-OE	Drought-15-OE	127.894	60.4176	-1.0819	5e-05
Glyma.03G186200	Chr03:39791039-39795337	CK-15-OE	Drought-15-OE	1.15761	0.416862	-1.47351	0.00545
Glyma.03G186500	Chr03:39817952-39826898	CK-15-OE	Drought-15-OE	1.25477	2.54269	1.01893	0.00075
Glyma.03G187000	Chr03:39852802-39854986	CK-15-OE	Drought-15-OE	12.2111	28.5649	1.22605	5e-05
Glyma.03G188000	Chr03:39931688-39934033	CK-15-OE	Drought-15-OE	2.88558	0.191144	-3.91613	0.0002
Glyma.03G188100	Chr03:39936236-39945018	CK-15-OE	Drought-15-OE	8.92191	19.5587	1.13239	5e-05
Glyma.03G189000	Chr03:40000791-40003958	CK-15-OE	Drought-15-OE	1.58352	0.791427	-1.00061	0.0043
Glyma.03G189200	Chr03:40016173-40017603	CK-15-OE	Drought-15-OE	0	40.9303	inf	5e-05
Glyma.03G189700	Chr03:40049276-40056481	CK-15-OE	Drought-15-OE	0.627363	0.161399	-1.95867	0.00075
Glyma.03G189800	Chr03:40060512-40063022	CK-15-OE	Drought-15-OE	1.03474	0.117392	-3.13985	0.0003
Glyma.03G190100	Chr03:40086277-40087033	CK-15-OE	Drought-15-OE	0	5.35941	inf	5e-05
Glyma.03G190200	Chr03:40103574-40109166	CK-15-OE	Drought-15-OE	5.9896	2.85137	-1.0708	0.0005
Glyma.03G191400	Chr03:40224969-40226849	CK-15-OE	Drought-15-OE	2.50999	0.890236	-1.49542	0.00095
Glyma.03G191500	Chr03:40229530-40232585	CK-15-OE	Drought-15-OE	9.01832	18.4467	1.03243	5e-05
Glyma.03G192000	Chr03:40272722-40276353	CK-15-OE	Drought-15-OE	0.104229	0.617655	2.56704	0.0052
Glyma.03G192100	Chr03:40290973-40293514	CK-15-OE	Drought-15-OE	40.644	18.3314	-1.14872	5e-05
Glyma.03G192500,Glyma.03G192600,Glyma.03G192700	Chr03:40342602-40364503	CK-15-OE	Drought-15-OE	4.71071	1.28129	-1.87835	5e-05
Glyma.03G193200	Chr03:40407451-40411320	CK-15-OE	Drought-15-OE	2.6299	0.58583	-2.16646	5e-05
Glyma.03G193600	Chr03:40449552-40453538	CK-15-OE	Drought-15-OE	2.71005	1.04659	-1.37262	0.00215
Glyma.03G194800	Chr03:40528766-40534267	CK-15-OE	Drought-15-OE	16.0209	7.86685	-1.02609	5e-05
Glyma.03G196500	Chr03:40614072-40619016	CK-15-OE	Drought-15-OE	0.535411	5.86371	3.45309	5e-05
Glyma.03G196900	Chr03:40641958-40648773	CK-15-OE	Drought-15-OE	87.7651	18.2264	-2.26762	5e-05
Glyma.03G197800	Chr03:40709425-40711214	CK-15-OE	Drought-15-OE	2.1764	5.43376	1.32001	0.002
Glyma.03G197900	Chr03:40721163-40723468	CK-15-OE	Drought-15-OE	0.280921	2.88651	3.36109	0.00125
Glyma.03G199100,Glyma.03G199300,Glyma.03G199400	Chr03:40813684-40829859	CK-15-OE	Drought-15-OE	7.53471	3.36328	-1.16368	0.00025
Glyma.03G199700	Chr03:40851136-40857360	CK-15-OE	Drought-15-OE	2.85034	6.94321	1.28447	5e-05
Glyma.03G200100	Chr03:40897608-40898945	CK-15-OE	Drought-15-OE	6.76199	0.762053	-3.14948	5e-05
Glyma.03G200700	Chr03:40938707-40940275	CK-15-OE	Drought-15-OE	50.0154	19.6127	-1.35058	5e-05
Glyma.03G200900	Chr03:40955129-40957292	CK-15-OE	Drought-15-OE	4.04754	0.854356	-2.24414	5e-05
Glyma.03G201000	Chr03:40968933-40970257	CK-15-OE	Drought-15-OE	1.90825	12.2254	2.67956	5e-05
Glyma.03G201100,Glyma.03G201400	Chr03:40972016-40990121	CK-15-OE	Drought-15-OE	0.818155	8.0047	3.2904	0.00825
Glyma.03G201100,Glyma.03G201500	Chr03:40972016-40990121	CK-15-OE	Drought-15-OE	1.04388	4.572	2.13087	0.0026
Glyma.03G201700	Chr03:41005544-41006897	CK-15-OE	Drought-15-OE	2.59507	9.75809	1.91083	5e-05
Glyma.03G201900	Chr03:41009498-41012934	CK-15-OE	Drought-15-OE	8.35043	19.7046	1.23861	5e-05
Glyma.03G202400	Chr03:41082944-41085407	CK-15-OE	Drought-15-OE	15.8611	2.23224	-2.82893	5e-05
Glyma.03G202900	Chr03:41143404-41145913	CK-15-OE	Drought-15-OE	48.5838	21.0323	-1.20787	5e-05
Glyma.03G204000	Chr03:41226946-41229388	CK-15-OE	Drought-15-OE	14.9353	38.8694	1.37991	5e-05
Glyma.03G204500	Chr03:41267777-41269230	CK-15-OE	Drought-15-OE	2.52945	0.945531	-1.41963	0.00045
Glyma.03G206100	Chr03:41385589-41388091	CK-15-OE	Drought-15-OE	3.35869	1.2465	-1.43001	0.0004
Glyma.03G207100	Chr03:41457108-41459671	CK-15-OE	Drought-15-OE	1.3963	0.18556	-2.91165	0.0008
Glyma.03G208300	Chr03:41528283-41531342	CK-15-OE	Drought-15-OE	23.3881	6.23496	-1.90732	5e-05
Glyma.03G208900	Chr03:41587496-41591129	CK-15-OE	Drought-15-OE	3.20259	11.3119	1.82053	5e-05
Glyma.03G210100	Chr03:41671261-41672031	CK-15-OE	Drought-15-OE	107.975	21.6333	-2.31937	5e-05
Glyma.03G210900	Chr03:41715386-41721283	CK-15-OE	Drought-15-OE	39.6801	16.4753	-1.26811	5e-05
Glyma.03G212100	Chr03:41817168-41820500	CK-15-OE	Drought-15-OE	4.98723	10.9146	1.12995	5e-05
Glyma.03G212600	Chr03:41839245-41839491	CK-15-OE	Drought-15-OE	282.018	68.9198	-2.0328	0.00075
Glyma.03G212900	Chr03:41846312-41850417	CK-15-OE	Drought-15-OE	29.9377	9.11144	-1.71621	5e-05
Glyma.03G213100	Chr03:41854087-41856132	CK-15-OE	Drought-15-OE	50.4874	22.2692	-1.18087	5e-05
Glyma.03G213300	Chr03:41861901-41863377	CK-15-OE	Drought-15-OE	0	143.834	inf	5e-05
Glyma.03G213500	Chr03:41869663-41873163	CK-15-OE	Drought-15-OE	0.785335	2.03423	1.37311	0.0077
Glyma.03G214100	Chr03:41890633-41895846	CK-15-OE	Drought-15-OE	0.372512	1.25433	1.75156	0.00395
Glyma.03G214600	Chr03:41935499-41936693	CK-15-OE	Drought-15-OE	3.78094	29.4066	2.95933	5e-05
Glyma.03G215000	Chr03:41968422-41969314	CK-15-OE	Drought-15-OE	0	6.43809	inf	5e-05
Glyma.03G216300	Chr03:42037912-42044184	CK-15-OE	Drought-15-OE	1.06153	17.0885	4.00881	5e-05
Glyma.03G216400	Chr03:42054508-42062603	CK-15-OE	Drought-15-OE	27.3451	11.0865	-1.30249	5e-05
Glyma.03G216900	Chr03:42087288-42089007	CK-15-OE	Drought-15-OE	5.42466	2.02192	-1.42381	0.00095
Glyma.03G217600	Chr03:42144883-42147007	CK-15-OE	Drought-15-OE	9.38548	2.64548	-1.8269	5e-05
Glyma.03G218300	Chr03:42186828-42191368	CK-15-OE	Drought-15-OE	6.48357	15.1142	1.22105	5e-05
Glyma.03G218700	Chr03:42230746-42238940	CK-15-OE	Drought-15-OE	0.679738	0.14875	-2.19209	0.00025
Glyma.03G219700	Chr03:42308016-42311361	CK-15-OE	Drought-15-OE	4.09186	1.27155	-1.68617	5e-05
Glyma.03G220200	Chr03:42338450-42343255	CK-15-OE	Drought-15-OE	1.01614	0.302371	-1.7487	0.00715
Glyma.03G220800	Chr03:42405151-42407179	CK-15-OE	Drought-15-OE	1.15719	5.91839	2.35457	5e-05
Glyma.03G222000	Chr03:42494622-42497111	CK-15-OE	Drought-15-OE	0.355107	1.30949	1.88268	0.0015
Glyma.03G222600	Chr03:42550868-42552642	CK-15-OE	Drought-15-OE	0	12.1492	inf	5e-05
Glyma.03G222900	Chr03:42571153-42575763	CK-15-OE	Drought-15-OE	2.80638	6.27325	1.1605	5e-05
Glyma.03G223000	Chr03:42579899-42582675	CK-15-OE	Drought-15-OE	27.0813	144.645	2.41714	5e-05
Glyma.03G223600	Chr03:42617804-42620608	CK-15-OE	Drought-15-OE	107.328	20.877	-2.36204	5e-05
Glyma.03G224100	Chr03:42642882-42649228	CK-15-OE	Drought-15-OE	0.786882	0.124973	-2.65453	5e-05
Glyma.03G224600	Chr03:42691387-42695108	CK-15-OE	Drought-15-OE	2.53547	0.935847	-1.43791	0.00015
Glyma.03G225200	Chr03:42754272-42756379	CK-15-OE	Drought-15-OE	4.19533	0.666515	-2.65408	5e-05
Glyma.03G225300	Chr03:42770927-42772622	CK-15-OE	Drought-15-OE	10.3357	49.9823	2.27379	5e-05
Glyma.03G225400	Chr03:42775603-42781630	CK-15-OE	Drought-15-OE	26.8203	8.12394	-1.72307	5e-05
Glyma.03G225500	Chr03:42786847-42793688	CK-15-OE	Drought-15-OE	2.92379	0.687638	-2.08812	0.0002
Glyma.03G226200	Chr03:42835070-42845798	CK-15-OE	Drought-15-OE	1.96225	0.672444	-1.54502	0.00915
Glyma.03G226800	Chr03:42889872-42893352	CK-15-OE	Drought-15-OE	0.58218	39.6669	6.09033	5e-05
Glyma.03G227400	Chr03:42925858-42927633	CK-15-OE	Drought-15-OE	21.9272	74.6689	1.76779	5e-05
Glyma.03G227500	Chr03:42936799-42941199	CK-15-OE	Drought-15-OE	1.67676	0.314889	-2.41276	5e-05
Glyma.03G228800	Chr03:43085384-43090727	CK-15-OE	Drought-15-OE	4.61026	2.18117	-1.07974	5e-05
Glyma.03G229600	Chr03:43158098-43161371	CK-15-OE	Drought-15-OE	9.14675	2.70448	-1.75791	5e-05
Glyma.03G230000	Chr03:43190796-43197583	CK-15-OE	Drought-15-OE	902.689	362.885	-1.31472	5e-05
Glyma.03G230300	Chr03:43202603-43204498	CK-15-OE	Drought-15-OE	69.072	11.0893	-2.63893	5e-05
Glyma.03G231400	Chr03:43292411-43292924	CK-15-OE	Drought-15-OE	16.6092	4.32929	-1.93978	5e-05
Glyma.03G231500	Chr03:43295274-43298203	CK-15-OE	Drought-15-OE	5.37075	1.24088	-2.11375	5e-05
Glyma.03G232400	Chr03:43350301-43354802	CK-15-OE	Drought-15-OE	0.329935	12.206	5.20927	5e-05
Glyma.03G232500	Chr03:43357739-43360975	CK-15-OE	Drought-15-OE	0.235133	11.2497	5.58026	5e-05
Glyma.03G232800	Chr03:43372940-43378443	CK-15-OE	Drought-15-OE	3.8505	9.997	1.37645	5e-05
Glyma.03G232900	Chr03:43380369-43381494	CK-15-OE	Drought-15-OE	14.776	4.07148	-1.85963	5e-05
Glyma.03G234200	Chr03:43477407-43480717	CK-15-OE	Drought-15-OE	22.7491	10.0282	-1.18175	5e-05
Glyma.03G234400	Chr03:43486005-43493833	CK-15-OE	Drought-15-OE	73.0032	169.908	1.21872	0.00075
Glyma.03G234500	Chr03:43497292-43497776	CK-15-OE	Drought-15-OE	0	28.7187	inf	5e-05
Glyma.03G235700	Chr03:43577791-43581312	CK-15-OE	Drought-15-OE	1.26502	3.12843	1.30628	0.0012
Glyma.03G235800	Chr03:43581573-43586575	CK-15-OE	Drought-15-OE	83.6882	36.4377	-1.19959	5e-05
Glyma.03G236000	Chr03:43592916-43593787	CK-15-OE	Drought-15-OE	0.790008	3.26394	2.04668	0.00085
Glyma.03G236300	Chr03:43613863-43620767	CK-15-OE	Drought-15-OE	0.133651	2.01509	3.9143	5e-05
Glyma.03G237400	Chr03:43735832-43738538	CK-15-OE	Drought-15-OE	5.67584	14.2601	1.32907	5e-05
Glyma.03G237500	Chr03:43739466-43742302	CK-15-OE	Drought-15-OE	0.608291	1.91985	1.65816	0.0016
Glyma.03G238100	Chr03:43766953-43773560	CK-15-OE	Drought-15-OE	1.20986	3.45866	1.51537	5e-05
Glyma.03G238700	Chr03:43795295-43797583	CK-15-OE	Drought-15-OE	0	0.871417	inf	5e-05
Glyma.03G239400	Chr03:43822629-43824624	CK-15-OE	Drought-15-OE	24.15	89.0099	1.88194	5e-05
Glyma.03G239500	Chr03:43827164-43830404	CK-15-OE	Drought-15-OE	2.6997	8.54679	1.66258	5e-05
Glyma.03G239700	Chr03:43835475-43838866	CK-15-OE	Drought-15-OE	0.0769359	1.4739	4.25984	0.00065
Glyma.03G239900	Chr03:43852907-43854008	CK-15-OE	Drought-15-OE	0.569548	1.94288	1.77031	0.0031
Glyma.03G241900	Chr03:43999524-44003214	CK-15-OE	Drought-15-OE	31.7953	15.0608	-1.07802	5e-05
Glyma.03G242400	Chr03:44043852-44051476	CK-15-OE	Drought-15-OE	1.6449	0.37074	-2.14952	5e-05
Glyma.03G245100	Chr03:44233845-44248269	CK-15-OE	Drought-15-OE	181.801	72.4442	-1.32742	5e-05
Glyma.03G245200	Chr03:44250124-44252192	CK-15-OE	Drought-15-OE	4.55964	9.43959	1.04981	5e-05
Glyma.03G245600	Chr03:44281066-44282790	CK-15-OE	Drought-15-OE	0.108874	1.4185	3.70364	0.0017
Glyma.03G245700	Chr03:44287585-44289528	CK-15-OE	Drought-15-OE	0.341053	2.25786	2.72689	5e-05
Glyma.03G246300	Chr03:44333991-44335675	CK-15-OE	Drought-15-OE	429.047	150.579	-1.51061	5e-05
Glyma.03G247000	Chr03:44384141-44388319	CK-15-OE	Drought-15-OE	32.4569	3.06697	-3.40364	5e-05
Glyma.03G247100	Chr03:44393586-44398029	CK-15-OE	Drought-15-OE	38.2526	11.4844	-1.73588	5e-05
Glyma.03G247200	Chr03:44400112-44411153	CK-15-OE	Drought-15-OE	391.999	127.342	-1.62214	5e-05
Glyma.03G247400	Chr03:44423505-44426121	CK-15-OE	Drought-15-OE	230.574	88.2443	-1.38566	0.0036
Glyma.03G247500	Chr03:44429283-44430566	CK-15-OE	Drought-15-OE	31.7792	5.58493	-2.50847	5e-05
Glyma.03G248000	Chr03:44455473-44460323	CK-15-OE	Drought-15-OE	3.85731	12.6174	1.70974	5e-05
Glyma.03G248100	Chr03:44467720-44469610	CK-15-OE	Drought-15-OE	24.8626	12.1291	-1.0355	0.0002
Glyma.03G248400,Glyma.03G248600	Chr03:44482936-44498277	CK-15-OE	Drought-15-OE	151.685	73.1263	-1.05262	0.0002
Glyma.03G249500	Chr03:44562672-44568785	CK-15-OE	Drought-15-OE	1.48206	4.09588	1.46657	5e-05
Glyma.03G249900	Chr03:44595526-44597546	CK-15-OE	Drought-15-OE	2.07591	5.09903	1.29648	0.00035
Glyma.03G250700	Chr03:44637658-44643389	CK-15-OE	Drought-15-OE	68.1745	19.1726	-1.83019	5e-05
Glyma.03G251500	Chr03:44723904-44729654	CK-15-OE	Drought-15-OE	5.758	11.7965	1.03472	0.0001
Glyma.03G251900	Chr03:44752304-44755159	CK-15-OE	Drought-15-OE	28.5867	10.2939	-1.47355	5e-05
Glyma.03G252200	Chr03:44773981-44778842	CK-15-OE	Drought-15-OE	0.708346	0.131179	-2.43292	0.00235
Glyma.03G252700	Chr03:44841959-44844706	CK-15-OE	Drought-15-OE	21.9323	0.230727	-6.57073	0.00015
Glyma.03G253000	Chr03:44856720-44878708	CK-15-OE	Drought-15-OE	5.44626	2.17303	-1.32556	5e-05
Glyma.03G253100	Chr03:44880485-44882438	CK-15-OE	Drought-15-OE	5.98352	1.71189	-1.80541	5e-05
Glyma.03G253200	Chr03:44887334-44892973	CK-15-OE	Drought-15-OE	3.39506	18.2071	2.42299	5e-05
Glyma.03G253500	Chr03:44903909-44913008	CK-15-OE	Drought-15-OE	32.4892	10.9441	-1.56981	5e-05
Glyma.03G253900	Chr03:44924119-44925519	CK-15-OE	Drought-15-OE	5.6889	12.2218	1.10323	0.0001
Glyma.03G254800	Chr03:44994013-44998925	CK-15-OE	Drought-15-OE	7.58739	21.8967	1.52904	5e-05
Glyma.03G255000	Chr03:45015195-45021659	CK-15-OE	Drought-15-OE	2.97001	12.7012	2.09643	5e-05
Glyma.03G255100	Chr03:45028031-45032878	CK-15-OE	Drought-15-OE	6.12485	24.4492	1.99704	5e-05
Glyma.03G255700	Chr03:45065401-45066672	CK-15-OE	Drought-15-OE	8.49868	1.2143	-2.80711	0.0001
Glyma.03G256600	Chr03:45150971-45156710	CK-15-OE	Drought-15-OE	6.82536	26.0686	1.93333	5e-05
Glyma.03G257000	Chr03:45173838-45178933	CK-15-OE	Drought-15-OE	12.614	2.14686	-2.55473	5e-05
Glyma.03G257900	Chr03:45233526-45235488	CK-15-OE	Drought-15-OE	0.836273	3.02735	1.85601	5e-05
Glyma.03G258000	Chr03:45241395-45246559	CK-15-OE	Drought-15-OE	0.897151	3.28851	1.87401	5e-05
Glyma.03G258100	Chr03:45251941-45254457	CK-15-OE	Drought-15-OE	1.28641	4.1559	1.69181	5e-05
Glyma.03G258400	Chr03:45286506-45287740	CK-15-OE	Drought-15-OE	18.5885	5.01182	-1.891	5e-05
Glyma.03G258700	Chr03:45300864-45302850	CK-15-OE	Drought-15-OE	0	0.681573	inf	5e-05
Glyma.03G258900	Chr03:45323058-45326819	CK-15-OE	Drought-15-OE	7.97899	2.31471	-1.78538	5e-05
Glyma.03G259100	Chr03:45339927-45343041	CK-15-OE	Drought-15-OE	6.71146	2.89699	-1.21207	0.00055
Glyma.03G259400	Chr03:45363716-45365553	CK-15-OE	Drought-15-OE	157.435	55.3748	-1.50745	5e-05
Glyma.03G259500	Chr03:45369925-45371523	CK-15-OE	Drought-15-OE	2.25091	5.45991	1.27837	0.0001
Glyma.03G259800	Chr03:45387066-45390947	CK-15-OE	Drought-15-OE	2.39948	1.1185	-1.10116	0.00275
Glyma.03G260100	Chr03:45403369-45404426	CK-15-OE	Drought-15-OE	0	1.81425	inf	5e-05
Glyma.03G260300	Chr03:45421036-45423205	CK-15-OE	Drought-15-OE	9.4118	3.47785	-1.43627	5e-05
Glyma.03G261800	Chr03:45502099-45510812	CK-15-OE	Drought-15-OE	47.7935	20.2025	-1.24228	5e-05
Glyma.03G262300	Chr03:45568908-45573738	CK-15-OE	Drought-15-OE	1650.67	792.844	-1.05794	0.00015
Glyma.03G262500	Chr03:45580857-45584270	CK-15-OE	Drought-15-OE	0.234703	0.708661	1.59426	0.0029
Glyma.03G262900	Chr03:45621980-45626291	CK-15-OE	Drought-15-OE	7.43307	3.09014	-1.26628	5e-05
Glyma.03G263000	Chr03:45628791-45630480	CK-15-OE	Drought-15-OE	0.502157	4.48745	3.15969	5e-05
Glyma.03G264300	Chr03:45704524-45709164	CK-15-OE	Drought-15-OE	1.13481	0.265957	-2.09319	0.00015
Glyma.04G001500	Chr04:123589-128614	CK-15-OE	Drought-15-OE	184.34	64.7805	-1.50874	5e-05
Glyma.04G002000	Chr04:172847-177929	CK-15-OE	Drought-15-OE	29.0135	12.8366	-1.17646	5e-05
Glyma.04G002300	Chr04:189315-191266	CK-15-OE	Drought-15-OE	666.029	299.746	-1.15184	0.0002
Glyma.04G002600	Chr04:211967-215847	CK-15-OE	Drought-15-OE	12.058	5.8331	-1.04765	5e-05
Glyma.04G002800	Chr04:223274-227117	CK-15-OE	Drought-15-OE	1.34735	2.97987	1.14512	0.00905
Glyma.04G002900	Chr04:227964-229998	CK-15-OE	Drought-15-OE	195.907	48.1726	-2.02389	5e-05
Glyma.04G003000	Chr04:231838-255846	CK-15-OE	Drought-15-OE	2.34561	1.14814	-1.03067	0.00045
Glyma.04G003200	Chr04:266856-268299	CK-15-OE	Drought-15-OE	14.1295	1.41042	-3.32452	5e-05
Glyma.04G003300	Chr04:277316-278747	CK-15-OE	Drought-15-OE	1.52738	4.57192	1.58174	0.0001
Glyma.04G003400	Chr04:284141-285326	CK-15-OE	Drought-15-OE	1.98482	0.451842	-2.13511	0.0006
Glyma.04G004100	Chr04:348290-349284	CK-15-OE	Drought-15-OE	5.80705	0.578372	-3.32774	5e-05
Glyma.04G004200	Chr04:361721-364849	CK-15-OE	Drought-15-OE	0.83622	0.279226	-1.58245	0.00225
Glyma.04G005200	Chr04:433401-436407	CK-15-OE	Drought-15-OE	0.907152	0.184215	-2.29995	0.00515
Glyma.04G005600	Chr04:452741-454013	CK-15-OE	Drought-15-OE	9.06123	2.99292	-1.59816	0.0005
Glyma.04G007100	Chr04:545440-546561	CK-15-OE	Drought-15-OE	2.30951	0.374107	-2.62606	0.00435
Glyma.04G007300	Chr04:564064-566082	CK-15-OE	Drought-15-OE	0.629773	7.70857	3.61356	5e-05
Glyma.04G007700	Chr04:598113-601140	CK-15-OE	Drought-15-OE	29.6998	85.1297	1.51921	5e-05
Glyma.04G008200	Chr04:620270-627711	CK-15-OE	Drought-15-OE	0.446986	2.97934	2.73669	5e-05
Glyma.04G008600	Chr04:664370-670062	CK-15-OE	Drought-15-OE	0.805034	1.85963	1.2079	0.00305
Glyma.04G009100	Chr04:716830-731482	CK-15-OE	Drought-15-OE	3.19841	1.59538	-1.00346	0.0009
Glyma.04G009400	Chr04:749064-750435	CK-15-OE	Drought-15-OE	177.611	589.953	1.73188	5e-05
Glyma.04G009900	Chr04:778026-779289	CK-15-OE	Drought-15-OE	0	176.807	inf	5e-05
Glyma.04G010200	Chr04:802886-805349	CK-15-OE	Drought-15-OE	0.755732	0.265262	-1.51045	0.0053
Glyma.04G011000	Chr04:856245-857570	CK-15-OE	Drought-15-OE	1.37697	12.1138	3.13708	5e-05
Glyma.04G011900	Chr04:894727-899287	CK-15-OE	Drought-15-OE	1.58798	3.99509	1.33103	5e-05
Glyma.04G012400	Chr04:917758-919535	CK-15-OE	Drought-15-OE	24.8403	80.9129	1.70369	5e-05
Glyma.04G012500	Chr04:923941-926454	CK-15-OE	Drought-15-OE	14.4774	3.1081	-2.2197	5e-05
Glyma.04G013000	Chr04:985133-990264	CK-15-OE	Drought-15-OE	7.83466	25.9916	1.7301	5e-05
Glyma.04G013100	Chr04:994283-1000318	CK-15-OE	Drought-15-OE	4.07376	8.23658	1.01568	0.00015
Glyma.04G013500	Chr04:1026929-1028650	CK-15-OE	Drought-15-OE	1.09034	0.258759	-2.0751	0.00925
Glyma.04G014100	Chr04:1076091-1085387	CK-15-OE	Drought-15-OE	3.25475	1.4526	-1.16392	0.00075
Glyma.04G014500	Chr04:1114036-1116405	CK-15-OE	Drought-15-OE	138.318	52.7506	-1.39073	5e-05
Glyma.04G014600	Chr04:1119107-1123175	CK-15-OE	Drought-15-OE	4.68523	13.4625	1.52275	5e-05
Glyma.04G015000	Chr04:1148685-1154071	CK-15-OE	Drought-15-OE	6.61369	13.6279	1.04303	5e-05
Glyma.04G015400	Chr04:1174455-1176569	CK-15-OE	Drought-15-OE	99.9865	26.6645	-1.90681	5e-05
Glyma.04G015600	Chr04:1182354-1188705	CK-15-OE	Drought-15-OE	5.59078	2.37012	-1.23809	5e-05
Glyma.04G017200	Chr04:1306880-1311976	CK-15-OE	Drought-15-OE	0.107795	1.19778	3.47399	0.00165
Glyma.04G017300	Chr04:1330460-1347805	CK-15-OE	Drought-15-OE	4.30998	1.82557	-1.23934	5e-05
Glyma.04G017600	Chr04:1373115-1375603	CK-15-OE	Drought-15-OE	7.1286	3.04806	-1.22573	0.0002
Glyma.04G018400	Chr04:1436015-1443342	CK-15-OE	Drought-15-OE	2.69505	1.01524	-1.40849	0.00095
Glyma.04G018900	Chr04:1487519-1490771	CK-15-OE	Drought-15-OE	0.76378	0.167147	-2.19204	0.00125
Glyma.04G019500	Chr04:1525859-1533999	CK-15-OE	Drought-15-OE	3.50147	1.36112	-1.36316	0.0001
Glyma.04G020000	Chr04:1569893-1572644	CK-15-OE	Drought-15-OE	55.9884	7.87218	-2.83029	5e-05
Glyma.04G020300	Chr04:1600551-1601824	CK-15-OE	Drought-15-OE	1977.37	727.335	-1.44289	0.00215
Glyma.04G020300	Chr04:1600551-1601824	CK-15-OE	Drought-15-OE	3144.66	1050.02	-1.58248	0.0001
Glyma.04G020800	Chr04:1636861-1641614	CK-15-OE	Drought-15-OE	0.990781	2.61777	1.4017	0.00345
Glyma.04G021000	Chr04:1653056-1659760	CK-15-OE	Drought-15-OE	8.4614	89.9238	3.40974	5e-05
Glyma.04G021200	Chr04:1671298-1672909	CK-15-OE	Drought-15-OE	2.06108	5.5092	1.41844	5e-05
Glyma.04G022100	Chr04:1728743-1734012	CK-15-OE	Drought-15-OE	5.47114	1.36152	-2.00662	5e-05
Glyma.04G022300,Glyma.04G022400,Glyma.04G022600	Chr04:1754774-1784474	CK-15-OE	Drought-15-OE	2.58171	0.711758	-1.85887	5e-05
Glyma.04G022900	Chr04:1795306-1799207	CK-15-OE	Drought-15-OE	80.3281	24.6454	-1.70459	5e-05
Glyma.04G023500	Chr04:1854617-1855970	CK-15-OE	Drought-15-OE	1.16824	25.0327	4.4214	0.0002
Glyma.04G023500	Chr04:1854617-1855970	CK-15-OE	Drought-15-OE	4.51397	48.896	3.43725	5e-05
Glyma.04G023900	Chr04:1919644-1923318	CK-15-OE	Drought-15-OE	56.6336	11.8583	-2.25576	5e-05
Glyma.04G024100	Chr04:1933297-1935961	CK-15-OE	Drought-15-OE	2.10896	0.920696	-1.19574	0.00995
Glyma.04G024200,Glyma.04G024300	Chr04:1939063-1944232	CK-15-OE	Drought-15-OE	15.8696	32.5376	1.03584	0.0003
Glyma.04G024400	Chr04:1947785-1949039	CK-15-OE	Drought-15-OE	0	8.95217	inf	5e-05
Glyma.04G025000	Chr04:1990809-1998617	CK-15-OE	Drought-15-OE	12.9133	3.46976	-1.89595	5e-05
Glyma.04G025500	Chr04:2062494-2063133	CK-15-OE	Drought-15-OE	1.15798	5.09653	2.13791	0.0047
Glyma.04G025700	Chr04:2075010-2076870	CK-15-OE	Drought-15-OE	7.58018	2.48653	-1.6081	5e-05
Glyma.04G026400	Chr04:2139709-2141696	CK-15-OE	Drought-15-OE	2.83507	14.6875	2.37313	5e-05
Glyma.04G027100	Chr04:2203673-2209659	CK-15-OE	Drought-15-OE	0.153562	0.600015	1.96618	0.00125
Glyma.04G027800	Chr04:2286031-2289470	CK-15-OE	Drought-15-OE	2.23314	1.01049	-1.14403	0.00355
Glyma.04G028300	Chr04:2309158-2312474	CK-15-OE	Drought-15-OE	6.91689	14.9903	1.11584	5e-05
Glyma.04G029000	Chr04:2341361-2358499	CK-15-OE	Drought-15-OE	3.2648	1.30238	-1.32584	0.0004
Glyma.04G031600	Chr04:2525753-2530508	CK-15-OE	Drought-15-OE	6.8954	16.0734	1.22097	5e-05
Glyma.04G032000	Chr04:2566169-2568269	CK-15-OE	Drought-15-OE	24.1517	10.5345	-1.197	5e-05
Glyma.04G032800	Chr04:2610003-2611262	CK-15-OE	Drought-15-OE	0.287851	1.79115	2.63749	0.00445
Glyma.04G033300	Chr04:2649624-2652945	CK-15-OE	Drought-15-OE	0.310055	2.28791	2.88343	5e-05
Glyma.04G033500	Chr04:2663562-2671854	CK-15-OE	Drought-15-OE	33.5012	16.6657	-1.00733	5e-05
Glyma.04G034500	Chr04:2753361-2755246	CK-15-OE	Drought-15-OE	4.534	29.4185	2.69787	5e-05
Glyma.04G034700	Chr04:2770693-2784094	CK-15-OE	Drought-15-OE	1.7282	0.238909	-2.85473	0.00565
Glyma.04G035000	Chr04:2793124-2795315	CK-15-OE	Drought-15-OE	0.111083	7.61714	6.09954	0.0005
Glyma.04G035900	Chr04:2842798-2843702	CK-15-OE	Drought-15-OE	588.268	196.379	-1.58284	5e-05
Glyma.04G036200	Chr04:2862889-2868749	CK-15-OE	Drought-15-OE	13.731	33.5287	1.28796	0.0002
Glyma.04G036300	Chr04:2876395-2883264	CK-15-OE	Drought-15-OE	1.06142	3.29651	1.63495	5e-05
Glyma.04G036600	Chr04:2895836-2897093	CK-15-OE	Drought-15-OE	0.692965	9.39551	3.76112	5e-05
Glyma.04G036800	Chr04:2914638-2916293	CK-15-OE	Drought-15-OE	6.64416	1.52647	-2.12188	5e-05
Glyma.04G037000	Chr04:2935895-2943849	CK-15-OE	Drought-15-OE	24.8025	9.47718	-1.38796	5e-05
Glyma.04G037100	Chr04:2948711-2955021	CK-15-OE	Drought-15-OE	4.45475	2.05	-1.11972	0.0003
Glyma.04G038700,Glyma.04G038800	Chr04:3075624-3081814	CK-15-OE	Drought-15-OE	16.7743	2.94267	-2.51105	5e-05
Glyma.04G038900	Chr04:3085849-3091528	CK-15-OE	Drought-15-OE	16.9688	3.9373	-2.1076	5e-05
Glyma.04G039100	Chr04:3092703-3097541	CK-15-OE	Drought-15-OE	7.70823	19.9368	1.37096	5e-05
Glyma.04G039300	Chr04:3115025-3119946	CK-15-OE	Drought-15-OE	5.70812	40.0604	2.81109	5e-05
Glyma.04G039900	Chr04:3206526-3208098	CK-15-OE	Drought-15-OE	0	3.99569	inf	5e-05
Glyma.04G040000	Chr04:3213936-3216162	CK-15-OE	Drought-15-OE	1.16606	11.6836	3.32477	5e-05
Glyma.04G040200	Chr04:3216959-3224721	CK-15-OE	Drought-15-OE	0.201966	1.00138	2.3098	0.0015
Glyma.04G040600	Chr04:3239922-3244675	CK-15-OE	Drought-15-OE	1.67502	0.117719	-3.83075	0.00145
Glyma.04G041200	Chr04:3280192-3283345	CK-15-OE	Drought-15-OE	3.72429	35.8841	3.26831	5e-05
Glyma.04G041400	Chr04:3319749-3323936	CK-15-OE	Drought-15-OE	1.05171	0.246096	-2.09544	5e-05
Glyma.04G041600	Chr04:3330884-3331684	CK-15-OE	Drought-15-OE	3.70026	0.300826	-3.62063	0.0011
Glyma.04G041700	Chr04:3335184-3337956	CK-15-OE	Drought-15-OE	15.9062	0.69539	-4.51562	5e-05
Glyma.04G041900	Chr04:3345287-3354601	CK-15-OE	Drought-15-OE	43.5378	17.0336	-1.35389	5e-05
Glyma.04G042000	Chr04:3363013-3365763	CK-15-OE	Drought-15-OE	1.64964	0.358535	-2.20197	0.00015
Glyma.04G042300	Chr04:3404359-3405786	CK-15-OE	Drought-15-OE	0.321181	22.8604	6.15332	5e-05
Glyma.04G042400	Chr04:3423547-3426348	CK-15-OE	Drought-15-OE	0.643056	0.247803	-1.37575	0.0078
Glyma.04G042700	Chr04:3445205-3449580	CK-15-OE	Drought-15-OE	9.98692	2.80193	-1.83362	5e-05
Glyma.04G043100	Chr04:3468780-3469464	CK-15-OE	Drought-15-OE	0	1.59571	inf	5e-05
Glyma.04G044000	Chr04:3519741-3523911	CK-15-OE	Drought-15-OE	2.3575	8.24965	1.80707	5e-05
Glyma.04G044600	Chr04:3556927-3559705	CK-15-OE	Drought-15-OE	2.03927	0.672213	-1.60106	5e-05
Glyma.04G044900	Chr04:3586956-3589247	CK-15-OE	Drought-15-OE	4.41899	9.47778	1.10083	0.00015
Glyma.04G046800	Chr04:3759192-3760217	CK-15-OE	Drought-15-OE	0.91376	5.17818	2.50256	5e-05
Glyma.04G049700	Chr04:4028380-4032168	CK-15-OE	Drought-15-OE	0.719598	0.200182	-1.84588	0.0012
Glyma.04G049900	Chr04:4053520-4058637	CK-15-OE	Drought-15-OE	16.5218	66.769	2.01481	5e-05
Glyma.04G050400	Chr04:4101274-4104780	CK-15-OE	Drought-15-OE	1.88702	20.2757	3.42557	5e-05
Glyma.04G050500	Chr04:4105606-4110587	CK-15-OE	Drought-15-OE	8.95292	3.62692	-1.30361	5e-05
Glyma.04G051600	Chr04:4179781-4182563	CK-15-OE	Drought-15-OE	4.91207	12.0117	1.29004	5e-05
Glyma.04G051800	Chr04:4194247-4199185	CK-15-OE	Drought-15-OE	1.00269	5.14945	2.36055	5e-05
Glyma.04G052000	Chr04:4216545-4218904	CK-15-OE	Drought-15-OE	0.905483	8.69685	3.26373	5e-05
Glyma.04G052300	Chr04:4244156-4248964	CK-15-OE	Drought-15-OE	1.42381	3.8364	1.42999	5e-05
Glyma.04G052600	Chr04:4262302-4265155	CK-15-OE	Drought-15-OE	31.2873	142.508	2.1874	5e-05
Glyma.04G053000	Chr04:4312600-4313268	CK-15-OE	Drought-15-OE	0	0.71774	inf	5e-05
Glyma.04G054100	Chr04:4386402-4395232	CK-15-OE	Drought-15-OE	36.8582	7.68463	-2.26194	5e-05
Glyma.04G054400	Chr04:4415292-4416170	CK-15-OE	Drought-15-OE	0.402928	11.2211	4.79955	5e-05
Glyma.04G054600	Chr04:4420866-4422668	CK-15-OE	Drought-15-OE	0.491731	2.88041	2.55033	5e-05
Glyma.04G055300	Chr04:4462696-4463412	CK-15-OE	Drought-15-OE	2170.45	921.248	-1.23633	5e-05
Glyma.04G055400	Chr04:4465681-4471493	CK-15-OE	Drought-15-OE	101.019	29.5168	-1.77502	5e-05
Glyma.04G055600	Chr04:4492682-4496940	CK-15-OE	Drought-15-OE	4.57865	0.527975	-3.11638	5e-05
Glyma.04G055800	Chr04:4510675-4513631	CK-15-OE	Drought-15-OE	15.343	4.37032	-1.81177	5e-05
Glyma.04G055900	Chr04:4515081-4522136	CK-15-OE	Drought-15-OE	34.2905	11.3334	-1.59723	5e-05
Glyma.04G056000	Chr04:4525738-4527743	CK-15-OE	Drought-15-OE	72.7663	17.4083	-2.06349	5e-05
Glyma.04G056600	Chr04:4593406-4599841	CK-15-OE	Drought-15-OE	0.970821	0.378422	-1.35921	0.00605
Glyma.04G056700,Glyma.04G056800	Chr04:4603424-4610830	CK-15-OE	Drought-15-OE	36.7303	15.0833	-1.28402	5e-05
Glyma.04G057500	Chr04:4667838-4674046	CK-15-OE	Drought-15-OE	1.60395	4.55705	1.50648	5e-05
Glyma.04G058800	Chr04:4822856-4823809	CK-15-OE	Drought-15-OE	2.05319	4.32479	1.07477	0.00975
Glyma.04G059100	Chr04:4849263-4857820	CK-15-OE	Drought-15-OE	1.9788	0.864162	-1.19525	0.0013
Glyma.04G059500	Chr04:4870921-4873263	CK-15-OE	Drought-15-OE	6.20492	13.1529	1.08389	5e-05
Glyma.04G060600	Chr04:4946983-4948216	CK-15-OE	Drought-15-OE	2.87465	0.253738	-3.50198	0.00105
Glyma.04G061200	Chr04:4986153-4989195	CK-15-OE	Drought-15-OE	0.585677	2.71231	2.21135	5e-05
Glyma.04G061400	Chr04:5000478-5002170	CK-15-OE	Drought-15-OE	0.405755	2.23011	2.45844	0.0007
Glyma.04G061500	Chr04:5015259-5017719	CK-15-OE	Drought-15-OE	3.67927	28.5258	2.95478	5e-05
Glyma.04G061900	Chr04:5091276-5095032	CK-15-OE	Drought-15-OE	9.51119	37.0029	1.95994	5e-05
Glyma.04G062200	Chr04:5112211-5119695	CK-15-OE	Drought-15-OE	1.07715	4.26921	1.98675	5e-05
Glyma.04G062300	Chr04:5130131-5132039	CK-15-OE	Drought-15-OE	15.427	30.974	1.0056	5e-05
Glyma.04G062500	Chr04:5158261-5163060	CK-15-OE	Drought-15-OE	1.47603	3.3811	1.19577	0.0002
Glyma.04G062800	Chr04:5197545-5198563	CK-15-OE	Drought-15-OE	1.54617	3.51188	1.18354	0.00715
Glyma.04G063100	Chr04:5243085-5247301	CK-15-OE	Drought-15-OE	0.316039	0.862244	1.44799	0.00615
Glyma.04G063200	Chr04:5253112-5254357	CK-15-OE	Drought-15-OE	12.9546	36.6865	1.50178	5e-05
Glyma.04G063400	Chr04:5258971-5266107	CK-15-OE	Drought-15-OE	6.57681	15.5334	1.23991	5e-05
Glyma.04G064600	Chr04:5375558-5377740	CK-15-OE	Drought-15-OE	2.04175	6.25388	1.61495	5e-05
Glyma.04G065100	Chr04:5410262-5415379	CK-15-OE	Drought-15-OE	6.76517	2.63369	-1.36104	5e-05
Glyma.04G065400	Chr04:5431612-5433378	CK-15-OE	Drought-15-OE	1.05473	3.8668	1.87427	5e-05
Glyma.04G065600	Chr04:5457753-5458980	CK-15-OE	Drought-15-OE	770.384	241.875	-1.67132	5e-05
Glyma.04G065900	Chr04:5499632-5504018	CK-15-OE	Drought-15-OE	2.31405	6.64138	1.52106	5e-05
Glyma.04G066300	Chr04:5525938-5528040	CK-15-OE	Drought-15-OE	1.75243	0.194902	-3.16854	0.0011
Glyma.04G066400	Chr04:5532813-5535704	CK-15-OE	Drought-15-OE	12.6453	30.6038	1.2751	5e-05
Glyma.04G066500	Chr04:5539987-5542978	CK-15-OE	Drought-15-OE	3.20977	1.53705	-1.0623	0.00425
Glyma.04G066800	Chr04:5581895-5588101	CK-15-OE	Drought-15-OE	3.30044	1.12818	-1.54866	5e-05
Glyma.04G067300	Chr04:5627575-5633669	CK-15-OE	Drought-15-OE	1.25892	2.91872	1.21315	0.001
Glyma.04G067400	Chr04:5634755-5639581	CK-15-OE	Drought-15-OE	1.41251	6.55655	2.21467	0.0002
Glyma.04G069700	Chr04:5816651-5818281	CK-15-OE	Drought-15-OE	9.5246	20.4079	1.0994	5e-05
Glyma.04G070000	Chr04:5843288-5844232	CK-15-OE	Drought-15-OE	2.47264	15.9211	2.68681	5e-05
Glyma.04G071800	Chr04:5988313-5992396	CK-15-OE	Drought-15-OE	3.2078	6.81718	1.08759	0.00015
Glyma.04G072300	Chr04:6020430-6025196	CK-15-OE	Drought-15-OE	35.1612	3.34405	-3.39432	5e-05
Glyma.04G075700	Chr04:6337218-6338901	CK-15-OE	Drought-15-OE	2.19866	4.42276	1.00832	0.00135
Glyma.04G075800	Chr04:6342148-6343000	CK-15-OE	Drought-15-OE	0.648785	12.7937	4.30155	0.0001
Glyma.04G076200	Chr04:6379934-6382128	CK-15-OE	Drought-15-OE	0.783769	2.67105	1.76891	0.0001
Glyma.04G076300	Chr04:6396616-6398305	CK-15-OE	Drought-15-OE	4.03423	9.05851	1.16698	5e-05
Glyma.04G076600	Chr04:6434797-6437748	CK-15-OE	Drought-15-OE	6.54088	1.9259	-1.76395	0.00045
Glyma.04G077700	Chr04:6513125-6516245	CK-15-OE	Drought-15-OE	3.06958	6.35153	1.04906	0.002
Glyma.04G077900	Chr04:6517629-6519833	CK-15-OE	Drought-15-OE	32.4467	12.5649	-1.36867	0.0002
Glyma.04G078300	Chr04:6554294-6560398	CK-15-OE	Drought-15-OE	3.1691	13.8912	2.13202	5e-05
Glyma.04G078600	Chr04:6592148-6595131	CK-15-OE	Drought-15-OE	0.205765	1.04862	2.34942	0.0021
Glyma.04G079600	Chr04:6654149-6658198	CK-15-OE	Drought-15-OE	13.9458	178.018	3.67412	5e-05
Glyma.04G080700	Chr04:6781997-6787104	CK-15-OE	Drought-15-OE	8.29862	18.728	1.17426	5e-05
Glyma.04G081900	Chr04:6912616-6913829	CK-15-OE	Drought-15-OE	2.90042	8.60139	1.56831	5e-05
Glyma.04G082100	Chr04:6930525-6935398	CK-15-OE	Drought-15-OE	1.37513	0.619398	-1.15063	0.0062
Glyma.04G082300,Glyma.04G082400,Glyma.04G082500	Chr04:6943890-6954177	CK-15-OE	Drought-15-OE	21.3979	145.412	2.76461	5e-05
Glyma.04G083100	Chr04:7002218-7009378	CK-15-OE	Drought-15-OE	77.2055	19.0069	-2.02218	5e-05
Glyma.04G083200	Chr04:7019275-7020984	CK-15-OE	Drought-15-OE	7.59283	0.586765	-3.69378	5e-05
Glyma.04G083900	Chr04:7074880-7078415	CK-15-OE	Drought-15-OE	1.75832	9.17794	2.38397	5e-05
Glyma.04G084600,Glyma.04G084700	Chr04:7171948-7186487	CK-15-OE	Drought-15-OE	6.80776	2.50227	-1.44394	0.0068
Glyma.04G085500	Chr04:7292322-7296014	CK-15-OE	Drought-15-OE	8.90058	33.0787	1.89393	5e-05
Glyma.04G086500	Chr04:7354186-7361749	CK-15-OE	Drought-15-OE	9.31649	2.91741	-1.6751	5e-05
Glyma.04G086800	Chr04:7396809-7403291	CK-15-OE	Drought-15-OE	7.12908	3.4493	-1.04741	0.0001
Glyma.04G086900	Chr04:7407719-7415707	CK-15-OE	Drought-15-OE	11.7592	3.82014	-1.6221	5e-05
Glyma.04G087000	Chr04:7417148-7437974	CK-15-OE	Drought-15-OE	14.6728	5.71775	-1.35963	0.00185
Glyma.04G087100	Chr04:7417148-7437974	CK-15-OE	Drought-15-OE	2.07621	8.85919	2.09322	0.0055
Glyma.04G087700	Chr04:7506198-7509876	CK-15-OE	Drought-15-OE	6.64695	2.3206	-1.51819	0.00095
Glyma.04G088500	Chr04:7605521-7607971	CK-15-OE	Drought-15-OE	1.83262	0.442246	-2.05099	0.0001
Glyma.04G088800	Chr04:7664615-7668043	CK-15-OE	Drought-15-OE	2.69501	11.5338	2.0975	5e-05
Glyma.04G089000	Chr04:7718058-7720319	CK-15-OE	Drought-15-OE	2.94972	0.816457	-1.85313	5e-05
Glyma.04G089800	Chr04:7839590-7842467	CK-15-OE	Drought-15-OE	32.526	13.1381	-1.30784	5e-05
Glyma.04G089900	Chr04:7892814-7897607	CK-15-OE	Drought-15-OE	2.02473	0.75196	-1.429	0.0012
Glyma.04G091800	Chr04:8103467-8105859	CK-15-OE	Drought-15-OE	3.7822	0.580413	-2.70408	5e-05
Glyma.04G092600	Chr04:8158030-8160711	CK-15-OE	Drought-15-OE	16.9113	62.4376	1.88443	5e-05
Glyma.04G094200	Chr04:8374090-8379589	CK-15-OE	Drought-15-OE	11.3455	4.91371	-1.20723	5e-05
Glyma.04G097500	Chr04:8824846-8826590	CK-15-OE	Drought-15-OE	18.2484	41.0413	1.1693	5e-05
Glyma.04G097700	Chr04:8838030-8842426	CK-15-OE	Drought-15-OE	0.744053	0.238534	-1.64121	0.0079
Glyma.04G098000	Chr04:8871425-8872815	CK-15-OE	Drought-15-OE	1.82585	5.45858	1.57996	5e-05
Glyma.04G098100	Chr04:8887361-8889062	CK-15-OE	Drought-15-OE	3.13148	9.39027	1.58432	5e-05
Glyma.04G098600	Chr04:8941162-8943640	CK-15-OE	Drought-15-OE	46.6748	14.4488	-1.69169	5e-05
Glyma.04G098900	Chr04:8992274-9013325	CK-15-OE	Drought-15-OE	8.23397	3.8589	-1.0934	5e-05
Glyma.04G099400	Chr04:9072532-9076939	CK-15-OE	Drought-15-OE	40.6198	6.74897	-2.58944	5e-05
Glyma.04G100300	Chr04:9196678-9197994	CK-15-OE	Drought-15-OE	0.894822	5.52299	2.62578	5e-05
Glyma.04G100400	Chr04:9219563-9221412	CK-15-OE	Drought-15-OE	1.87906	3.77302	1.00571	0.00405
Glyma.04G100700	Chr04:9267531-9275869	CK-15-OE	Drought-15-OE	6.52681	1.73595	-1.91066	5e-05
Glyma.04G101100	Chr04:9288462-9292542	CK-15-OE	Drought-15-OE	5.15006	11.0048	1.09547	5e-05
Glyma.04G102800	Chr04:9497726-9503510	CK-15-OE	Drought-15-OE	1.46293	3.29918	1.17324	0.00065
Glyma.04G103400	Chr04:9611224-9615074	CK-15-OE	Drought-15-OE	0.335307	2.79359	3.05856	5e-05
Glyma.04G106500	Chr04:11186001-11187252	CK-15-OE	Drought-15-OE	1.24382	3.90095	1.64905	0.00355
Glyma.04G107100	Chr04:11239280-11250948	CK-15-OE	Drought-15-OE	1.14833	0.359053	-1.67727	5e-05
Glyma.04G107500	Chr04:11317834-11319777	CK-15-OE	Drought-15-OE	4.04407	17.1685	2.08589	5e-05
Glyma.04G107900	Chr04:11421365-11422972	CK-15-OE	Drought-15-OE	29.6004	112.804	1.93013	5e-05
Glyma.04G108500	Chr04:11551407-11552157	CK-15-OE	Drought-15-OE	0	3.18963	inf	5e-05
Glyma.04G109400	Chr04:11793062-11799189	CK-15-OE	Drought-15-OE	17.2084	4.99034	-1.78591	5e-05
Glyma.04G111600	Chr04:12397638-12401877	CK-15-OE	Drought-15-OE	2.78249	5.67899	1.02926	0.00075
Glyma.04G111900	Chr04:12489934-12497906	CK-15-OE	Drought-15-OE	4.62064	9.35847	1.01818	0.0002
Glyma.04G112800	Chr04:12649914-12651280	CK-15-OE	Drought-15-OE	1525.88	722.774	-1.07802	5e-05
Glyma.04G112900	Chr04:12652435-12655358	CK-15-OE	Drought-15-OE	0.716899	1.94518	1.44007	0.00445
Glyma.04G115500	Chr04:13218872-13223979	CK-15-OE	Drought-15-OE	2.58069	5.85598	1.18215	5e-05
Glyma.04G115700	Chr04:13273432-13281838	CK-15-OE	Drought-15-OE	0.133188	0.730599	2.45562	0.0014
Glyma.04G115700	Chr04:13273432-13281838	CK-15-OE	Drought-15-OE	0.533959	1.47843	1.46927	0.00045
Glyma.04G117800	Chr04:13823884-13830604	CK-15-OE	Drought-15-OE	49.4215	8.28354	-2.57682	5e-05
Glyma.04G119700	Chr04:14620347-14626323	CK-15-OE	Drought-15-OE	0.287277	1.39578	2.28056	0.00025
Glyma.04G121700	Chr04:15326289-15328370	CK-15-OE	Drought-15-OE	0.17227	1.18735	2.785	0.0026
Glyma.04G122100	Chr04:15579674-15585400	CK-15-OE	Drought-15-OE	4.90384	2.31804	-1.08101	0.0022
Glyma.04G123700	Chr04:16002629-16006606	CK-15-OE	Drought-15-OE	6.19699	25.5657	2.04457	5e-05
Glyma.04G123800	Chr04:16009754-16014505	CK-15-OE	Drought-15-OE	15.4214	77.8303	2.3354	5e-05
Glyma.04G124800	Chr04:16368437-16390781	CK-15-OE	Drought-15-OE	4.21598	1.72222	-1.2916	0.00285
Glyma.04G126100	Chr04:16937745-16942191	CK-15-OE	Drought-15-OE	7.29598	1.07618	-2.76119	5e-05
Glyma.04G128400	Chr04:17759714-17762227	CK-15-OE	Drought-15-OE	0.434593	1.10857	1.35097	0.01005
Glyma.04G128700	Chr04:17902604-17908873	CK-15-OE	Drought-15-OE	3.19818	6.45852	1.01395	0.00015
Glyma.04G129800	Chr04:18131726-18134193	CK-15-OE	Drought-15-OE	2.18083	0	#NAME?	5e-05
Glyma.04G130200	Chr04:18198374-18200570	CK-15-OE	Drought-15-OE	1.98563	4.38307	1.14235	0.003
Glyma.04G132200	Chr04:18681510-18682827	CK-15-OE	Drought-15-OE	2.186	0	#NAME?	5e-05
Glyma.04G134200	Chr04:19214275-19215243	CK-15-OE	Drought-15-OE	0.676957	8.88654	3.71449	5e-05
Glyma.04G135300	Chr04:19936146-19943615	CK-15-OE	Drought-15-OE	23.2519	8.04288	-1.53157	5e-05
Glyma.04G136000	Chr04:20230679-20234591	CK-15-OE	Drought-15-OE	6.53099	2.30556	-1.50218	5e-05
Glyma.04G137000	Chr04:20600596-20613994	CK-15-OE	Drought-15-OE	24.9823	10.897	-1.19697	5e-05
Glyma.04G137200	Chr04:20927239-20927923	CK-15-OE	Drought-15-OE	19.0741	61.4757	1.6884	5e-05
Glyma.04G138300	Chr04:21409999-21419314	CK-15-OE	Drought-15-OE	2.66876	1.29302	-1.04543	0.0001
Glyma.04G139100	Chr04:22051370-22055371	CK-15-OE	Drought-15-OE	1.30038	0.559698	-1.21622	0.008
Glyma.04G139200	Chr04:22306502-22318344	CK-15-OE	Drought-15-OE	205.189	86.2654	-1.2501	5e-05
Glyma.04G140400	Chr04:22965610-22967211	CK-15-OE	Drought-15-OE	5.46101	12.3406	1.17617	0.0001
Glyma.04G141400	Chr04:23750154-23774881	CK-15-OE	Drought-15-OE	21.7693	4.30377	-2.33862	5e-05
Glyma.04G142000	Chr04:24241254-24243457	CK-15-OE	Drought-15-OE	5.02953	1.56452	-1.6847	0.00015
Glyma.04G142400	Chr04:24911050-24912334	CK-15-OE	Drought-15-OE	0.51189	1.93541	1.91873	0.00165
Glyma.04G142800	Chr04:25295770-25298815	CK-15-OE	Drought-15-OE	117.031	39.3636	-1.57196	5e-05
Glyma.04G144900	Chr04:26498601-26505403	CK-15-OE	Drought-15-OE	0.189749	2.10588	3.47225	5e-05
Glyma.04G145700	Chr04:26899715-26900693	CK-15-OE	Drought-15-OE	0.792006	4.8252	2.607	5e-05
Glyma.04G147000	Chr04:28750436-28753859	CK-15-OE	Drought-15-OE	0.134844	2.60524	4.27205	5e-05
Glyma.04G147100	Chr04:29345652-29348233	CK-15-OE	Drought-15-OE	29.644	14.1808	-1.0638	5e-05
Glyma.04G147800	Chr04:30203277-30206812	CK-15-OE	Drought-15-OE	80.1381	14.3675	-2.47968	5e-05
Glyma.04G148100	Chr04:30260648-30271665	CK-15-OE	Drought-15-OE	1.44045	0.377415	-1.93229	0.00085
Glyma.04G149300	Chr04:31852284-31855252	CK-15-OE	Drought-15-OE	0.145356	1.4421	3.31051	0.00055
Glyma.04G150500	Chr04:32893201-32895554	CK-15-OE	Drought-15-OE	0.691515	2.04646	1.5653	0.00015
Glyma.04G151600	Chr04:33701232-33708626	CK-15-OE	Drought-15-OE	1.20158	2.90484	1.27353	5e-05
Glyma.04G155100,Glyma.04G155200	Chr04:36077758-36092215	CK-15-OE	Drought-15-OE	4.29015	1.56056	-1.45896	0.0011
Glyma.04G156200	Chr04:36553364-36573730	CK-15-OE	Drought-15-OE	88.3499	26.965	-1.71214	5e-05
Glyma.04G156300	Chr04:36596393-36599820	CK-15-OE	Drought-15-OE	3.79995	8.35507	1.13667	5e-05
Glyma.04G157000	Chr04:37047712-37050153	CK-15-OE	Drought-15-OE	3.78617	0.902432	-2.06885	5e-05
Glyma.04G157300	Chr04:37119219-37121696	CK-15-OE	Drought-15-OE	7.84995	2.1984	-1.83623	5e-05
Glyma.04G159600	Chr04:39578850-39583603	CK-15-OE	Drought-15-OE	1.76257	0.476312	-1.8877	5e-05
Glyma.04G161000	Chr04:39922284-39928613	CK-15-OE	Drought-15-OE	4.01943	0.428172	-3.23073	5e-05
Glyma.04G161400	Chr04:40001446-40004338	CK-15-OE	Drought-15-OE	1.94495	0.914034	-1.08941	0.0079
Glyma.04G161600	Chr04:40088116-40090295	CK-15-OE	Drought-15-OE	125.528	53.5431	-1.22924	5e-05
Glyma.04G162100	Chr04:40205692-40210688	CK-15-OE	Drought-15-OE	1.10446	0.388301	-1.50809	0.0041
Glyma.04G162600	Chr04:40278028-40282430	CK-15-OE	Drought-15-OE	6.71411	2.26755	-1.56606	5e-05
Glyma.04G164100	Chr04:40811976-40820483	CK-15-OE	Drought-15-OE	2.80163	7.24168	1.37006	5e-05
Glyma.04G164400	Chr04:40973231-40975775	CK-15-OE	Drought-15-OE	11.5697	25.4439	1.13697	5e-05
Glyma.04G164500	Chr04:41027891-41033697	CK-15-OE	Drought-15-OE	24.1089	9.19194	-1.39113	5e-05
Glyma.04G165000	Chr04:41246945-41250808	CK-15-OE	Drought-15-OE	1.86848	0.654349	-1.51373	0.00165
Glyma.04G165400	Chr04:41326472-41330652	CK-15-OE	Drought-15-OE	0.291358	0.923775	1.66475	0.00015
Glyma.04G165600	Chr04:41483642-41491204	CK-15-OE	Drought-15-OE	2.40361	5.40477	1.16903	5e-05
Glyma.04G167400	Chr04:42009553-42011917	CK-15-OE	Drought-15-OE	129.023	63.7561	-1.01699	5e-05
Glyma.04G167800	Chr04:42116362-42119511	CK-15-OE	Drought-15-OE	4.81384	74.6908	3.95567	5e-05
Glyma.04G167900	Chr04:42124873-42127039	CK-15-OE	Drought-15-OE	2331.97	853.129	-1.45071	5e-05
Glyma.04G168000,Glyma.04G168100	Chr04:42172881-42175870	CK-15-OE	Drought-15-OE	1.45615	8.77907	2.59191	5e-05
Glyma.04G169100	Chr04:42355993-42356600	CK-15-OE	Drought-15-OE	5.87703	1.18465	-2.31062	0.0016
Glyma.04G169500	Chr04:42382254-42388230	CK-15-OE	Drought-15-OE	16.3808	5.29581	-1.62909	5e-05
Glyma.04G169600	Chr04:42388740-42391484	CK-15-OE	Drought-15-OE	349.539	4.70105	-6.21633	5e-05
Glyma.04G170100	Chr04:42542221-42544240	CK-15-OE	Drought-15-OE	2.76046	13.5306	2.29325	5e-05
Glyma.04G170600	Chr04:42715264-42717152	CK-15-OE	Drought-15-OE	1.91024	0.347738	-2.45768	0.0001
Glyma.04G172300	Chr04:43006852-43009788	CK-15-OE	Drought-15-OE	2.59955	6.77435	1.38182	5e-05
Glyma.04G173000	Chr04:43281638-43290024	CK-15-OE	Drought-15-OE	0.649849	0.203898	-1.67226	0.00115
Glyma.04G173100	Chr04:43294618-43302116	CK-15-OE	Drought-15-OE	3.93352	1.40439	-1.48587	5e-05
Glyma.04G173200	Chr04:43362988-43366448	CK-15-OE	Drought-15-OE	1.78408	0.449601	-1.98847	0.00055
Glyma.04G174500	Chr04:43605790-43608065	CK-15-OE	Drought-15-OE	0.535891	30.6964	5.83999	5e-05
Glyma.04G174600	Chr04:43631660-43635278	CK-15-OE	Drought-15-OE	1.34346	0.228853	-2.55345	0.0015
Glyma.04G175400	Chr04:43856144-43859630	CK-15-OE	Drought-15-OE	1.38933	3.99486	1.52375	5e-05
Glyma.04G176800	Chr04:44006003-44009057	CK-15-OE	Drought-15-OE	3.61114	8.18102	1.17982	0.0001
Glyma.04G176900	Chr04:44025136-44029355	CK-15-OE	Drought-15-OE	10.1152	4.11781	-1.29658	0.0002
Glyma.04G177300	Chr04:44071874-44080103	CK-15-OE	Drought-15-OE	43.2413	100.408	1.21539	5e-05
Glyma.04G177600	Chr04:44155251-44161319	CK-15-OE	Drought-15-OE	1.61862	3.7177	1.19964	5e-05
Glyma.04G177700	Chr04:44189963-44193177	CK-15-OE	Drought-15-OE	5.74799	18.3393	1.67381	5e-05
Glyma.04G177900	Chr04:44209618-44212193	CK-15-OE	Drought-15-OE	3.55322	8.26515	1.21791	0.0006
Glyma.04G178400	Chr04:44291494-44298876	CK-15-OE	Drought-15-OE	4.49339	0.983574	-2.1917	5e-05
Glyma.04G178500	Chr04:44309767-44310438	CK-15-OE	Drought-15-OE	0.860338	15.8588	4.20424	5e-05
Glyma.04G179400	Chr04:44452522-44463143	CK-15-OE	Drought-15-OE	15.4209	44.0324	1.51368	5e-05
Glyma.04G180100	Chr04:44588254-44601344	CK-15-OE	Drought-15-OE	7.08598	16.0982	1.18386	5e-05
Glyma.04G180800	Chr04:44663638-44664908	CK-15-OE	Drought-15-OE	4.0101	14.1721	1.82134	5e-05
Glyma.04G180900	Chr04:44665555-44672898	CK-15-OE	Drought-15-OE	2.02626	0.894281	-1.18002	5e-05
Glyma.04G181900	Chr04:44807783-44811687	CK-15-OE	Drought-15-OE	1.91984	22.3902	3.54381	5e-05
Glyma.04G182700,Glyma.04G182800	Chr04:44913267-44918962	CK-15-OE	Drought-15-OE	4.29684	2.13477	-1.0092	0.003
Glyma.04G183100	Chr04:45043046-45045971	CK-15-OE	Drought-15-OE	2.07615	6.04498	1.54183	5e-05
Glyma.04G184400	Chr04:45382016-45384605	CK-15-OE	Drought-15-OE	1.24257	0.355431	-1.80568	0.01015
Glyma.04G184900	Chr04:45422606-45443037	CK-15-OE	Drought-15-OE	63.8368	26.987	-1.24212	5e-05
Glyma.04G185000	Chr04:45447675-45456105	CK-15-OE	Drought-15-OE	20.0016	5.58792	-1.83973	5e-05
Glyma.04G185800	Chr04:45583586-45594670	CK-15-OE	Drought-15-OE	4.19144	1.92927	-1.11939	0.00035
Glyma.04G186300	Chr04:45628949-45633221	CK-15-OE	Drought-15-OE	26.2779	7.96555	-1.72201	0.00025
Glyma.04G187700	Chr04:45854480-45857173	CK-15-OE	Drought-15-OE	0.557936	2.17575	1.96334	0.0002
Glyma.04G189200	Chr04:46020864-46023009	CK-15-OE	Drought-15-OE	6.01961	2.77694	-1.11617	0.00055
Glyma.04G189800	Chr04:46061469-46065087	CK-15-OE	Drought-15-OE	1.71812	0.439073	-1.9683	0.0014
Glyma.04G190400	Chr04:46109701-46112064	CK-15-OE	Drought-15-OE	3.82354	12.9594	1.76101	5e-05
Glyma.04G191500	Chr04:46238630-46243068	CK-15-OE	Drought-15-OE	14.3582	42.0563	1.55045	5e-05
Glyma.04G191600	Chr04:46244277-46253834	CK-15-OE	Drought-15-OE	4.52542	2.03567	-1.15255	5e-05
Glyma.04G191700	Chr04:46254596-46259833	CK-15-OE	Drought-15-OE	236.641	74.6666	-1.66417	5e-05
Glyma.04G192900	Chr04:46449233-46454461	CK-15-OE	Drought-15-OE	9.41615	22.0563	1.22798	5e-05
Glyma.04G193700	Chr04:46528401-46536243	CK-15-OE	Drought-15-OE	12.119	4.12883	-1.55347	5e-05
Glyma.04G193900	Chr04:46559325-46560586	CK-15-OE	Drought-15-OE	0.21745	12.1702	5.80653	0.0001
Glyma.04G194800	Chr04:46661783-46663304	CK-15-OE	Drought-15-OE	0.330734	118.513	8.48515	5e-05
Glyma.04G195600	Chr04:46724134-46742392	CK-15-OE	Drought-15-OE	3.75269	1.68207	-1.15769	0.00015
Glyma.04G196300	Chr04:46817779-46822160	CK-15-OE	Drought-15-OE	0.229438	1.20821	2.3967	5e-05
Glyma.04G197300	Chr04:46933092-46935391	CK-15-OE	Drought-15-OE	1.21313	0.131891	-3.20131	0.00025
Glyma.04G198600	Chr04:47085883-47088424	CK-15-OE	Drought-15-OE	94.0463	200.407	1.09149	5e-05
Glyma.04G199300	Chr04:47148339-47153115	CK-15-OE	Drought-15-OE	0.624213	4.24997	2.76734	5e-05
Glyma.04G199900	Chr04:47213246-47216188	CK-15-OE	Drought-15-OE	17.4734	6.88766	-1.34307	5e-05
Glyma.04G200200	Chr04:47272564-47276282	CK-15-OE	Drought-15-OE	1.20651	0.340498	-1.82512	0.00185
Glyma.04G200300	Chr04:47280046-47286895	CK-15-OE	Drought-15-OE	0.526964	1.39863	1.40824	0.00065
Glyma.04G200600	Chr04:47316150-47321158	CK-15-OE	Drought-15-OE	10.4519	29.7491	1.50908	5e-05
Glyma.04G200700	Chr04:47349719-47352523	CK-15-OE	Drought-15-OE	2.32418	4.74374	1.0293	0.00245
Glyma.04G200800	Chr04:47352795-47363586	CK-15-OE	Drought-15-OE	0.497647	1.00809	1.01843	0.0033
Glyma.04G200900	Chr04:47363744-47372595	CK-15-OE	Drought-15-OE	13.9456	4.8503	-1.52366	5e-05
Glyma.04G201500	Chr04:47439411-47448416	CK-15-OE	Drought-15-OE	0.419104	1.1148	1.41141	0.00535
Glyma.04G202500	Chr04:47518246-47519527	CK-15-OE	Drought-15-OE	81.0963	16.0358	-2.33834	5e-05
Glyma.04G203300	Chr04:47602051-47609553	CK-15-OE	Drought-15-OE	1.986	22.463	3.49961	5e-05
Glyma.04G204900	Chr04:47735698-47737967	CK-15-OE	Drought-15-OE	2.83144	12.2635	2.11476	0.0001
Glyma.04G205400	Chr04:47809384-47813098	CK-15-OE	Drought-15-OE	4.17618	9.55042	1.19338	5e-05
Glyma.04G206300	Chr04:47879982-47890343	CK-15-OE	Drought-15-OE	27.9111	12.5566	-1.15239	5e-05
Glyma.04G206800	Chr04:47950504-47951333	CK-15-OE	Drought-15-OE	1.73219	4.60497	1.4106	0.003
Glyma.04G207200	Chr04:47988491-47994133	CK-15-OE	Drought-15-OE	27.7516	13.1405	-1.07855	5e-05
Glyma.04G207700	Chr04:48017694-48022370	CK-15-OE	Drought-15-OE	2.33785	0.912001	-1.35808	0.00035
Glyma.04G208300	Chr04:48062885-48064803	CK-15-OE	Drought-15-OE	2.03517	12.8179	2.65494	5e-05
Glyma.04G208500	Chr04:48086487-48100254	CK-15-OE	Drought-15-OE	0.979216	0.317292	-1.62582	0.0007
Glyma.04G208700	Chr04:48108495-48111301	CK-15-OE	Drought-15-OE	0	31.2418	inf	5e-05
Glyma.04G209700	Chr04:48185627-48192057	CK-15-OE	Drought-15-OE	22.3747	8.78901	-1.34809	0.0045
Glyma.04G209800	Chr04:48192079-48195828	CK-15-OE	Drought-15-OE	0.133032	1.52822	3.52201	0.00085
Glyma.04G209900	Chr04:48198361-48201219	CK-15-OE	Drought-15-OE	7.13331	2.40497	-1.56855	5e-05
Glyma.04G213800	Chr04:48547094-48556152	CK-15-OE	Drought-15-OE	2.92246	0.71894	-2.02324	5e-05
Glyma.04G215500	Chr04:48694675-48697769	CK-15-OE	Drought-15-OE	8.58326	2.93449	-1.54841	5e-05
Glyma.04G215800	Chr04:48709354-48711599	CK-15-OE	Drought-15-OE	1613.3	413.381	-1.96447	5e-05
Glyma.04G218700	Chr04:48971779-48974496	CK-15-OE	Drought-15-OE	0.287107	3.97435	3.79106	0.00185
Glyma.04G219200	Chr04:49013915-49019064	CK-15-OE	Drought-15-OE	0.791764	0.227646	-1.79828	0.009
Glyma.04G219700	Chr04:49034806-49040910	CK-15-OE	Drought-15-OE	6.96874	15.0001	1.106	0.0022
Glyma.04G219800	Chr04:49044823-49045318	CK-15-OE	Drought-15-OE	0	1.80864	inf	5e-05
Glyma.04G220100	Chr04:49068044-49073829	CK-15-OE	Drought-15-OE	0.501237	1.51332	1.59415	0.0008
Glyma.04G220600	Chr04:49133079-49135000	CK-15-OE	Drought-15-OE	0.376332	2.74449	2.86646	0.0002
Glyma.04G220800	Chr04:49161344-49163141	CK-15-OE	Drought-15-OE	1.0721	7.06396	2.72004	5e-05
Glyma.04G221600	Chr04:49235335-49243952	CK-15-OE	Drought-15-OE	14.4673	4.94476	-1.54882	5e-05
Glyma.04G222100	Chr04:49277862-49279646	CK-15-OE	Drought-15-OE	196.451	54.5243	-1.8492	5e-05
Glyma.04G222800	Chr04:49330856-49335545	CK-15-OE	Drought-15-OE	2.28358	0.980152	-1.22022	0.00015
Glyma.04G223300	Chr04:49386504-49389183	CK-15-OE	Drought-15-OE	5.32493	28.0283	2.39605	5e-05
Glyma.04G223800	Chr04:49437168-49442721	CK-15-OE	Drought-15-OE	4.47289	2.11223	-1.08244	0.0002
Glyma.04G224600,Glyma.04G224700	Chr04:49497643-49501549	CK-15-OE	Drought-15-OE	19.0325	8.67242	-1.13396	5e-05
Glyma.04G225100	Chr04:49534370-49545861	CK-15-OE	Drought-15-OE	1.79933	0.332855	-2.43449	5e-05
Glyma.04G225300	Chr04:49547589-49554753	CK-15-OE	Drought-15-OE	6.1662	0.2847	-4.43687	0.0024
Glyma.04G225900,Glyma.04G226000	Chr04:49581838-49585344	CK-15-OE	Drought-15-OE	40.5403	14.1275	-1.52085	5e-05
Glyma.04G226100	Chr04:49592983-49595506	CK-15-OE	Drought-15-OE	3.59993	1.12575	-1.67709	5e-05
Glyma.04G226600	Chr04:49617117-49622404	CK-15-OE	Drought-15-OE	18.5983	5.81336	-1.67773	5e-05
Glyma.04G226900	Chr04:49655034-49656271	CK-15-OE	Drought-15-OE	375.742	175.894	-1.09503	5e-05
Glyma.04G227900	Chr04:49711250-49720745	CK-15-OE	Drought-15-OE	3.45274	0.845315	-2.03018	5e-05
Glyma.04G228300	Chr04:49758484-49763651	CK-15-OE	Drought-15-OE	25.1476	7.22653	-1.79905	5e-05
Glyma.04G228500	Chr04:49771468-49773738	CK-15-OE	Drought-15-OE	3.44609	1.5657	-1.13815	0.0005
Glyma.04G228800	Chr04:49790374-49793983	CK-15-OE	Drought-15-OE	7.53583	59.8256	2.98893	0.00055
Glyma.04G229400,Glyma.04G229500	Chr04:49827418-49857706	CK-15-OE	Drought-15-OE	29.0699	66.7926	1.20016	5e-05
Glyma.04G229600	Chr04:49862285-49864876	CK-15-OE	Drought-15-OE	1.31526	5.21088	1.98618	5e-05
Glyma.04G229700	Chr04:49870594-49871809	CK-15-OE	Drought-15-OE	1.09684	4.35209	1.98835	0.00015
Glyma.04G229800	Chr04:49871847-49873860	CK-15-OE	Drought-15-OE	0	5.41069	inf	5e-05
Glyma.04G230400	Chr04:49904855-49905610	CK-15-OE	Drought-15-OE	3.79002	11.9008	1.65077	0.0008
Glyma.04G230600	Chr04:49917542-49921225	CK-15-OE	Drought-15-OE	1.01774	0.405968	-1.32593	0.00075
Glyma.04G231400	Chr04:49995246-49997210	CK-15-OE	Drought-15-OE	6.78655	28.5074	2.07059	5e-05
Glyma.04G232400	Chr04:50068516-50072761	CK-15-OE	Drought-15-OE	134.721	21.7363	-2.63179	5e-05
Glyma.04G233500	Chr04:50227082-50230772	CK-15-OE	Drought-15-OE	32.9642	15.1197	-1.12446	5e-05
Glyma.04G234400	Chr04:50285877-50290400	CK-15-OE	Drought-15-OE	0.993121	14.4486	3.86282	5e-05
Glyma.04G234800	Chr04:50325571-50330060	CK-15-OE	Drought-15-OE	1.11307	3.02369	1.44177	5e-05
Glyma.04G234900	Chr04:50332007-50336222	CK-15-OE	Drought-15-OE	15.5676	38.8457	1.31921	5e-05
Glyma.04G235100	Chr04:50339198-50340978	CK-15-OE	Drought-15-OE	6.23231	23.419	1.90984	5e-05
Glyma.04G235400	Chr04:50351725-50356449	CK-15-OE	Drought-15-OE	10.8955	4.60669	-1.24194	5e-05
Glyma.04G235900	Chr04:50399316-50405758	CK-15-OE	Drought-15-OE	8.08849	3.35992	-1.26744	5e-05
Glyma.04G236000	Chr04:50410739-50416524	CK-15-OE	Drought-15-OE	5.31199	11.3934	1.10087	5e-05
Glyma.04G236100	Chr04:50424085-50428259	CK-15-OE	Drought-15-OE	5.0351	16.6555	1.72591	5e-05
Glyma.04G236200	Chr04:50431032-50435301	CK-15-OE	Drought-15-OE	3.01185	1.3096	-1.20152	0.00015
Glyma.04G236400	Chr04:50475854-50481115	CK-15-OE	Drought-15-OE	3.15426	28.637	3.18251	5e-05
Glyma.04G237300	Chr04:50585800-50591062	CK-15-OE	Drought-15-OE	9.29964	19.9677	1.10242	5e-05
Glyma.04G237800,Glyma.04G237900	Chr04:50627987-50637679	CK-15-OE	Drought-15-OE	0.559463	6.91694	3.62802	0.00175
Glyma.04G238000	Chr04:50642434-50652044	CK-15-OE	Drought-15-OE	8.6322	2.88104	-1.58314	5e-05
Glyma.04G238600	Chr04:50713236-50718534	CK-15-OE	Drought-15-OE	3.36079	6.85891	1.02918	0.0004
Glyma.04G238800	Chr04:50751682-50755419	CK-15-OE	Drought-15-OE	41.7557	144.163	1.78766	5e-05
Glyma.04G238900	Chr04:50756828-50759467	CK-15-OE	Drought-15-OE	0.634801	2.21675	1.80407	0.001
Glyma.04G239000	Chr04:50759936-50764122	CK-15-OE	Drought-15-OE	1.33341	0.452085	-1.56045	0.00065
Glyma.04G239400	Chr04:50786867-50788346	CK-15-OE	Drought-15-OE	2.81396	1.01233	-1.47493	0.00145
Glyma.04G239700	Chr04:50817841-50822050	CK-15-OE	Drought-15-OE	0.757656	0.300021	-1.33648	0.00305
Glyma.04G240300	Chr04:50865774-50871096	CK-15-OE	Drought-15-OE	5.58543	1.74587	-1.67772	5e-05
Glyma.04G240800	Chr04:50907522-50910551	CK-15-OE	Drought-15-OE	0.461108	5.69997	3.62778	5e-05
Glyma.04G241000	Chr04:50925556-50927969	CK-15-OE	Drought-15-OE	82.9606	39.0715	-1.08631	0.00235
Glyma.04G242000	Chr04:50996012-50997946	CK-15-OE	Drought-15-OE	239.797	68.3449	-1.8109	5e-05
Glyma.04G242800	Chr04:51082689-51092913	CK-15-OE	Drought-15-OE	7.2789	2.30995	-1.65586	5e-05
Glyma.04G243500	Chr04:51143851-51146402	CK-15-OE	Drought-15-OE	1.10824	29.9112	4.75435	5e-05
Glyma.04G243600	Chr04:51151385-51158851	CK-15-OE	Drought-15-OE	15.752	46.316	1.55598	5e-05
Glyma.04G243800	Chr04:51162354-51165517	CK-15-OE	Drought-15-OE	69.2134	9.24665	-2.90405	5e-05
Glyma.04G243900	Chr04:51167016-51173420	CK-15-OE	Drought-15-OE	6.39446	1.91553	-1.73908	5e-05
Glyma.04G244000	Chr04:51174207-51176976	CK-15-OE	Drought-15-OE	0.177007	1.69369	3.25829	0.0004
Glyma.04G244900	Chr04:51244305-51246972	CK-15-OE	Drought-15-OE	8.39341	17.4217	1.05355	0.0019
Glyma.04G245300	Chr04:51271629-51275750	CK-15-OE	Drought-15-OE	0.776704	0.167852	-2.21018	0.00035
Glyma.04G245900	Chr04:51349846-51351759	CK-15-OE	Drought-15-OE	12.3075	3.60759	-1.77043	5e-05
Glyma.04G246900	Chr04:51419774-51420848	CK-15-OE	Drought-15-OE	1.15263	17.8393	3.95206	5e-05
Glyma.04G247700	Chr04:51489088-51495412	CK-15-OE	Drought-15-OE	435.945	180.852	-1.26934	5e-05
Glyma.04G247800	Chr04:51501117-51504910	CK-15-OE	Drought-15-OE	4.23307	1.64572	-1.36299	0.0006
Glyma.04G248500	Chr04:51551666-51557683	CK-15-OE	Drought-15-OE	0.371009	2.79782	2.91478	5e-05
Glyma.04G249000	Chr04:51588778-51592246	CK-15-OE	Drought-15-OE	20.7036	81.4304	1.97568	5e-05
Glyma.04G249700	Chr04:51627708-51629519	CK-15-OE	Drought-15-OE	1193.89	526.25	-1.18185	5e-05
Glyma.04G250000	Chr04:51659684-51663838	CK-15-OE	Drought-15-OE	6.27008	19.3468	1.62554	5e-05
Glyma.04G250600	Chr04:51706974-51711602	CK-15-OE	Drought-15-OE	0.330861	10.7286	5.0191	5e-05
Glyma.04G252000	Chr04:51882952-51887424	CK-15-OE	Drought-15-OE	0.232735	0.873615	1.90831	0.0018
Glyma.04G252100	Chr04:51892840-51893792	CK-15-OE	Drought-15-OE	71.0163	19.8813	-1.83674	5e-05
Glyma.04G252400	Chr04:51915785-51918902	CK-15-OE	Drought-15-OE	24.7907	54.7805	1.14386	5e-05
Glyma.04G253000	Chr04:51964208-51970378	CK-15-OE	Drought-15-OE	3.10166	7.63307	1.29922	5e-05
Glyma.04G253300	Chr04:52003063-52006986	CK-15-OE	Drought-15-OE	258.22	97.6617	-1.40274	5e-05
Glyma.04G255900	Chr04:52218767-52225676	CK-15-OE	Drought-15-OE	16.5916	5.62499	-1.56053	5e-05
Glyma.04G256700	Chr04:52268455-52280739	CK-15-OE	Drought-15-OE	3.43623	1.63462	-1.07187	0.00125
Glyma.05G000900	Chr05:82554-85890	CK-15-OE	Drought-15-OE	10.8334	2.07006	-2.38775	5e-05
Glyma.05G001000	Chr05:89544-94444	CK-15-OE	Drought-15-OE	14.3484	6.4622	-1.15079	5e-05
Glyma.05G001100	Chr05:94614-96818	CK-15-OE	Drought-15-OE	377.917	150.574	-1.3276	5e-05
Glyma.05G001200	Chr05:97957-100428	CK-15-OE	Drought-15-OE	8.85666	19.1403	1.11178	5e-05
Glyma.05G001600	Chr05:112768-122103	CK-15-OE	Drought-15-OE	2.99441	9.45516	1.65883	5e-05
Glyma.05G002300	Chr05:174118-180071	CK-15-OE	Drought-15-OE	32.5134	10.8229	-1.58695	5e-05
Glyma.05G002500	Chr05:182080-185308	CK-15-OE	Drought-15-OE	19.5035	6.69631	-1.54229	5e-05
Glyma.05G002600	Chr05:186373-190825	CK-15-OE	Drought-15-OE	4.94202	1.79296	-1.46276	0.0001
Glyma.05G003200	Chr05:212750-229490	CK-15-OE	Drought-15-OE	52.112	16.2426	-1.68184	5e-05
Glyma.05G003900	Chr05:307460-312091	CK-15-OE	Drought-15-OE	6.60951	495.813	6.22911	5e-05
Glyma.05G004500	Chr05:388520-394611	CK-15-OE	Drought-15-OE	1.80994	3.80385	1.07152	0.00045
Glyma.05G004700	Chr05:404352-409931	CK-15-OE	Drought-15-OE	0.286618	1.92742	2.74947	0.0004
Glyma.05G004900	Chr05:428751-433136	CK-15-OE	Drought-15-OE	22.7547	10.7751	-1.07846	5e-05
Glyma.05G006600	Chr05:589984-593584	CK-15-OE	Drought-15-OE	2.26684	21.4468	3.24201	5e-05
Glyma.05G007100	Chr05:679501-917065	CK-15-OE	Drought-15-OE	4402.05	1565.59	-1.49147	5e-05
Glyma.05G007800	Chr05:679501-917065	CK-15-OE	Drought-15-OE	8.6252	1.34648	-2.67937	0.00755
Glyma.05G010600	Chr05:931675-938586	CK-15-OE	Drought-15-OE	0.205935	3.44394	4.0638	5e-05
Glyma.05G011200	Chr05:981445-982115	CK-15-OE	Drought-15-OE	82.7136	13.5162	-2.61344	5e-05
Glyma.05G011600	Chr05:1043860-1046592	CK-15-OE	Drought-15-OE	2.8712	1.20447	-1.25326	0.0002
Glyma.05G011900	Chr05:1081220-1092755	CK-15-OE	Drought-15-OE	4.89412	0.772531	-2.66339	5e-05
Glyma.05G013000	Chr05:1208978-1210626	CK-15-OE	Drought-15-OE	11.3746	4.65439	-1.28915	5e-05
Glyma.05G014300	Chr05:1339885-1347694	CK-15-OE	Drought-15-OE	15.2585	6.05796	-1.33271	0.00025
Glyma.05G016000	Chr05:1447801-1450865	CK-15-OE	Drought-15-OE	138.794	57.7763	-1.2644	5e-05
Glyma.05G020500	Chr05:1830937-1835158	CK-15-OE	Drought-15-OE	8.10752	2.87383	-1.49629	5e-05
Glyma.05G021200	Chr05:1871903-1880355	CK-15-OE	Drought-15-OE	2.15843	0.687378	-1.65081	0.00205
Glyma.05G021500	Chr05:1899414-1904201	CK-15-OE	Drought-15-OE	14.1158	2.39819	-2.55729	5e-05
Glyma.05G021800	Chr05:1911408-1915117	CK-15-OE	Drought-15-OE	2.648	0.649815	-2.0268	5e-05
Glyma.05G022200	Chr05:1940603-1944604	CK-15-OE	Drought-15-OE	1.5275	6.33504	2.05218	5e-05
Glyma.05G022400	Chr05:1961165-1966461	CK-15-OE	Drought-15-OE	0.799996	2.33742	1.54685	5e-05
Glyma.05G022500	Chr05:1971246-1978465	CK-15-OE	Drought-15-OE	2.07196	7.17391	1.79176	5e-05
Glyma.05G022600	Chr05:1980135-1985661	CK-15-OE	Drought-15-OE	0.270355	4.91272	4.18359	5e-05
Glyma.05G022900	Chr05:2003399-2009937	CK-15-OE	Drought-15-OE	5813.27	2268.24	-1.35778	5e-05
Glyma.05G025100	Chr05:2185130-2188794	CK-15-OE	Drought-15-OE	3.78074	16.5419	2.12938	5e-05
Glyma.05G025300	Chr05:2199575-2204613	CK-15-OE	Drought-15-OE	431.173	158.773	-1.4413	5e-05
Glyma.05G025400	Chr05:2208392-2210545	CK-15-OE	Drought-15-OE	7.27821	3.17701	-1.19591	5e-05
Glyma.05G025500	Chr05:2217935-2219956	CK-15-OE	Drought-15-OE	0.373086	0.964279	1.36994	0.00915
Glyma.05G025900	Chr05:2261857-2264672	CK-15-OE	Drought-15-OE	10.2988	4.53606	-1.18296	5e-05
Glyma.05G026200	Chr05:2281767-2284008	CK-15-OE	Drought-15-OE	621.207	304.077	-1.03064	0.0001
Glyma.05G026900	Chr05:2318238-2319343	CK-15-OE	Drought-15-OE	4.59193	1.89115	-1.27983	0.0015
Glyma.05G027000	Chr05:2337930-2339846	CK-15-OE	Drought-15-OE	1.57957	0.386697	-2.03026	0.0014
Glyma.05G027400	Chr05:2388742-2390863	CK-15-OE	Drought-15-OE	6.14929	2.49714	-1.30014	5e-05
Glyma.05G028500	Chr05:2449776-2459772	CK-15-OE	Drought-15-OE	2.97314	1.40464	-1.08179	0.0001
Glyma.05G028600	Chr05:2460411-2468236	CK-15-OE	Drought-15-OE	6.12012	2.20992	-1.46956	5e-05
Glyma.05G029100,Glyma.05G029200	Chr05:2501802-2517979	CK-15-OE	Drought-15-OE	0.193884	35.2699	7.5071	5e-05
Glyma.05G029300	Chr05:2520484-2523507	CK-15-OE	Drought-15-OE	1.11956	2.87917	1.36272	0.00025
Glyma.05G029800	Chr05:2549901-2561048	CK-15-OE	Drought-15-OE	46.4276	16.6407	-1.48026	5e-05
Glyma.05G029900	Chr05:2565715-2569741	CK-15-OE	Drought-15-OE	3.43025	0.26264	-3.70716	5e-05
Glyma.05G030000	Chr05:2580996-2583418	CK-15-OE	Drought-15-OE	46.759	99.5946	1.09082	5e-05
Glyma.05G030400	Chr05:2609892-2613480	CK-15-OE	Drought-15-OE	0.353906	2.23713	2.66021	5e-05
Glyma.05G030500	Chr05:2615165-2618849	CK-15-OE	Drought-15-OE	2.22146	5.00566	1.17205	5e-05
Glyma.05G030700	Chr05:2636250-2642721	CK-15-OE	Drought-15-OE	63.9487	18.545	-1.78588	5e-05
Glyma.05G031100	Chr05:2705618-2711940	CK-15-OE	Drought-15-OE	7.1235	14.7158	1.04671	5e-05
Glyma.05G031700	Chr05:2753221-2754948	CK-15-OE	Drought-15-OE	0.291282	1.94978	2.74282	0.0001
Glyma.05G032200	Chr05:2802637-2804780	CK-15-OE	Drought-15-OE	100.583	46.04	-1.12743	5e-05
Glyma.05G032700	Chr05:2864934-2869204	CK-15-OE	Drought-15-OE	8.30506	26.3009	1.66305	5e-05
Glyma.05G033800	Chr05:2933200-2939304	CK-15-OE	Drought-15-OE	5.33956	1.34265	-1.99164	5e-05
Glyma.05G034300	Chr05:3000205-3002030	CK-15-OE	Drought-15-OE	1.49563	0.318286	-2.23236	0.0101
Glyma.05G034800	Chr05:3052780-3054541	CK-15-OE	Drought-15-OE	7.29315	0.490802	-3.89333	5e-05
Glyma.05G035200	Chr05:3105273-3109395	CK-15-OE	Drought-15-OE	1.82033	0.40315	-2.17481	0.0018
Glyma.05G036900	Chr05:3260889-3263195	CK-15-OE	Drought-15-OE	21.3554	5.12127	-2.06002	5e-05
Glyma.05G037100	Chr05:3279688-3281450	CK-15-OE	Drought-15-OE	2.0003	4.67813	1.22572	0.00515
Glyma.05G037700	Chr05:3334269-3337647	CK-15-OE	Drought-15-OE	1.08387	6.68387	2.6245	5e-05
Glyma.05G038000	Chr05:3377120-3385836	CK-15-OE	Drought-15-OE	0.463959	0.979491	1.07803	0.0063
Glyma.05G038800	Chr05:3443951-3450574	CK-15-OE	Drought-15-OE	0.492591	1.64288	1.73777	0.0001
Glyma.05G039500	Chr05:3504369-3507799	CK-15-OE	Drought-15-OE	19.085	8.90643	-1.09952	5e-05
Glyma.05G039800	Chr05:3527513-3531541	CK-15-OE	Drought-15-OE	1.52113	0.486194	-1.64554	0.0015
Glyma.05G039900	Chr05:3540686-3545507	CK-15-OE	Drought-15-OE	2.06024	0.983529	-1.06677	0.0006
Glyma.05G040800	Chr05:3677983-3681375	CK-15-OE	Drought-15-OE	1.42827	4.56652	1.67683	5e-05
Glyma.05G041200	Chr05:3706642-3710169	CK-15-OE	Drought-15-OE	1.50943	0.625291	-1.2714	0.00155
Glyma.05G041300	Chr05:3710745-3712737	CK-15-OE	Drought-15-OE	3.09771	9.74496	1.65345	5e-05
Glyma.05G041600	Chr05:3731479-3736034	CK-15-OE	Drought-15-OE	14.9872	99.4479	2.73021	5e-05
Glyma.05G041900	Chr05:3750876-3755142	CK-15-OE	Drought-15-OE	48.1284	23.3263	-1.04493	5e-05
Glyma.05G042400	Chr05:3781837-3786955	CK-15-OE	Drought-15-OE	21.4005	64.2418	1.58586	5e-05
Glyma.05G043200	Chr05:3862120-3864854	CK-15-OE	Drought-15-OE	458.217	203.856	-1.16848	5e-05
Glyma.05G043800,Glyma.05G043900	Chr05:3908417-3911751	CK-15-OE	Drought-15-OE	84.9527	23.7778	-1.83704	5e-05
Glyma.05G044000	Chr05:3923873-3926045	CK-15-OE	Drought-15-OE	99.5117	7.20625	-3.78755	5e-05
Glyma.05G044100	Chr05:3947657-3953906	CK-15-OE	Drought-15-OE	1.52368	0.246578	-2.62745	5e-05
Glyma.05G044200	Chr05:3956815-3962495	CK-15-OE	Drought-15-OE	7.32556	15.9648	1.12389	5e-05
Glyma.05G045200	Chr05:4018864-4023021	CK-15-OE	Drought-15-OE	126.37	17.6508	-2.83984	5e-05
Glyma.05G045700	Chr05:4059051-4066330	CK-15-OE	Drought-15-OE	1.32991	3.59862	1.43611	5e-05
Glyma.05G045800	Chr05:4077293-4078732	CK-15-OE	Drought-15-OE	0	55.7332	inf	5e-05
Glyma.05G047800	Chr05:4256839-4259732	CK-15-OE	Drought-15-OE	4.9234	11.3946	1.21062	5e-05
Glyma.05G048000	Chr05:4275086-4280449	CK-15-OE	Drought-15-OE	269.47	131.583	-1.03415	0.0039
Glyma.05G048800	Chr05:4341399-4346196	CK-15-OE	Drought-15-OE	7.09845	23.1695	1.70665	5e-05
Glyma.05G049400	Chr05:4412560-4416749	CK-15-OE	Drought-15-OE	3.12092	8.12656	1.38067	5e-05
Glyma.05G049600	Chr05:4424466-4427119	CK-15-OE	Drought-15-OE	3.98252	1.18869	-1.74431	5e-05
Glyma.05G050100	Chr05:4478715-4487359	CK-15-OE	Drought-15-OE	64.0567	2.7209	-4.55719	5e-05
Glyma.05G052700	Chr05:4724535-4728536	CK-15-OE	Drought-15-OE	0.423344	0.982171	1.21414	0.0057
Glyma.05G052900	Chr05:4737806-4741558	CK-15-OE	Drought-15-OE	10.2863	4.37843	-1.23224	5e-05
Glyma.05G053000	Chr05:4743579-4748039	CK-15-OE	Drought-15-OE	16.5117	42.8601	1.37614	5e-05
Glyma.05G053300	Chr05:4810548-4814012	CK-15-OE	Drought-15-OE	9.28438	4.11097	-1.17533	5e-05
Glyma.05G053700,Glyma.05G053800	Chr05:4861614-4870695	CK-15-OE	Drought-15-OE	0.384448	0.981911	1.35281	0.0082
Glyma.05G053900	Chr05:4887390-4890668	CK-15-OE	Drought-15-OE	0.237991	0.776345	1.70579	0.00325
Glyma.05G054700	Chr05:4979993-4983392	CK-15-OE	Drought-15-OE	11.213	4.55551	-1.29948	5e-05
Glyma.05G054800,Glyma.05G054900	Chr05:4986486-4995871	CK-15-OE	Drought-15-OE	11.7925	3.82602	-1.62395	5e-05
Glyma.05G055100	Chr05:5003211-5005743	CK-15-OE	Drought-15-OE	41.2694	147.74	1.83991	5e-05
Glyma.05G055500	Chr05:5035063-5039016	CK-15-OE	Drought-15-OE	197.993	78.5942	-1.33296	5e-05
Glyma.05G055700	Chr05:5050727-5055325	CK-15-OE	Drought-15-OE	0.533816	2.16605	2.02065	5e-05
Glyma.05G056000	Chr05:5108839-5112353	CK-15-OE	Drought-15-OE	8.7197	3.01445	-1.53239	5e-05
Glyma.05G056300	Chr05:5145718-5154038	CK-15-OE	Drought-15-OE	12.9769	75.289	2.53649	5e-05
Glyma.05G056400	Chr05:5160660-5165497	CK-15-OE	Drought-15-OE	45.2562	21.5479	-1.07057	5e-05
Glyma.05G056500	Chr05:5190704-5199725	CK-15-OE	Drought-15-OE	1.25328	0.439713	-1.51107	0.00515
Glyma.05G056600	Chr05:5204034-5204895	CK-15-OE	Drought-15-OE	0	0.630687	inf	5e-05
Glyma.05G056700	Chr05:5215049-5219616	CK-15-OE	Drought-15-OE	3.09545	7.13314	1.20439	0.00155
Glyma.05G057800	Chr05:5350389-5361850	CK-15-OE	Drought-15-OE	42.4977	18.395	-1.20807	5e-05
Glyma.05G058100	Chr05:5379220-5381835	CK-15-OE	Drought-15-OE	2.45013	8.90164	1.86121	5e-05
Glyma.05G058300	Chr05:5404364-5407765	CK-15-OE	Drought-15-OE	10.3085	22.2672	1.11108	0.00035
Glyma.05G059300	Chr05:5529421-5537523	CK-15-OE	Drought-15-OE	0.874924	9.47258	3.43653	5e-05
Glyma.05G059500	Chr05:5555370-5561847	CK-15-OE	Drought-15-OE	21.5256	4.73742	-2.18388	5e-05
Glyma.05G059800	Chr05:5575406-5576204	CK-15-OE	Drought-15-OE	3.34822	1.53248	-1.12752	0.00925
Glyma.05G060200	Chr05:5613714-5620107	CK-15-OE	Drought-15-OE	0.53688	1.49534	1.47781	0.00105
Glyma.05G060500	Chr05:5654772-5659028	CK-15-OE	Drought-15-OE	6.88905	2.98102	-1.2085	0.00405
Glyma.05G062000	Chr05:5796869-5802349	CK-15-OE	Drought-15-OE	0.579492	2.18001	1.91147	5e-05
Glyma.05G062700	Chr05:5951883-5954125	CK-15-OE	Drought-15-OE	0.873708	2.06638	1.24188	0.00315
Glyma.05G063500	Chr05:6132702-6134032	CK-15-OE	Drought-15-OE	4.83513	10.3412	1.09678	0.0001
Glyma.05G064500	Chr05:6314574-6317826	CK-15-OE	Drought-15-OE	0.659647	1.51706	1.20151	0.00345
Glyma.05G064700	Chr05:6339517-6342630	CK-15-OE	Drought-15-OE	30.6209	87.1162	1.50843	5e-05
Glyma.05G065800	Chr05:6454767-6457090	CK-15-OE	Drought-15-OE	0	15.6864	inf	5e-05
Glyma.05G065900	Chr05:6460755-6468689	CK-15-OE	Drought-15-OE	71.564	28.9037	-1.30798	5e-05
Glyma.05G066100	Chr05:6479569-6481579	CK-15-OE	Drought-15-OE	392.045	127.617	-1.6192	5e-05
Glyma.05G066500	Chr05:6537146-6545047	CK-15-OE	Drought-15-OE	5.38584	1.46898	-1.87436	5e-05
Glyma.05G067100	Chr05:6773831-6777220	CK-15-OE	Drought-15-OE	5.75753	17.8651	1.63362	5e-05
Glyma.05G067200	Chr05:6798292-6802538	CK-15-OE	Drought-15-OE	0.671165	1.94163	1.53253	0.0005
Glyma.05G067700	Chr05:6838161-6846832	CK-15-OE	Drought-15-OE	4.37498	1.65377	-1.40352	0.00015
Glyma.05G067800	Chr05:6853149-6856377	CK-15-OE	Drought-15-OE	0.286658	6.70187	4.54716	5e-05
Glyma.05G068100	Chr05:6893336-6895516	CK-15-OE	Drought-15-OE	6.91151	2.09909	-1.71924	0.00345
Glyma.05G068200	Chr05:6902302-6907020	CK-15-OE	Drought-15-OE	1.37007	3.13691	1.19509	0.00135
Glyma.05G068500	Chr05:7037003-7038395	CK-15-OE	Drought-15-OE	2.56516	8.64937	1.75355	5e-05
Glyma.05G068600	Chr05:7066474-7076988	CK-15-OE	Drought-15-OE	6.84826	28.2683	2.04538	5e-05
Glyma.05G069100	Chr05:7142682-7145005	CK-15-OE	Drought-15-OE	7.76324	0.892559	-3.12064	5e-05
Glyma.05G070400	Chr05:7395091-7402961	CK-15-OE	Drought-15-OE	0.416609	0.959364	1.20338	0.00515
Glyma.05G070500	Chr05:7420685-7425299	CK-15-OE	Drought-15-OE	3.66846	21.1348	2.52637	5e-05
Glyma.05G070600	Chr05:7440773-7447586	CK-15-OE	Drought-15-OE	0.355678	3.24015	3.18742	5e-05
Glyma.05G070700	Chr05:7473588-7479534	CK-15-OE	Drought-15-OE	1.85948	0.859401	-1.11349	0.00385
Glyma.05G072300	Chr05:8032813-8043935	CK-15-OE	Drought-15-OE	2.66308	5.84755	1.13474	5e-05
Glyma.05G073700	Chr05:8370317-8372415	CK-15-OE	Drought-15-OE	6.69877	2.1358	-1.64912	0.0002
Glyma.05G073800	Chr05:8377121-8381579	CK-15-OE	Drought-15-OE	3.20251	1.05834	-1.59739	5e-05
Glyma.05G074200	Chr05:8661813-8664227	CK-15-OE	Drought-15-OE	0.792655	3.29231	2.05434	0.00015
Glyma.05G075800	Chr05:9483022-9489834	CK-15-OE	Drought-15-OE	1.48528	0.112722	-3.71989	0.00015
Glyma.05G076300	Chr05:9717650-9721520	CK-15-OE	Drought-15-OE	13.8067	6.09402	-1.17991	5e-05
Glyma.05G079700	Chr05:11307077-11309449	CK-15-OE	Drought-15-OE	143.336	519.376	1.85738	5e-05
Glyma.05G080800	Chr05:11891125-11894785	CK-15-OE	Drought-15-OE	0.695417	2.91559	2.06784	5e-05
Glyma.05G082200,Glyma.05G082500	Chr05:12795780-13086698	CK-15-OE	Drought-15-OE	23.5886	94.4148	2.00092	5e-05
Glyma.05G084200	Chr05:14823808-14841276	CK-15-OE	Drought-15-OE	0.33007	1.06143	1.68517	0.00045
Glyma.05G085000	Chr05:15388086-15390781	CK-15-OE	Drought-15-OE	4.25695	1.34247	-1.66493	5e-05
Glyma.05G085200	Chr05:15489207-15492400	CK-15-OE	Drought-15-OE	1.03161	5.24274	2.34542	5e-05
Glyma.05G085400	Chr05:15698461-15717548	CK-15-OE	Drought-15-OE	6.6169	3.23176	-1.03383	5e-05
Glyma.05G088800	Chr05:19164644-19170703	CK-15-OE	Drought-15-OE	1.57105	0.367055	-2.09766	5e-05
Glyma.05G090600	Chr05:20572004-20575742	CK-15-OE	Drought-15-OE	10.8883	2.01366	-2.43488	5e-05
Glyma.05G090800,Glyma.05G090900	Chr05:20617012-20621897	CK-15-OE	Drought-15-OE	31.0222	0.286119	-6.76054	5e-05
Glyma.05G091700	Chr05:22185829-22188823	CK-15-OE	Drought-15-OE	1.03543	0.320192	-1.69322	0.00685
Glyma.05G092200	Chr05:22253622-22254333	CK-15-OE	Drought-15-OE	1.51227	9.15297	2.59752	5e-05
Glyma.05G092800	Chr05:23008302-23009233	CK-15-OE	Drought-15-OE	1.8742	0.755424	-1.31091	0.0071
Glyma.05G093000	Chr05:23419733-23425824	CK-15-OE	Drought-15-OE	5.41207	2.13193	-1.34402	0.00015
Glyma.05G094700	Chr05:24138283-24139981	CK-15-OE	Drought-15-OE	1.89204	0.273302	-2.79137	0.00035
Glyma.05G096500	Chr05:25268506-25270761	CK-15-OE	Drought-15-OE	9.83887	25.3711	1.36662	5e-05
Glyma.05G096900	Chr05:25532269-25535173	CK-15-OE	Drought-15-OE	8.9693	19.9121	1.15058	5e-05
Glyma.05G097100	Chr05:25575678-25584693	CK-15-OE	Drought-15-OE	2.21382	4.88606	1.14214	5e-05
Glyma.05G099500	Chr05:26363124-26365148	CK-15-OE	Drought-15-OE	63.0356	23.1975	-1.4422	5e-05
Glyma.05G099700	Chr05:26426977-26427735	CK-15-OE	Drought-15-OE	0.307766	2.8298	3.20079	0.0057
Glyma.05G101700	Chr05:27055004-27059944	CK-15-OE	Drought-15-OE	3.13468	7.07979	1.17539	0.00015
Glyma.05G102800	Chr05:27200174-27201981	CK-15-OE	Drought-15-OE	2.43084	0.480027	-2.34027	5e-05
Glyma.05G103100	Chr05:27271519-27271798	CK-15-OE	Drought-15-OE	0	5.0316	inf	5e-05
Glyma.05G103300	Chr05:27423780-27425313	CK-15-OE	Drought-15-OE	14.7293	7.11811	-1.04912	0.00015
Glyma.05G103600	Chr05:27608667-27612225	CK-15-OE	Drought-15-OE	137.91	48.6861	-1.50214	5e-05
Glyma.05G103900	Chr05:27691240-27694887	CK-15-OE	Drought-15-OE	0.927633	0.214486	-2.11267	0.00965
Glyma.05G104300	Chr05:27726287-27728236	CK-15-OE	Drought-15-OE	20.1001	149.123	2.89123	5e-05
Glyma.05G105700	Chr05:28046318-28052891	CK-15-OE	Drought-15-OE	5.23061	1.95806	-1.41756	0.0002
Glyma.05G107300,Glyma.05G107400	Chr05:28534572-28537361	CK-15-OE	Drought-15-OE	0.856522	0.0895617	-3.25754	0.00275
Glyma.05G107600	Chr05:28569028-28574153	CK-15-OE	Drought-15-OE	0	14.0578	inf	5e-05
Glyma.05G108200	Chr05:28696300-28697693	CK-15-OE	Drought-15-OE	0.144634	13.3691	6.53036	0.00725
Glyma.05G109400	Chr05:29015130-29032484	CK-15-OE	Drought-15-OE	1.33958	0.462125	-1.53543	5e-05
Glyma.05G109500	Chr05:29089825-29091542	CK-15-OE	Drought-15-OE	4.51432	37.2541	3.04482	5e-05
Glyma.05G109800	Chr05:29154567-29167566	CK-15-OE	Drought-15-OE	1.24647	0.122126	-3.3514	0.0097
Glyma.05G110200	Chr05:29211681-29214515	CK-15-OE	Drought-15-OE	162.042	80.671	-1.00625	0.0001
Glyma.05G110400	Chr05:29264889-29268953	CK-15-OE	Drought-15-OE	7.64224	1.2074	-2.66209	5e-05
Glyma.05G110900	Chr05:29512459-29514964	CK-15-OE	Drought-15-OE	0.754664	2.13447	1.49997	0.00085
Glyma.05G112000	Chr05:29765452-29766477	CK-15-OE	Drought-15-OE	2.33445	132.051	5.82187	5e-05
Glyma.05G112200	Chr05:29799223-29802571	CK-15-OE	Drought-15-OE	47.2705	4.69341	-3.33223	5e-05
Glyma.05G112400	Chr05:29860456-29874295	CK-15-OE	Drought-15-OE	3.31152	11.5698	1.80479	5e-05
Glyma.05G113000	Chr05:29996338-29999122	CK-15-OE	Drought-15-OE	0.0927999	0.696096	2.90709	0.0035
Glyma.05G113300	Chr05:30058066-30060578	CK-15-OE	Drought-15-OE	29.7473	12.8303	-1.2132	5e-05
Glyma.05G113400	Chr05:30061093-30066533	CK-15-OE	Drought-15-OE	0.72276	4.85478	2.74782	5e-05
Glyma.05G114400	Chr05:30348183-30352430	CK-15-OE	Drought-15-OE	0.921971	0.0516357	-4.15828	0.00535
Glyma.05G114700	Chr05:30450457-30454699	CK-15-OE	Drought-15-OE	35.8411	15.1217	-1.24499	0.0004
Glyma.05G116800	Chr05:30957154-30965495	CK-15-OE	Drought-15-OE	8.43883	26.1949	1.63417	5e-05
Glyma.05G117000	Chr05:30980198-30990654	CK-15-OE	Drought-15-OE	4.43232	13.3143	1.58684	5e-05
Glyma.05G118300	Chr05:31119884-31126767	CK-15-OE	Drought-15-OE	1.27367	2.76673	1.11919	0.001
Glyma.05G118700	Chr05:31163459-31165438	CK-15-OE	Drought-15-OE	4.46785	9.18102	1.03907	0.00035
Glyma.05G119000	Chr05:31168280-31172562	CK-15-OE	Drought-15-OE	18.0448	3.84087	-2.23208	5e-05
Glyma.05G119100	Chr05:31203232-31205663	CK-15-OE	Drought-15-OE	1.84243	49.4382	4.74594	5e-05
Glyma.05G119200	Chr05:31210648-31211501	CK-15-OE	Drought-15-OE	0.332512	3.59529	3.43463	0.0031
Glyma.05G119500	Chr05:31236879-31244123	CK-15-OE	Drought-15-OE	1.27971	4.53091	1.82398	5e-05
Glyma.05G121000	Chr05:31383893-31387543	CK-15-OE	Drought-15-OE	0.638453	1.78493	1.48321	0.00135
Glyma.05G122100	Chr05:31562488-31564677	CK-15-OE	Drought-15-OE	4.43219	10.9474	1.30449	5e-05
Glyma.05G122900	Chr05:31656338-31662155	CK-15-OE	Drought-15-OE	0.620484	1.52	1.29261	0.00135
Glyma.05G123300	Chr05:31696128-31700404	CK-15-OE	Drought-15-OE	10.2636	20.8	1.01905	5e-05
Glyma.05G124100	Chr05:31769843-31775957	CK-15-OE	Drought-15-OE	2.95473	1.27536	-1.21211	0.0036
Glyma.05G124500	Chr05:31794653-31796879	CK-15-OE	Drought-15-OE	4.60671	9.85691	1.0974	0.0003
Glyma.05G125800	Chr05:31926975-31929133	CK-15-OE	Drought-15-OE	15.6499	1.34807	-3.53718	5e-05
Glyma.05G126600	Chr05:31981003-31989364	CK-15-OE	Drought-15-OE	1.04472	2.4251	1.21492	0.0001
Glyma.05G126800	Chr05:32000913-32005731	CK-15-OE	Drought-15-OE	0.175605	39.5755	7.81613	5e-05
Glyma.05G126900	Chr05:32006246-32009434	CK-15-OE	Drought-15-OE	0	1.77955	inf	5e-05
Glyma.05G127600	Chr05:32073511-32075954	CK-15-OE	Drought-15-OE	0.135085	0.832198	2.62306	0.0043
Glyma.05G127900	Chr05:32139619-32141811	CK-15-OE	Drought-15-OE	5.43565	0.363804	-3.90122	0.0028
Glyma.05G127900	Chr05:32139619-32141811	CK-15-OE	Drought-15-OE	67.1301	13.0941	-2.35804	5e-05
Glyma.05G128000	Chr05:32149718-32150865	CK-15-OE	Drought-15-OE	10444.1	2558.86	-2.02911	5e-05
Glyma.05G128400	Chr05:32173781-32174702	CK-15-OE	Drought-15-OE	30.1244	14.7705	-1.02822	0.0001
Glyma.05G128500	Chr05:32179065-32182733	CK-15-OE	Drought-15-OE	3.88939	8.63786	1.15113	0.00035
Glyma.05G129200	Chr05:32244024-32244862	CK-15-OE	Drought-15-OE	1.06777	4.18356	1.97013	0.001
Glyma.05G129600	Chr05:32274016-32280372	CK-15-OE	Drought-15-OE	13.1042	6.47172	-1.01781	0.00015
Glyma.05G130400	Chr05:32327899-32330264	CK-15-OE	Drought-15-OE	1.43437	0.377044	-1.92761	0.0015
Glyma.05G132700	Chr05:32564099-32566876	CK-15-OE	Drought-15-OE	1.16821	0.179699	-2.70065	0.00025
Glyma.05G132900	Chr05:32578287-32583922	CK-15-OE	Drought-15-OE	2.10658	6.85092	1.70139	5e-05
Glyma.05G133700	Chr05:32660002-32663094	CK-15-OE	Drought-15-OE	10.8996	36.2975	1.73559	5e-05
Glyma.05G133900	Chr05:32677648-32682366	CK-15-OE	Drought-15-OE	30.0814	6.39417	-2.23404	5e-05
Glyma.05G135100	Chr05:32764129-32768668	CK-15-OE	Drought-15-OE	7.85983	1.75478	-2.16321	5e-05
Glyma.05G137500	Chr05:33012281-33015297	CK-15-OE	Drought-15-OE	4.9637	1.38435	-1.84221	5e-05
Glyma.05G138700	Chr05:33110956-33114099	CK-15-OE	Drought-15-OE	10.2377	45.4237	2.14956	5e-05
Glyma.05G139500	Chr05:33196399-33200842	CK-15-OE	Drought-15-OE	0.312225	2.70474	3.11483	5e-05
Glyma.05G139800	Chr05:33240785-33242745	CK-15-OE	Drought-15-OE	298.9	120.917	-1.30565	5e-05
Glyma.05G140600	Chr05:33351679-33353411	CK-15-OE	Drought-15-OE	36.6951	85.8092	1.22554	5e-05
Glyma.05G140800	Chr05:33369729-33378540	CK-15-OE	Drought-15-OE	13.4945	5.63194	-1.26067	5e-05
Glyma.05G142200,Glyma.05G142300	Chr05:33566051-33569576	CK-15-OE	Drought-15-OE	1.68712	3.57582	1.08371	0.0007
Glyma.05G143500	Chr05:33741082-33744871	CK-15-OE	Drought-15-OE	0.22557	3.13332	3.79604	5e-05
Glyma.05G144300	Chr05:33815053-33817610	CK-15-OE	Drought-15-OE	2.44098	6.52959	1.41953	5e-05
Glyma.05G147100	Chr05:34110253-34112934	CK-15-OE	Drought-15-OE	0.670051	1.90238	1.50546	0.001
Glyma.05G147600	Chr05:34191109-34192478	CK-15-OE	Drought-15-OE	1.56146	5.10223	1.70823	5e-05
Glyma.05G148000	Chr05:34217840-34220187	CK-15-OE	Drought-15-OE	63.9864	133.05	1.05613	5e-05
Glyma.05G148600	Chr05:34264754-34267581	CK-15-OE	Drought-15-OE	25.8645	63.5266	1.29638	5e-05
Glyma.05G149100	Chr05:34340043-34342133	CK-15-OE	Drought-15-OE	9.64783	0.78207	-3.62483	5e-05
Glyma.05G149700	Chr05:34375495-34383952	CK-15-OE	Drought-15-OE	0.538493	1.90705	1.82435	5e-05
Glyma.05G149800	Chr05:34385546-34386483	CK-15-OE	Drought-15-OE	0.946888	21.1417	4.48075	5e-05
Glyma.05G149900	Chr05:34389240-34393621	CK-15-OE	Drought-15-OE	1.8971	4.51977	1.25246	5e-05
Glyma.05G150300	Chr05:34417792-34423285	CK-15-OE	Drought-15-OE	4.50658	9.6563	1.09944	0.0001
Glyma.05G151100	Chr05:34473193-34488860	CK-15-OE	Drought-15-OE	8.67688	3.02788	-1.51887	5e-05
Glyma.05G151200	Chr05:34489325-34501948	CK-15-OE	Drought-15-OE	6.69297	1.21578	-2.46076	5e-05
[truncated: 6,951 more rows]

## Sheet: Sheet2
Table S2 DEGs of WT under salt stress condition
gene	locus	sample_1	sample_2	value_1	value_2	log2(fold_change)	q_value
Glyma.01G007800	Chr01:763290-771911	CK-WT	Salt-WT	0.692968	0.286725	-1.27312	0.0094
Glyma.01G010500	Chr01:1018532-1021955	CK-WT	Salt-WT	2.46354	4.96484	1.01102	0.0006
Glyma.01G013900	Chr01:1327809-1331315	CK-WT	Salt-WT	3.99455	14.8263	1.89206	5e-05
Glyma.01G016700	Chr01:1599099-1600537	CK-WT	Salt-WT	6.78206	13.5659	1.00019	0.0002
Glyma.01G018000	Chr01:1736216-1737792	CK-WT	Salt-WT	14.2406	32.1289	1.17386	5e-05
Glyma.01G019700	Chr01:1941088-1943035	CK-WT	Salt-WT	3.93556	1.95406	-1.01009	0.0054
Glyma.01G021000	Chr01:2122588-2125447	CK-WT	Salt-WT	0.317836	2.40707	2.92092	0.00055
Glyma.01G021700	Chr01:2197775-2200232	CK-WT	Salt-WT	1.18301	2.70954	1.19559	0.00165
Glyma.01G022300	Chr01:2215382-2217438	CK-WT	Salt-WT	0.746085	2.10698	1.49777	0.0004
Glyma.01G028200	Chr01:2934852-2938526	CK-WT	Salt-WT	43.9693	21.4078	-1.03836	5e-05
Glyma.01G029400	Chr01:3123060-3124908	CK-WT	Salt-WT	62.2823	13.0206	-2.25803	0.00985
Glyma.01G047900	Chr01:5585128-5586802	CK-WT	Salt-WT	1.26347	2.85542	1.17631	0.00465
Glyma.01G049400	Chr01:5763610-5767687	CK-WT	Salt-WT	0.286586	0.858312	1.58254	0.00445
Glyma.01G060300	Chr01:8127581-8132640	CK-WT	Salt-WT	0.154941	0.641067	2.04876	0.00315
Glyma.01G061000	Chr01:8397418-8398861	CK-WT	Salt-WT	3.36297	1.1587	-1.53722	0.00065
Glyma.01G061800	Chr01:8532372-8535077	CK-WT	Salt-WT	0.986045	3.43783	1.80177	5e-05
Glyma.01G067300	Chr01:10969997-10973414	CK-WT	Salt-WT	2.23035	0.332206	-2.74713	0.00055
Glyma.01G069500	Chr01:11732151-11738183	CK-WT	Salt-WT	8.42175	3.74178	-1.1704	5e-05
Glyma.01G072900,Glyma.01G073000	Chr01:13455838-13467439	CK-WT	Salt-WT	4.94417	1.73501	-1.51079	0.00015
Glyma.01G080200	Chr01:21841492-21845164	CK-WT	Salt-WT	34.3889	15.7579	-1.12587	5e-05
Glyma.01G080400	Chr01:22123567-22126731	CK-WT	Salt-WT	31.2585	12.2963	-1.34603	5e-05
Glyma.01G080500	Chr01:22445852-22447409	CK-WT	Salt-WT	17.4645	34.9309	1.00008	5e-05
Glyma.01G081900	Chr01:23798253-23813425	CK-WT	Salt-WT	1.42705	0.415362	-1.7806	0.00115
Glyma.01G088500	Chr01:26850154-26855923	CK-WT	Salt-WT	1.26307	0.426776	-1.56538	0.00475
Glyma.01G093100	Chr01:28173582-28179205	CK-WT	Salt-WT	1.44388	3.31166	1.1976	0.0002
Glyma.01G095500	Chr01:29735303-29737699	CK-WT	Salt-WT	1.77985	0.637243	-1.48184	0.0026
Glyma.01G098700	Chr01:32881079-32884497	CK-WT	Salt-WT	6.66891	17.4169	1.38497	5e-05
Glyma.01G104100	Chr01:35075046-35085310	CK-WT	Salt-WT	3.65129	1.50003	-1.28342	0.0001
Glyma.01G104200	Chr01:35104217-35111049	CK-WT	Salt-WT	0.450354	0.982987	1.12611	0.00645
Glyma.01G104800,Glyma.01G104900	Chr01:35324715-35328290	CK-WT	Salt-WT	18.8901	42.1556	1.15809	5e-05
Glyma.01G107900	Chr01:36843017-36848509	CK-WT	Salt-WT	0.611436	0.16287	-1.90848	0.00995
Glyma.01G131900	Chr01:44855861-44857831	CK-WT	Salt-WT	0.679397	1.6544	1.28398	0.00315
Glyma.01G150400	Chr01:48743165-48746043	CK-WT	Salt-WT	24.0541	48.6937	1.01745	0.0001
Glyma.01G153400	Chr01:49095754-49096312	CK-WT	Salt-WT	0	0.927835	inf	0.0001
Glyma.01G154500,Glyma.01G154600	Chr01:49196539-49208272	CK-WT	Salt-WT	1.79763	0.571166	-1.65411	0.00025
Glyma.01G157600	Chr01:49557884-49567435	CK-WT	Salt-WT	11.375	3.60083	-1.65947	5e-05
Glyma.01G159700	Chr01:49821062-49824498	CK-WT	Salt-WT	1.01632	0.262779	-1.95144	0.0036
Glyma.01G168400	Chr01:50605678-50608020	CK-WT	Salt-WT	13.7973	5.65271	-1.28738	0.0001
Glyma.01G174700,Glyma.01G174800	Chr01:51142503-51146224	CK-WT	Salt-WT	38.1332	5.67971	-2.74716	5e-05
Glyma.01G175200	Chr01:51171929-51176589	CK-WT	Salt-WT	5.5417	2.20205	-1.33148	0.0001
Glyma.01G175500	Chr01:51219680-51224948	CK-WT	Salt-WT	3.21277	1.22888	-1.38648	5e-05
Glyma.01G179400	Chr01:51531051-51533536	CK-WT	Salt-WT	9.79794	21.6294	1.14244	5e-05
Glyma.01G184600	Chr01:51992678-51997358	CK-WT	Salt-WT	15.7753	6.07577	-1.37653	5e-05
Glyma.01G189100	Chr01:52419445-52422364	CK-WT	Salt-WT	3.37326	7.00202	1.05363	0.00045
Glyma.01G189600	Chr01:52461365-52463442	CK-WT	Salt-WT	1.0943	2.22685	1.02499	0.00355
Glyma.01G190100	Chr01:52500162-52502529	CK-WT	Salt-WT	5.03185	19.6817	1.9677	5e-05
Glyma.01G190900	Chr01:52555620-52557449	CK-WT	Salt-WT	4.43523	8.95805	1.01418	0.0016
Glyma.01G195600	Chr01:52967558-52969770	CK-WT	Salt-WT	1.63341	4.47289	1.45332	5e-05
Glyma.01G196800	Chr01:53106925-53109093	CK-WT	Salt-WT	0.743151	3.17117	2.09329	0.0001
Glyma.01G203400	Chr01:53662609-53665746	CK-WT	Salt-WT	2.90823	7.32878	1.33343	0.0001
Glyma.01G203600	Chr01:53675798-53677511	CK-WT	Salt-WT	36.1793	14.1897	-1.35032	5e-05
Glyma.01G204200	Chr01:53707026-53710997	CK-WT	Salt-WT	6.31206	2.80275	-1.17127	0.0003
Glyma.01G205600	Chr01:53806780-53810636	CK-WT	Salt-WT	3.68121	1.41566	-1.37871	0.00125
Glyma.01G210700	Chr01:54226526-54227655	CK-WT	Salt-WT	5.40828	1.77608	-1.60647	5e-05
Glyma.01G210800	Chr01:54229413-54235179	CK-WT	Salt-WT	3.58577	1.18274	-1.60015	0.0038
Glyma.01G211400	Chr01:54283794-54285806	CK-WT	Salt-WT	1.87752	0.541648	-1.7934	0.0049
Glyma.01G213500	Chr01:54475958-54479749	CK-WT	Salt-WT	1.84629	4.53632	1.29689	0.0012
Glyma.01G213800	Chr01:54496363-54502474	CK-WT	Salt-WT	1.25543	2.80075	1.15763	0.0005
Glyma.01G214600	Chr01:54554209-54556579	CK-WT	Salt-WT	8.20886	16.809	1.03398	0.0002
Glyma.01G215500	Chr01:54604651-54610266	CK-WT	Salt-WT	4.03746	0.933663	-2.11248	5e-05
Glyma.01G216500	Chr01:54690653-54694798	CK-WT	Salt-WT	1.45794	0.609046	-1.25931	0.0027
Glyma.01G217400	Chr01:54770772-54773002	CK-WT	Salt-WT	3.77997	8.63963	1.19259	5e-05
Glyma.01G223600	Chr01:55232813-55237060	CK-WT	Salt-WT	0.279272	0.959473	1.78057	0.0004
Glyma.01G228700	Chr01:55659009-55660950	CK-WT	Salt-WT	2.63044	0.651652	-2.01313	0.0001
Glyma.01G231300,Glyma.01G231400	Chr01:55833946-55840617	CK-WT	Salt-WT	3.82096	1.4078	-1.4405	5e-05
Glyma.01G232300	Chr01:55884329-55887471	CK-WT	Salt-WT	21.1125	9.36684	-1.17246	0.0001
Glyma.01G238800	Chr01:56317140-56322861	CK-WT	Salt-WT	6.0746	15.7564	1.37507	5e-05
Glyma.01G240500	Chr01:56437480-56441707	CK-WT	Salt-WT	1.74096	0.817693	-1.09025	0.00715
Glyma.01G240700	Chr01:56444948-56448284	CK-WT	Salt-WT	1.3034	0.238051	-2.45293	0.0005
Glyma.01G241200	Chr01:56475140-56476991	CK-WT	Salt-WT	4.5621	20.4038	2.16107	5e-05
Glyma.02G000400	Chr02:40098-44249	CK-WT	Salt-WT	1.43972	3.03983	1.0782	0.00135
Glyma.02G003500	Chr02:400506-412022	CK-WT	Salt-WT	0.62168	0.153518	-2.01776	0.0101
Glyma.02G005100	Chr02:564203-569464	CK-WT	Salt-WT	0.354439	0.856131	1.27229	0.00785
Glyma.02G005200	Chr02:574678-579262	CK-WT	Salt-WT	60.3736	25.8705	-1.22261	5e-05
Glyma.02G008000	Chr02:822821-829313	CK-WT	Salt-WT	1.39366	3.13674	1.17038	0.0001
Glyma.02G008200	Chr02:837175-839625	CK-WT	Salt-WT	56.8368	27.1166	-1.06765	0.0013
Glyma.02G011600,Glyma.02G011700	Chr02:1075873-1079491	CK-WT	Salt-WT	1.59501	0.207177	-2.94463	0.00085
Glyma.02G015200	Chr02:1332691-1334237	CK-WT	Salt-WT	5.68302	18.2723	1.68493	0.0021
Glyma.02G017200	Chr02:1527842-1532769	CK-WT	Salt-WT	1.18169	0.421832	-1.48611	0.0035
Glyma.02G024100	Chr02:2146115-2149905	CK-WT	Salt-WT	4.27434	1.71239	-1.31969	0.00155
Glyma.02G027600	Chr02:2480608-2485409	CK-WT	Salt-WT	6.42631	21.3775	1.73403	5e-05
Glyma.02G028000	Chr02:2511501-2512793	CK-WT	Salt-WT	1.5687	0.276641	-2.50348	0.0039
Glyma.02G031500	Chr02:2903332-2905920	CK-WT	Salt-WT	0.815449	1.98827	1.28585	0.00975
Glyma.02G039900	Chr02:3740499-3749572	CK-WT	Salt-WT	4.57807	1.71886	-1.41329	5e-05
Glyma.02G040000	Chr02:3753069-3754692	CK-WT	Salt-WT	7.31683	2.53605	-1.52863	0.0002
Glyma.02G040700	Chr02:3830529-3832199	CK-WT	Salt-WT	1.28694	4.62236	1.84468	5e-05
Glyma.02G044800	Chr02:4145207-4148397	CK-WT	Salt-WT	2.35158	4.70359	1.00013	0.00045
Glyma.02G051700	Chr02:4701889-4708072	CK-WT	Salt-WT	3.46031	0.990113	-1.80523	5e-05
Glyma.02G051800	Chr02:4711175-4730287	CK-WT	Salt-WT	2.38596	0.774779	-1.62271	5e-05
Glyma.02G053600	Chr02:4889653-4892206	CK-WT	Salt-WT	0.486431	1.73236	1.83243	0.00105
Glyma.02G056700	Chr02:5096426-5100481	CK-WT	Salt-WT	7.17221	3.10486	-1.20789	0.00065
Glyma.02G057400	Chr02:5143011-5150656	CK-WT	Salt-WT	3.10835	7.11989	1.19571	5e-05
Glyma.02G058700	Chr02:5266674-5268783	CK-WT	Salt-WT	2.19101	6.28266	1.51978	5e-05
Glyma.02G059600	Chr02:5370647-5371762	CK-WT	Salt-WT	2.77066	1.1304	-1.29339	0.0059
Glyma.02G066200	Chr02:5878332-5880666	CK-WT	Salt-WT	1.14543	2.48645	1.1182	0.0057
Glyma.02G067300	Chr02:5954617-5955845	CK-WT	Salt-WT	5.99199	2.55154	-1.23167	0.00235
Glyma.02G071800	Chr02:6304313-6307373	CK-WT	Salt-WT	4.75893	2.23048	-1.09328	0.00335
Glyma.02G076100	Chr02:6645091-6651936	CK-WT	Salt-WT	1.16207	0.432586	-1.42564	0.00215
Glyma.02G083400	Chr02:7246967-7251112	CK-WT	Salt-WT	6.50078	20.6102	1.66468	5e-05
Glyma.02G086600	Chr02:7539450-7543554	CK-WT	Salt-WT	8.98585	3.80535	-1.23963	5e-05
Glyma.02G093200	Chr02:8275303-8278047	CK-WT	Salt-WT	8.04307	24.1103	1.58383	5e-05
Glyma.02G104300	Chr02:9885788-9914751	CK-WT	Salt-WT	11.6863	60.0571	2.36151	5e-05
Glyma.02G104500	Chr02:9914774-9917324	CK-WT	Salt-WT	1.95843	15.1973	2.95605	5e-05
Glyma.02G105600	Chr02:10041954-10046675	CK-WT	Salt-WT	4.69299	10.0964	1.10526	5e-05
Glyma.02G106000	Chr02:10112451-10118379	CK-WT	Salt-WT	3.1794	0.810975	-1.97102	5e-05
Glyma.02G106300	Chr02:10139649-10142680	CK-WT	Salt-WT	1.37887	0.542171	-1.34667	0.0041
Glyma.02G108900	Chr02:10433730-10436366	CK-WT	Salt-WT	1.73165	0.776499	-1.1571	0.0091
Glyma.02G109800	Chr02:10525393-10527411	CK-WT	Salt-WT	1.42652	3.54079	1.31157	0.0011
Glyma.02G112400	Chr02:10905624-10907687	CK-WT	Salt-WT	66.854	149.614	1.16216	5e-05
Glyma.02G112900	Chr02:10932899-10936021	CK-WT	Salt-WT	0.526424	1.57689	1.58279	0.00755
Glyma.02G114100	Chr02:11078921-11081302	CK-WT	Salt-WT	2.30258	0.469997	-2.29253	0.00145
Glyma.02G119300	Chr02:11746770-11748199	CK-WT	Salt-WT	6.42513	2.88363	-1.15584	0.0012
Glyma.02G120300	Chr02:11862174-11866155	CK-WT	Salt-WT	1.83942	0.391191	-2.23331	0.0002
Glyma.02G125600	Chr02:12584739-12587472	CK-WT	Salt-WT	0.21882	0.866209	1.98497	0.00155
Glyma.02G126300	Chr02:12670652-12677305	CK-WT	Salt-WT	3.81561	1.09061	-1.80677	5e-05
Glyma.02G137400	Chr02:14214096-14219443	CK-WT	Salt-WT	4.65368	10.5706	1.18362	5e-05
Glyma.02G144300	Chr02:14883881-14890316	CK-WT	Salt-WT	2.47714	1.01275	-1.29039	0.0015
Glyma.02G145600	Chr02:15033919-15039079	CK-WT	Salt-WT	3.38683	1.44612	-1.22775	0.0004
Glyma.02G145700	Chr02:15053069-15057124	CK-WT	Salt-WT	0.761578	0.123883	-2.62001	0.0023
Glyma.02G149400	Chr02:15370977-15376312	CK-WT	Salt-WT	1.39349	0.42418	-1.71595	0.00295
Glyma.02G151000	Chr02:15536592-15547661	CK-WT	Salt-WT	2.20915	0.832769	-1.40751	0.001
Glyma.02G164100	Chr02:22649057-22653051	CK-WT	Salt-WT	1.82536	0.536203	-1.76733	0.0031
Glyma.02G176000	Chr02:28704514-28707168	CK-WT	Salt-WT	0.496193	1.30961	1.40017	0.00655
Glyma.02G182400	Chr02:31236114-31240230	CK-WT	Salt-WT	0.976312	0.306925	-1.66946	0.0052
Glyma.02G184300	Chr02:32157663-32162541	CK-WT	Salt-WT	0.58942	0.214654	-1.45728	0.00365
Glyma.02G190900	Chr02:35985073-35985938	CK-WT	Salt-WT	1.73617	11.3865	2.71335	5e-05
Glyma.02G191100	Chr02:36096496-36101975	CK-WT	Salt-WT	4.34577	1.98095	-1.13342	0.00075
Glyma.02G192900,Glyma.02G193000	Chr02:36476541-36480994	CK-WT	Salt-WT	4.40302	17.6707	2.00479	5e-05
Glyma.02G209900	Chr02:39513815-39515113	CK-WT	Salt-WT	1.22375	0	#NAME?	0.00185
Glyma.02G211100,Glyma.02G211200	Chr02:39637005-39651535	CK-WT	Salt-WT	5.99613	0.290372	-4.36806	5e-05
Glyma.02G215700	Chr02:40214157-40215382	CK-WT	Salt-WT	2.50324	29.3051	3.54928	5e-05
Glyma.02G220500	Chr02:40828259-40835484	CK-WT	Salt-WT	1.24311	2.6041	1.06683	0.00155
Glyma.02G224100	Chr02:41170786-41171612	CK-WT	Salt-WT	5.16567	1.99209	-1.37467	0.0014
Glyma.02G225000	Chr02:41244432-41252140	CK-WT	Salt-WT	1.16142	0.561969	-1.04733	0.00305
Glyma.02G226500	Chr02:41337758-41343807	CK-WT	Salt-WT	5.23298	1.7542	-1.57682	5e-05
Glyma.02G228200	Chr02:41552401-41554889	CK-WT	Salt-WT	1.06297	2.38615	1.16659	0.0028
Glyma.02G228400	Chr02:41574995-41589098	CK-WT	Salt-WT	0.714423	0.19057	-1.90645	0.0002
Glyma.02G234800	Chr02:42228834-42231757	CK-WT	Salt-WT	0.934186	2.09928	1.16812	0.0015
Glyma.02G235700	Chr02:42305272-42310760	CK-WT	Salt-WT	2.07207	4.19287	1.01686	0.00085
Glyma.02G239600	Chr02:42813399-42824492	CK-WT	Salt-WT	2.77786	0.911342	-1.60791	5e-05
Glyma.02G240300	Chr02:42883626-42888377	CK-WT	Salt-WT	1.9578	0.824228	-1.24812	0.00065
Glyma.02G240700	Chr02:42910920-42918001	CK-WT	Salt-WT	2.64554	1.23187	-1.10271	0.00495
Glyma.02G242700,Glyma.02G242800	Chr02:43112301-43116436	CK-WT	Salt-WT	9.2786	22.1837	1.25752	0.0001
Glyma.02G260100	Chr02:44684683-44688689	CK-WT	Salt-WT	1.32126	5.48916	2.05467	5e-05
Glyma.02G261700,Glyma.02G261800	Chr02:44767827-44783443	CK-WT	Salt-WT	1.2404	2.87763	1.21407	0.0002
Glyma.02G261900	Chr02:44792698-44793865	CK-WT	Salt-WT	2.52156	5.09808	1.01564	0.0058
Glyma.02G263800	Chr02:44920606-44922437	CK-WT	Salt-WT	3.96781	9.11544	1.19997	5e-05
Glyma.02G265700	Chr02:45059016-45060529	CK-WT	Salt-WT	17.5361	5.91682	-1.56743	5e-05
Glyma.02G265800	Chr02:45064501-45066268	CK-WT	Salt-WT	9.03041	1.41281	-2.67622	0.0001
Glyma.02G266200	Chr02:45092858-45097191	CK-WT	Salt-WT	4.93618	2.46255	-1.00324	0.0027
Glyma.02G266700	Chr02:45131058-45134696	CK-WT	Salt-WT	58.7275	25.0659	-1.22831	5e-05
Glyma.02G271700	Chr02:45552821-45561779	CK-WT	Salt-WT	1.12436	0.523802	-1.10201	0.0063
Glyma.02G273400	Chr02:45691870-45693857	CK-WT	Salt-WT	4.88258	10.7875	1.14365	5e-05
Glyma.02G277200	Chr02:45999641-46007578	CK-WT	Salt-WT	2.42809	1.02284	-1.24723	0.0008
Glyma.02G277600	Chr02:46031033-46033706	CK-WT	Salt-WT	0.739104	0.20824	-1.82753	0.0081
Glyma.02G282200	Chr02:46446678-46449712	CK-WT	Salt-WT	4.79162	2.01132	-1.25237	0.00055
Glyma.02G284500	Chr02:46598684-46602060	CK-WT	Salt-WT	4.25511	1.66373	-1.35478	0.00295
Glyma.02G284900	Chr02:46622802-46624743	CK-WT	Salt-WT	16.5463	8.16237	-1.01945	0.00105
Glyma.02G292800	Chr02:47164819-47167693	CK-WT	Salt-WT	252.507	585.573	1.21353	5e-05
Glyma.02G294900	Chr02:47300148-47306133	CK-WT	Salt-WT	46.2699	15.3024	-1.59632	5e-05
Glyma.02G300200	Chr02:47673783-47674892	CK-WT	Salt-WT	39.1495	87.0208	1.15237	5e-05
Glyma.02G303000	Chr02:47847722-47850282	CK-WT	Salt-WT	52.9328	119.537	1.17522	5e-05
Glyma.02G309800	Chr02:48308025-48309417	CK-WT	Salt-WT	18.8165	44.6808	1.24766	5e-05
Glyma.03G005800	Chr03:545101-549977	CK-WT	Salt-WT	2.61997	10.4067	1.98989	5e-05
Glyma.03G008500	Chr03:822154-829436	CK-WT	Salt-WT	3.98254	1.97401	-1.01256	0.00015
Glyma.03G019300	Chr03:1952795-1975003	CK-WT	Salt-WT	0.149298	1.20196	3.00912	0.00025
Glyma.03G020800	Chr03:2124894-2135692	CK-WT	Salt-WT	0.811445	2.57198	1.66432	0.0001
Glyma.03G021200	Chr03:2170566-2172891	CK-WT	Salt-WT	0.456601	1.66369	1.86538	0.0007
Glyma.03G029800	Chr03:3301501-3304619	CK-WT	Salt-WT	3.03471	1.15456	-1.39422	0.00105
Glyma.03G030300	Chr03:3356512-3363838	CK-WT	Salt-WT	2.16026	0.746825	-1.53236	0.00505
Glyma.03G040100,Glyma.03G040400	Chr03:5025104-5052307	CK-WT	Salt-WT	26.2974	6.1041	-2.10707	0.0023
Glyma.03G040600	Chr03:5113018-5121557	CK-WT	Salt-WT	0.830366	2.0198	1.28239	0.00135
Glyma.03G042700	Chr03:5405761-5409385	CK-WT	Salt-WT	0.218368	0.89334	2.03245	0.00205
Glyma.03G057100	Chr03:8001161-8005390	CK-WT	Salt-WT	0.785096	2.38283	1.60173	0.00095
Glyma.03G062800	Chr03:9706038-9787213	CK-WT	Salt-WT	1.93176	4.85459	1.32943	0.0023
Glyma.03G063000	Chr03:9706038-9787213	CK-WT	Salt-WT	1.56302	4.38909	1.48958	0.00035
Glyma.03G066700,Glyma.03G066800	Chr03:13373847-13441205	CK-WT	Salt-WT	80.9284	254.701	1.65409	5e-05
Glyma.03G071700	Chr03:17105800-17108097	CK-WT	Salt-WT	0.923532	3.5185	1.92973	5e-05
Glyma.03G074600	Chr03:18550944-18551974	CK-WT	Salt-WT	0.830809	9.21736	3.47176	5e-05
Glyma.03G078000	Chr03:19369411-19372059	CK-WT	Salt-WT	0.933827	1.89389	1.02012	0.00855
Glyma.03G078200	Chr03:19612663-19615006	CK-WT	Salt-WT	1.67162	3.91997	1.2296	5e-05
Glyma.03G083500	Chr03:23230438-23236148	CK-WT	Salt-WT	0.671049	0.244913	-1.45415	0.00975
Glyma.03G086100	Chr03:25484027-25488184	CK-WT	Salt-WT	30.5292	13.9223	-1.13279	5e-05
Glyma.03G088200	Chr03:26184414-26204828	CK-WT	Salt-WT	1.3735	0.597924	-1.19982	0.00265
Glyma.03G088500	Chr03:26302103-26305993	CK-WT	Salt-WT	15.4243	6.45856	-1.25592	5e-05
Glyma.03G088800	Chr03:26329302-26332471	CK-WT	Salt-WT	0.640508	1.78645	1.47981	0.0009
Glyma.03G094200	Chr03:27857050-27865412	CK-WT	Salt-WT	0.191011	0.693633	1.86052	0.006
Glyma.03G098500,Glyma.03G098600	Chr03:28609932-28658434	CK-WT	Salt-WT	1.49505	23.6694	3.98475	5e-05
Glyma.03G103500	Chr03:29754606-29760646	CK-WT	Salt-WT	2.22418	1.07411	-1.05014	0.0061
Glyma.03G103600	Chr03:29762717-29766420	CK-WT	Salt-WT	205.34	87.6362	-1.22841	5e-05
Glyma.03G107000	Chr03:30653723-30656966	CK-WT	Salt-WT	23.9388	7.88407	-1.60234	5e-05
Glyma.03G110500	Chr03:31418820-31444439	CK-WT	Salt-WT	8.15216	3.32815	-1.29246	5e-05
Glyma.03G113200	Chr03:32000184-32001852	CK-WT	Salt-WT	2.43204	0.861588	-1.49709	0.0018
Glyma.03G120700	Chr03:33242127-33243660	CK-WT	Salt-WT	5.94776	16.2096	1.44643	5e-05
Glyma.03G122000	Chr03:33466243-33470904	CK-WT	Salt-WT	8.86837	19.798	1.15862	5e-05
Glyma.03G122500,Glyma.03G123000	Chr03:33543920-33584024	CK-WT	Salt-WT	39.4186	157.218	1.99581	5e-05
Glyma.03G125000	Chr03:33862023-33863243	CK-WT	Salt-WT	43.7414	96.9193	1.14778	5e-05
Glyma.03G131600	Chr03:34657710-34658702	CK-WT	Salt-WT	1.23366	5.09776	2.04691	5e-05
Glyma.03G131700	Chr03:34663815-34666062	CK-WT	Salt-WT	69.3632	20.6642	-1.74704	5e-05
Glyma.03G132900	Chr03:34783732-34786513	CK-WT	Salt-WT	0.211426	1.83729	3.11935	0.00255
Glyma.03G148100	Chr03:36368591-36369509	CK-WT	Salt-WT	5.6841	1.61331	-1.81691	0.00025
Glyma.03G148300	Chr03:36396978-36399535	CK-WT	Salt-WT	3.00359	12.5343	2.06112	5e-05
Glyma.03G153900,Glyma.03G154000	Chr03:36891921-36903520	CK-WT	Salt-WT	8.36628	3.87528	-1.11029	0.00075
Glyma.03G156700	Chr03:37189824-37198694	CK-WT	Salt-WT	8.3571	17.2008	1.0414	0.00015
Glyma.03G157700	Chr03:37314068-37317844	CK-WT	Salt-WT	2.00058	4.63248	1.21136	0.0003
Glyma.03G158400	Chr03:37367806-37372762	CK-WT	Salt-WT	13.1414	6.50201	-1.01516	0.0001
Glyma.03G167800	Chr03:38202352-38210883	CK-WT	Salt-WT	0.448038	1.79033	1.99853	5e-05
Glyma.03G172300	Chr03:38659117-38661362	CK-WT	Salt-WT	11.8946	4.62018	-1.36428	0.0002
Glyma.03G172900	Chr03:38702334-38705373	CK-WT	Salt-WT	2.74221	12.9887	2.24385	5e-05
Glyma.03G174300	Chr03:38810867-38813493	CK-WT	Salt-WT	7.70065	16.957	1.13883	5e-05
Glyma.03G175800	Chr03:38903689-38906090	CK-WT	Salt-WT	2.24203	5.0223	1.16355	0.0016
Glyma.03G176400	Chr03:38939055-38943653	CK-WT	Salt-WT	35.1079	16.2027	-1.11556	5e-05
Glyma.03G178900	Chr03:39130202-39132119	CK-WT	Salt-WT	3.68357	1.00913	-1.86799	0.0065
Glyma.03G179900	Chr03:39210353-39211473	CK-WT	Salt-WT	2.86979	6.38454	1.15364	0.0014
Glyma.03G181900	Chr03:39396230-39400131	CK-WT	Salt-WT	2.55484	0.943583	-1.43701	0.0011
Glyma.03G186900	Chr03:39847438-39849829	CK-WT	Salt-WT	13.8905	32.9146	1.24463	5e-05
Glyma.03G187000	Chr03:39852802-39854986	CK-WT	Salt-WT	11.3438	49.9833	2.13955	5e-05
Glyma.03G187700	Chr03:39882408-39884819	CK-WT	Salt-WT	4.06075	9.72128	1.2594	5e-05
Glyma.03G191300	Chr03:40211455-40213477	CK-WT	Salt-WT	1.1678	3.19936	1.45399	0.0037
Glyma.03G197800	Chr03:40709425-40711214	CK-WT	Salt-WT	2.50484	5.40613	1.10988	0.00555
Glyma.03G201000	Chr03:40968933-40970257	CK-WT	Salt-WT	1.87224	4.27418	1.19088	0.00155
Glyma.03G217600	Chr03:42144883-42147007	CK-WT	Salt-WT	8.99208	19.905	1.1464	5e-05
Glyma.03G218600	Chr03:42212142-42215665	CK-WT	Salt-WT	2.27696	4.99662	1.13384	0.00015
Glyma.03G220200	Chr03:42338450-42343255	CK-WT	Salt-WT	1.07562	0.225844	-2.25178	0.0018
Glyma.03G220900	Chr03:42408756-42415501	CK-WT	Salt-WT	0.899252	0.320341	-1.48912	0.00795
Glyma.03G222000	Chr03:42494622-42497111	CK-WT	Salt-WT	0.250595	1.64896	2.71813	0.00045
Glyma.03G222300	Chr03:42518656-42523388	CK-WT	Salt-WT	0.244814	0.681072	1.47612	0.00565
Glyma.03G223600	Chr03:42617804-42620608	CK-WT	Salt-WT	111.977	36.2126	-1.62863	0.0001
Glyma.03G228100	Chr03:43023654-43027679	CK-WT	Salt-WT	10.4619	4.46748	-1.22761	0.0025
Glyma.03G232700	Chr03:43368821-43370172	CK-WT	Salt-WT	50.5161	24.161	-1.06406	5e-05
Glyma.03G245400	Chr03:44258542-44263014	CK-WT	Salt-WT	3.11147	1.27007	-1.29269	0.0089
Glyma.03G246600	Chr03:44355047-44357092	CK-WT	Salt-WT	11.5637	5.3869	-1.10207	0.00025
Glyma.03G250700	Chr03:44637658-44643389	CK-WT	Salt-WT	65.5045	28.8514	-1.18295	5e-05
Glyma.03G251900	Chr03:44752304-44755159	CK-WT	Salt-WT	25.3449	12.5525	-1.01372	0.0003
Glyma.03G252700	Chr03:44841959-44844706	CK-WT	Salt-WT	27.6307	7.06036	-1.96846	5e-05
Glyma.03G256600	Chr03:45150971-45156710	CK-WT	Salt-WT	6.19168	13.6795	1.14362	0.0011
Glyma.03G257000	Chr03:45173838-45178933	CK-WT	Salt-WT	15.3003	5.82693	-1.39276	5e-05
Glyma.03G259500	Chr03:45369925-45371523	CK-WT	Salt-WT	2.07189	6.02736	1.54058	5e-05
Glyma.04G007300	Chr04:564064-566082	CK-WT	Salt-WT	0.791542	1.81773	1.1994	0.0035
Glyma.04G011000	Chr04:856245-857570	CK-WT	Salt-WT	0.931467	2.2774	1.28981	0.00865
Glyma.04G017400	Chr04:1352713-1357474	CK-WT	Salt-WT	0.279035	0.959247	1.78146	0.0001
Glyma.04G021200	Chr04:1671298-1672909	CK-WT	Salt-WT	2.33742	5.42274	1.2141	0.00055
Glyma.04G023700	Chr04:1884163-1887630	CK-WT	Salt-WT	72.1218	147.141	1.02869	0.0002
Glyma.04G026400	Chr04:2139709-2141696	CK-WT	Salt-WT	0.061962	0.719618	3.53778	0.0079
Glyma.04G029000	Chr04:2341361-2358499	CK-WT	Salt-WT	3.17932	1.09464	-1.53826	0.0026
Glyma.04G032500	Chr04:2584768-2587440	CK-WT	Salt-WT	1.35363	0.320166	-2.07994	0.00385
Glyma.04G036400,Glyma.04G036500	Chr04:2883990-2893734	CK-WT	Salt-WT	1.37001	0.348545	-1.97477	5e-05
Glyma.04G037000	Chr04:2935895-2943849	CK-WT	Salt-WT	28.4167	13.0714	-1.12033	0.001
Glyma.04G040000	Chr04:3213936-3216162	CK-WT	Salt-WT	1.81742	7.24631	1.99535	5e-05
Glyma.04G040600	Chr04:3239922-3244675	CK-WT	Salt-WT	2.32129	0.606004	-1.93752	0.0006
Glyma.04G041200	Chr04:3280192-3283345	CK-WT	Salt-WT	3.0788	10.0933	1.71296	5e-05
Glyma.04G041600	Chr04:3330884-3331684	CK-WT	Salt-WT	13.8637	2.67312	-2.37472	5e-05
Glyma.04G050700	Chr04:4124494-4128821	CK-WT	Salt-WT	3.35764	1.44766	-1.21372	0.0016
Glyma.04G058400	Chr04:4795138-4801346	CK-WT	Salt-WT	1.08035	0.417671	-1.37106	0.00135
Glyma.04G060600	Chr04:4946983-4948216	CK-WT	Salt-WT	1.92048	0.591807	-1.69827	0.0065
Glyma.04G062200	Chr04:5112211-5119695	CK-WT	Salt-WT	1.20133	2.64904	1.14084	0.00015
Glyma.04G063000	Chr04:5240944-5241732	CK-WT	Salt-WT	202.27	93.6883	-1.11034	5e-05
Glyma.04G063700	Chr04:5287600-5291556	CK-WT	Salt-WT	4.90664	11.5703	1.23762	0.0001
Glyma.04G063800	Chr04:5293425-5299847	CK-WT	Salt-WT	1.11335	2.48078	1.15589	0.00015
Glyma.04G066400	Chr04:5532813-5535704	CK-WT	Salt-WT	13.9915	30.8251	1.13956	5e-05
Glyma.04G067400	Chr04:5634755-5639581	CK-WT	Salt-WT	0.809837	2.83323	1.80675	0.0101
Glyma.04G071500	Chr04:5949694-5955708	CK-WT	Salt-WT	15.4877	37.1004	1.26031	5e-05
Glyma.04G072300	Chr04:6020430-6025196	CK-WT	Salt-WT	37.2703	14.4203	-1.36993	5e-05
Glyma.04G075800	Chr04:6342148-6343000	CK-WT	Salt-WT	0.517845	3.30066	2.67216	0.0012
Glyma.04G078900,Glyma.04G079000	Chr04:6616767-6620410	CK-WT	Salt-WT	7.27242	3.10045	-1.22996	0.00045
Glyma.04G083200	Chr04:7019275-7020984	CK-WT	Salt-WT	6.27084	16.5977	1.40426	5e-05
Glyma.04G083800	Chr04:7060452-7063958	CK-WT	Salt-WT	2.20206	1.09397	-1.00928	0.00295
Glyma.04G089000	Chr04:7718058-7720319	CK-WT	Salt-WT	2.45086	6.73214	1.45778	0.0001
Glyma.04G097500	Chr04:8824846-8826590	CK-WT	Salt-WT	17.5707	44.604	1.344	5e-05
Glyma.04G098100	Chr04:8887361-8889062	CK-WT	Salt-WT	2.7933	8.71628	1.64174	0.0001
Glyma.04G099000	Chr04:9025092-9032806	CK-WT	Salt-WT	1.17007	0.241392	-2.27714	0.0008
Glyma.04G099600	Chr04:9115244-9118279	CK-WT	Salt-WT	3.86326	10.2614	1.40934	5e-05
Glyma.04G100300	Chr04:9196678-9197994	CK-WT	Salt-WT	0.207651	2.65313	3.67546	0.00085
Glyma.04G100400	Chr04:9219563-9221412	CK-WT	Salt-WT	1.94431	28.4872	3.87298	5e-05
Glyma.04G102800	Chr04:9497726-9503510	CK-WT	Salt-WT	0.540637	1.52466	1.49576	0.0019
Glyma.04G117800	Chr04:13823884-13830604	CK-WT	Salt-WT	46.8048	15.5547	-1.58931	5e-05
Glyma.04G123700	Chr04:16002629-16006606	CK-WT	Salt-WT	3.51853	22.5761	2.68176	5e-05
Glyma.04G123800	Chr04:16009754-16014505	CK-WT	Salt-WT	15.5648	49.201	1.6604	5e-05
Glyma.04G126100	Chr04:16937745-16942191	CK-WT	Salt-WT	5.94377	2.05274	-1.53383	0.00045
Glyma.04G133400,Glyma.04G133500	Chr04:18992667-18996844	CK-WT	Salt-WT	18.5177	7.25314	-1.35223	5e-05
Glyma.04G134200	Chr04:19214275-19215243	CK-WT	Salt-WT	1.06793	3.73101	1.80474	0.00565
Glyma.04G136000	Chr04:20230679-20234591	CK-WT	Salt-WT	6.26979	1.65555	-1.92111	5e-05
Glyma.04G138500	Chr04:21541457-21545419	CK-WT	Salt-WT	47.6173	20.0549	-1.24753	0.00045
Glyma.04G143300	Chr04:26120010-26120532	CK-WT	Salt-WT	0.993938	0	#NAME?	0.00015
Glyma.04G146100	Chr04:27371693-27374074	CK-WT	Salt-WT	0.81602	0.270962	-1.59051	0.0091
Glyma.04G162300,Glyma.04G162400	Chr04:40236541-40239376	CK-WT	Salt-WT	1.73891	3.84043	1.14309	0.00105
Glyma.04G165200,Glyma.04G165300	Chr04:41290304-41298177	CK-WT	Salt-WT	3.21026	0.98107	-1.71026	0.00105
Glyma.04G165800	Chr04:41560331-41562057	CK-WT	Salt-WT	0.641162	2.02576	1.6597	0.001
Glyma.04G170600	Chr04:42715264-42717152	CK-WT	Salt-WT	1.15568	2.60533	1.17273	0.0018
Glyma.04G175300	Chr04:43795914-43801223	CK-WT	Salt-WT	2.96395	6.75885	1.18926	5e-05
Glyma.04G179300	Chr04:44440808-44443301	CK-WT	Salt-WT	3.56239	8.81266	1.30673	5e-05
Glyma.04G181500	Chr04:44752950-44758006	CK-WT	Salt-WT	8.86037	18.1643	1.03567	5e-05
Glyma.04G188600	Chr04:45939497-45944084	CK-WT	Salt-WT	0.674057	1.8672	1.46994	0.0045
Glyma.04G189800	Chr04:46061469-46065087	CK-WT	Salt-WT	1.68986	0.300584	-2.49106	0.00085
Glyma.04G195600	Chr04:46724134-46742392	CK-WT	Salt-WT	4.36329	2.07071	-1.07529	0.0055
Glyma.04G196000	Chr04:46787522-46789897	CK-WT	Salt-WT	0.766299	1.86264	1.28137	0.00225
Glyma.04G196200	Chr04:46804274-46808700	CK-WT	Salt-WT	38.073	96.4703	1.34132	5e-05
Glyma.04G198900	Chr04:47112659-47117340	CK-WT	Salt-WT	18.6821	9.24258	-1.01529	0.0025
Glyma.04G203200	Chr04:47586064-47593249	CK-WT	Salt-WT	3.46124	7.02462	1.02113	5e-05
Glyma.04G205300	Chr04:47795436-47799313	CK-WT	Salt-WT	1.75854	4.19732	1.25509	0.0001
Glyma.04G206500	Chr04:47904556-47908505	CK-WT	Salt-WT	1.76183	3.68027	1.06274	0.0017
Glyma.04G208300	Chr04:48062885-48064803	CK-WT	Salt-WT	0.878249	3.91048	2.15464	5e-05
Glyma.04G212900	Chr04:48454973-48460317	CK-WT	Salt-WT	5.08991	1.73	-1.55687	0.01
Glyma.04G216200	Chr04:48754111-48754418	CK-WT	Salt-WT	4.60343	0	#NAME?	0.0007
Glyma.04G220800	Chr04:49161344-49163141	CK-WT	Salt-WT	0.94365	1.94332	1.0422	0.0071
Glyma.04G225500	Chr04:49557677-49558448	CK-WT	Salt-WT	40.6383	92.3195	1.18379	5e-05
Glyma.04G227700,Glyma.04G227800	Chr04:49704597-49710895	CK-WT	Salt-WT	2.96754	7.59286	1.35537	0.0078
Glyma.04G227900	Chr04:49711250-49720745	CK-WT	Salt-WT	1.18955	0.296866	-2.00253	0.00145
Glyma.04G228100	Chr04:49747324-49748993	CK-WT	Salt-WT	8.6398	18.4334	1.09325	0.0001
Glyma.04G236900,Glyma.04G237000	Chr04:50545448-50572435	CK-WT	Salt-WT	15.9015	32.8521	1.04682	0.0028
Glyma.04G246900	Chr04:51419774-51420848	CK-WT	Salt-WT	0.682849	3.80034	2.47649	0.00015
Glyma.04G247800	Chr04:51501117-51504910	CK-WT	Salt-WT	8.79995	3.26252	-1.43151	5e-05
Glyma.04G249000	Chr04:51588778-51592246	CK-WT	Salt-WT	24.6992	68.9797	1.48171	5e-05
Glyma.04G250300	Chr04:51681850-51684811	CK-WT	Salt-WT	1.71262	0.761117	-1.17001	0.00375
Glyma.04G250600	Chr04:51706974-51711602	CK-WT	Salt-WT	0.311614	5.51373	4.1452	5e-05
Glyma.04G250900	Chr04:51737262-51741322	CK-WT	Salt-WT	0.11024	1.17528	3.41429	0.00395
Glyma.04G251000	Chr04:51748969-51766080	CK-WT	Salt-WT	0.383839	6.20602	4.0151	5e-05
Glyma.04G251500	Chr04:51829842-51834285	CK-WT	Salt-WT	1.8368	0.618107	-1.57127	0.004
Glyma.04G254300	Chr04:52099465-52105171	CK-WT	Salt-WT	4.43483	10.8782	1.29449	5e-05
Glyma.04G255400	Chr04:52186008-52192422	CK-WT	Salt-WT	3.01401	0.409071	-2.88126	5e-05
Glyma.04G257300	Chr04:52376313-52381644	CK-WT	Salt-WT	0.82608	0.231248	-1.83684	0.00755
Glyma.05G012700	Chr05:1188325-1193370	CK-WT	Salt-WT	1.11123	0.500574	-1.1505	0.00655
Glyma.05G015000	Chr05:1377565-1379152	CK-WT	Salt-WT	0.314025	1.04853	1.73941	0.00435
Glyma.05G020600	Chr05:1836094-1841454	CK-WT	Salt-WT	1.17178	0.453225	-1.37041	0.0075
[truncated: 1,369 more rows]

## Sheet: Sheet3
Table S2 DEGs of WT under drought stress condition
[truncated: 4,826 more rows]
