# Supplementary material for: The bZIP Transcription Factor GmbZIP15 Negatively Regulates Salt- and Drought-Stress Responses in Soybean
Source: Int J Mol Sci. 2020 Oct 21;21(20):7778. doi: 10.3390/ijms21207778 (PMC7589023; doi:10.3390/ijms21207778)
Supplement: Supplementary file 1 [file ijms-21-07778-s001.zip › supplementary material/Table S2.xlsx]

## Sheet: Sheet1
	Table S1 primers used in this article
	GmbZIP12Pro-F	CACCGGAACTTCACATTCAATT
	GmbZIP12Pro-R	ACACGTGGCTCATGGCTCGT
	OE-GMbZIP12-F	CACCATGGACGAATTAGAAGAAAC
	OE-GMbZIP12-R	GAACACTATAAAATTGAATTTC
	SRDX-GmbZIP12-F	CACCATGGACGAATTAGAAGAAAC
	SRDX-GmbZIP12-R	TTAAGCGAAACCCAAACGGAGTTCTAGATCCAGATCTAGGAACACTATAAAATTGAATTTC
	q-GmWRKY12-F	CTTCACCACAGTCACCACTATC
	q-GmWRKY12-R	GTCCATTTCGGCATCATCTTTC
	q-GmWRKY3-F	CAACGTCCTCATCCCAATAAGA
	q-GmWRKY3-R	CACCTGTTGCCTGACTAGATT
	q-GmWRKY28-F	CTGTCAAGAATAGCCCTTACCC
	q-GmWRKY28-R	AGTGGTTGGGTCCTGAAATG
	q-GmMYB118-F	CTCACTCTGGGACAAGGAAAC
	q-GmMYB118-R	GTCAACGGCAGAACTAGAAGAA
	q-GmDREBa-F	GAGAGCCAAACAGAGGAAGTAG
	q-GmDREBa-R	TTGAGGCGTGCACAGAAA
	q-GmDREBb-F	CACTTCGTATCCCTCTTCCAAC
	q-GmDREBb-R	CTGCTGCTGAATGTGGATTTG
